# Supplementary material for: Synthesis and crystal structures of new chiral 3-amino-2H-azirines and the Pd com­plex of one of them
Source: Acta Crystallogr C Struct Chem. 2023 Feb 23;79(Pt 3):104–11. doi: 10.1107/S2053229623001468 (PMC9985946; doi:10.1107/S2053229623001468)
Supplement: Supplementary file 1 [file c-79-00104-sup1.cif]

##############################################################################
#                                                                            #
# This CIF contains the data in a paper accepted for publication in          #
# Acta Crystallographica Section C. It conforms to the requirements of       #
# Notes for Authors for Acta Crystallographica Section C, and has been       #
# peer reviewed under the auspices of the IUCr Commission on Journals.       #
#                                                                            #
# Full details of the Crystallographic Information File format               #
# are given in the paper "The Crystallographic Information File (CIF):       #
# a New Standard Archive File for Crystallography" by S. R. Hall, F. H.      #
# Allen and I. D. Brown [Acta Cryst. (1991), A47, 655-685].                  #
#                                                                            #
# The current version of the core CIF dictionary is obtainable from          #
# ftp://ftp.iucr.org/pub/cif_core.dic.                                       #
#                                                                            #
# Software is freely available for graphical display of the structure(s)     #
# in this CIF. For information consult the CIF software page                 #
# http://www.iucr.org/resources/cif/software.                                #
#                                                                            #
# This file may be used for bona fide research purposes within the           #
# scientific community so long as proper attribution is given to the journal # 
# article from which it was obtained.                                        #
#                                                                            #
##############################################################################
data_11
_audit_creation_method     'SHELXL-2019/2'
_chemical_name_systematic
;\
(2<i>R</i>)- and
(2<i>S</i>)-2-ethyl-3-[(2<i>S</i>)-2-(1-methoxy-1,1-\
diphenylmethyl)pyrrolidin-1-yl]-2-methyl-2<i>H</i>-azirine
;
_chemical_name_common     ?
_chemical_formula_moiety     'C23 H28 N2 O'
_chemical_formula_sum     'C23 H28 N2 O'
_chemical_formula_iupac     'C23 H28 N2 O'
_chemical_formula_weight     348.47
_chemical_melting_point     ?
_chemical_absolute_configuration     ?
_space_group_crystal_system     monoclinic
_space_group_name_H-M_alt     'P 21'
_space_group_name_Hall     'P 2yb'
loop_
    _space_group_symop_operation_xyz
    'x, y, z'
    '-x, y+1/2, -z'
_cell_length_a     7.792(4)
_cell_length_b     14.462(6)
_cell_length_c     9.113(3)
_cell_angle_alpha     90
_cell_angle_beta     105.87(3)
_cell_angle_gamma     90
_cell_volume     987.8(8)
_cell_formula_units_Z     2
_cell_measurement_reflns_used     25
_cell_measurement_theta_min     17.7
_cell_measurement_theta_max     19.8
_cell_measurement_temperature     173(2)
_exptl_crystal_description     prism
_exptl_crystal_colour     colorless
_exptl_crystal_size_max     0.38
_exptl_crystal_size_mid     0.23
_exptl_crystal_size_min     0.23
_exptl_crystal_density_diffrn     1.172
_exptl_crystal_density_meas     ?
_exptl_crystal_density_method     ?
_exptl_crystal_F_000     376
_exptl_absorpt_coefficient_mu     0.072
_exptl_absorpt_correction_type     none
_exptl_absorpt_process_details     ?
_exptl_absorpt_correction_T_min     ?
_exptl_absorpt_correction_T_max     ?
_exptl_special_details
;
Data collection and full structure determination
done by Prof. Anthony Linden: anthony.linden@chem.uzh.ch
Solvent used: MeOH / diethyl ether
Crystal mount: on a glass fibre
Client: C.b Bucher
Sample code: CB P7 (HG9418)
;
_diffrn_ambient_temperature     173(2)
_diffrn_radiation_type     'Mo K\a'
_diffrn_radiation_wavelength     0.71073
_diffrn_radiation_source     'Rigaku rotating anode generator'
_diffrn_radiation_monochromator     'graphite crystal'
_diffrn_measurement_device_type     'Rigaku AFC-5R'
_diffrn_measurement_method     '\w--\q scans'
_diffrn_detector     'scintillation counter'
_diffrn_reflns_number     3163
_diffrn_reflns_av_R_equivalents     0.0294
_diffrn_reflns_av_unetI/netI     0.0577
_diffrn_reflns_theta_min     2.717
_diffrn_reflns_theta_max     30.000
_diffrn_reflns_theta_full     25.242
_diffrn_measured_fraction_theta_max     0.998
_diffrn_measured_fraction_theta_full     0.999
_diffrn_reflns_limit_h_min     0
_diffrn_reflns_limit_h_max     10
_diffrn_reflns_limit_k_min     0
_diffrn_reflns_limit_k_max     20
_diffrn_reflns_limit_l_min     -12
_diffrn_reflns_limit_l_max     12
_diffrn_standards_number     3
_diffrn_standards_interval_count     150
_diffrn_standards_interval_time     ?
_diffrn_standards_decay_%     0
_refine_special_details
;
The structure is disordered in two regions of the molecule.  Atom C7 of
the 5-membered ring occupies two positions which represent alternate
envelope conformations of the ring; the site occupation factor of the
major conformer refined to 0.619(18).  In addition, the azirine ring and
its C2-ethyl and methyl substituents required three sets of positions to
adequately model the arrangement.  These positions indicate that the
(2R)- and (2S)- diastereoisomers have crystallized at the same
crystallographic site in the crystal and that the (2S)- diastereoisomer
is further disordered over two conformations.  The site occupation of the
(2R)- configuration at atom C2 refined to 0.432(3), while the site
occupation factors for the two conformations of the (2S)- diastereoisomer
refined to 0.305(3) for atoms C4A and C5A, and 0.263(3) for atoms C4B and
C5B. Target bond length restraints were applied to the disordered
atoms.  In addition, similarity restraints were applied to the chemically
equivalent bond lengths and angles involving all disordered atoms, while
neighbouring atoms within and between each arrangement of the disordered
groups were restrained to have similar atomic displacement parameters.
;
_reflns_number_total     2962
_reflns_number_gt     1920
_reflns_threshold_expression     'I > 2\s(I)'
_refine_ls_structure_factor_coef     Fsqd
_refine_ls_matrix_type     full
_refine_ls_R_factor_all     0.1128
_refine_ls_R_factor_gt     0.0579
_refine_ls_wR_factor_gt     0.1359
_refine_ls_wR_factor_ref     0.1571
_refine_ls_goodness_of_fit_ref     1.018
_refine_ls_restrained_S_all     1.019
_refine_ls_number_reflns     2962
_refine_ls_number_parameters     345
_refine_ls_number_restraints     398
_refine_ls_hydrogen_treatment     constr
_refine_ls_weighting_scheme     calc
_refine_ls_weighting_details
              'w=1/[\s^2^(Fo^2^)+(0.0578P)^2^+0.3870P] where P=(Fo^2^+2Fc^2^)/3'
_atom_sites_solution_hydrogens     geom
_atom_sites_solution_primary     dual
_atom_sites_solution_secondary     ?
_refine_ls_shift/su_max     0.000
_refine_ls_shift/su_mean     0.000
_refine_diff_density_max     0.286
_refine_diff_density_min     -0.269
_refine_ls_extinction_method     none
_refine_ls_extinction_coef     .
_refine_ls_abs_structure_details
;
Absolute structure set to match the known S-configuration
at atom C9 of the pyrrolidine residue
;
_refine_ls_abs_structure_Flack     -1(3)
loop_
    _atom_type_symbol
    _atom_type_description
    _atom_type_scat_dispersion_real
    _atom_type_scat_dispersion_imag
    _atom_type_scat_source
    'C' 'C' 0.0033 0.0016
                         'International Tables Vol C Tables 4.2.6.8 and 6.1.1.4'
    'H' 'H' 0.0000 0.0000
                         'International Tables Vol C Tables 4.2.6.8 and 6.1.1.4'
    'N' 'N' 0.0061 0.0033
                         'International Tables Vol C Tables 4.2.6.8 and 6.1.1.4'
    'O' 'O' 0.0106 0.0060
                         'International Tables Vol C Tables 4.2.6.8 and 6.1.1.4'
_computing_data_collection
;
MSC/AFC Diffractometer Control Software (Molecular Structure
Corporation, 1991)
;
_computing_cell_refinement
;
MSC/AFC Diffractometer Control Software (Molecular Structure
Corporation, 1991)
;
_computing_data_reduction
;
TEXSAN PROCESS (Molecular Structure Corporation, 1989)
;
_computing_structure_solution
;
SHELXT2018 (Sheldrick, 2015a)
;
_computing_structure_refinement
;
SHELXL2019 (Sheldrick, 2015b)
;
_computing_molecular_graphics
;
OLEX2 (Dolomanov <i>et al.</i>,  2009)
;
_computing_publication_material
;
publCIF (Westrip, 2010)
;
loop_
    _atom_site_type_symbol
    _atom_site_label
    _atom_site_fract_x
    _atom_site_fract_y
    _atom_site_fract_z
    _atom_site_U_iso_or_equiv
    _atom_site_adp_type
    _atom_site_calc_flag
    _atom_site_occupancy
    _atom_site_disorder_assembly
    _atom_site_disorder_group
    O O1 0.5838(3) 0.2687(2) 0.7857(2) 0.0394(5) Uani d 1 . .
    N N4 0.2761(4) 0.3773(2) 0.7412(3) 0.0391(7) Uani d 1 . .
    C C3 0.3095(5) 0.4107(2) 0.6166(4) 0.0469(9) Uani d 1 . .
    N N1 0.2403(9) 0.4569(8) 0.4951(9) 0.055(2) Uani d 0.432(3) A 1
    C C1 0.5347(14) 0.5438(6) 0.5956(12) 0.048(2) Uani d 0.432(3) A 1
    H H11 0.490036 0.588250 0.512843 0.073 Uiso calc 0.432(3) A 1
    H H12 0.663803 0.536168 0.613321 0.073 Uiso calc 0.432(3) A 1
    H H13 0.509689 0.566543 0.688867 0.073 Uiso calc 0.432(3) A 1
    C C2 0.4432(9) 0.4515(5) 0.5519(8) 0.0453(17) Uani d 0.432(3) A 1
    C C4 0.5470(12) 0.3901(6) 0.4717(10) 0.0509(19) Uani d 0.432(3) A 1
    H H41 0.572393 0.425592 0.387164 0.061 Uiso calc 0.432(3) A 1
    H H42 0.662872 0.374579 0.544741 0.061 Uiso calc 0.432(3) A 1
    C C5 0.4550(18) 0.3015(7) 0.4081(14) 0.049(2) Uani d 0.432(3) A 1
    H H51 0.517168 0.273381 0.339185 0.074 Uiso calc 0.432(3) A 1
    H H52 0.331141 0.314694 0.351662 0.074 Uiso calc 0.432(3) A 1
    H H53 0.456706 0.258730 0.491853 0.074 Uiso calc 0.432(3) A 1
    N N1A 0.2141(11) 0.4320(11) 0.4828(10) 0.059(3) Uani d 0.305(3) A 2
    C C1A 0.500(2) 0.3648(11) 0.4341(16) 0.057(2) Uani d 0.305(3) A 2
    H H14 0.611841 0.343217 0.503556 0.085 Uiso calc 0.305(3) A 2
    H H15 0.523523 0.392972 0.343891 0.085 Uiso calc 0.305(3) A 2
    H H16 0.418230 0.312352 0.402761 0.085 Uiso calc 0.305(3) A 2
    C C2A 0.4153(12) 0.4355(8) 0.5143(11) 0.053(2) Uani d 0.305(3) A 2
    C C4A 0.5117(14) 0.5276(8) 0.5362(13) 0.049(2) Uani d 0.305(3) A 2
    H H43 0.517250 0.550989 0.435510 0.059 Uiso calc 0.305(3) A 2
    H H44 0.442064 0.572571 0.578529 0.059 Uiso calc 0.305(3) A 2
    C C5A 0.6990(16) 0.5224(10) 0.6411(15) 0.053(3) Uani d 0.305(3) A 2
    H H54 0.767519 0.476113 0.602354 0.079 Uiso calc 0.305(3) A 2
    H H55 0.694080 0.504757 0.743686 0.079 Uiso calc 0.305(3) A 2
    H H56 0.756788 0.582874 0.645169 0.079 Uiso calc 0.305(3) A 2
    N N1B 0.2371(12) 0.4361(12) 0.4788(10) 0.058(3) Uani d 0.263(3) A 3
    C C1B 0.449(3) 0.3092(10) 0.438(2) 0.057(3) Uani d 0.263(3) A 3
    H H17 0.367265 0.262781 0.458566 0.086 Uiso calc 0.263(3) A 3
    H H18 0.572491 0.287417 0.477881 0.086 Uiso calc 0.263(3) A 3
    H H19 0.423465 0.319051 0.327738 0.086 Uiso calc 0.263(3) A 3
    C C2B 0.4262(12) 0.3991(7) 0.5150(12) 0.050(2) Uani d 0.263(3) A 3
    C C4B 0.5818(15) 0.4642(8) 0.5261(15) 0.051(2) Uani d 0.263(3) A 3
    H H45 0.694308 0.429129 0.564163 0.061 Uiso calc 0.263(3) A 3
    H H46 0.576978 0.486800 0.422501 0.061 Uiso calc 0.263(3) A 3
    C C5B 0.586(3) 0.5465(10) 0.629(2) 0.052(3) Uani d 0.263(3) A 3
    H H57 0.657153 0.596011 0.600889 0.078 Uiso calc 0.263(3) A 3
    H H58 0.639676 0.528418 0.735093 0.078 Uiso calc 0.263(3) A 3
    H H59 0.464160 0.568633 0.617069 0.078 Uiso calc 0.263(3) A 3
    C C6 0.0944(6) 0.3839(4) 0.7543(6) 0.0659(12) Uani d 1 . .
    H H61 0.020057 0.332941 0.697830 0.079 Uiso calc 0.619(18) B 1
    H H62 0.039791 0.443554 0.712919 0.079 Uiso calc 0.619(18) B 1
    H H63 0.036611 0.322403 0.745772 0.079 Uiso calc 0.381(18) B 2
    H H64 0.020735 0.425696 0.676014 0.079 Uiso calc 0.381(18) B 2
    C C7 0.1097(8) 0.3770(8) 0.9210(7) 0.062(2) Uani d 0.619(18) B 1
    H H71 0.071063 0.315196 0.946113 0.074 Uiso calc 0.619(18) B 1
    H H72 0.034522 0.424451 0.951486 0.074 Uiso calc 0.619(18) B 1
    C C8 0.3074(6) 0.3929(3) 1.0036(5) 0.0570(11) Uani d 1 . .
    H H81 0.344578 0.353592 1.095716 0.068 Uiso calc 0.619(18) B 1
    H H82 0.328751 0.458470 1.034533 0.068 Uiso calc 0.619(18) B 1
    H H83 0.298139 0.338972 1.067798 0.068 Uiso calc 0.381(18) B 2
    H H84 0.369048 0.443515 1.070746 0.068 Uiso calc 0.381(18) B 2
    C C7A 0.1251(14) 0.4237(12) 0.9132(10) 0.062(3) Uani d 0.381(18) B 2
    H H73 0.118637 0.492019 0.908818 0.074 Uiso calc 0.381(18) B 2
    H H74 0.033394 0.400656 0.960903 0.074 Uiso calc 0.381(18) B 2
    C C9 0.4115(5) 0.3667(2) 0.8881(3) 0.0344(7) Uani d 1 . .
    H H9 0.507096 0.413855 0.894181 0.041 Uiso calc 1 . .
    C C10 0.4983(4) 0.2691(2) 0.9076(3) 0.0317(6) Uani d 1 . .
    C C11 0.7023(5) 0.1938(4) 0.7849(5) 0.0557(11) Uani d 1 . .
    H H111 0.734010 0.193339 0.688003 0.084 Uiso calc 1 . .
    H H112 0.643836 0.135378 0.796830 0.084 Uiso calc 1 . .
    H H113 0.810578 0.201188 0.869352 0.084 Uiso calc 1 . .
    C C12 0.6416(4) 0.2600(3) 1.0622(3) 0.0349(7) Uani d 1 . .
    C C13 0.6851(5) 0.1736(3) 1.1310(5) 0.0485(10) Uani d 1 . .
    H H131 0.620618 0.120303 1.085823 0.058 Uiso calc 1 . .
    C C14 0.8228(6) 0.1649(3) 1.2657(5) 0.0593(12) Uani d 1 . .
    H H141 0.849836 0.105971 1.312451 0.071 Uiso calc 1 . .
    C C15 0.9193(5) 0.2411(3) 1.3310(5) 0.0552(11) Uani d 1 . .
    H H151 1.012633 0.235270 1.422709 0.066 Uiso calc 1 . .
    C C16 0.8790(6) 0.3262(3) 1.2620(4) 0.0552(11) Uani d 1 . .
    H H161 0.946202 0.378865 1.306325 0.066 Uiso calc 1 . .
    C C17 0.7429(5) 0.3360(3) 1.1297(4) 0.0439(9) Uani d 1 . .
    H H171 0.717869 0.395255 1.083962 0.053 Uiso calc 1 . .
    C C18 0.3539(4) 0.1949(2) 0.8815(4) 0.0325(7) Uani d 1 . .
    C C19 0.2780(5) 0.1600(3) 0.7344(4) 0.0371(8) Uani d 1 . .
    H H191 0.322535 0.179733 0.652326 0.045 Uiso calc 1 . .
    C C20 0.1384(5) 0.0969(3) 0.7075(4) 0.0433(9) Uani d 1 . .
    H H20 0.090329 0.073148 0.607439 0.052 Uiso calc 1 . .
    C C21 0.0688(5) 0.0681(3) 0.8229(5) 0.0454(9) Uani d 1 . .
    H H21 -0.028343 0.025945 0.803003 0.054 Uiso calc 1 . .
    C C22 0.1426(5) 0.1018(3) 0.9690(5) 0.0459(9) Uani d 1 . .
    H H22 0.096477 0.081816 1.049975 0.055 Uiso calc 1 . .
    C C23 0.2823(5) 0.1639(3) 0.9981(4) 0.0382(8) Uani d 1 . .
    H H23 0.330980 0.186023 1.099143 0.046 Uiso calc 1 . .
loop_
    _atom_site_aniso_label
    _atom_site_aniso_U_11
    _atom_site_aniso_U_22
    _atom_site_aniso_U_33
    _atom_site_aniso_U_12
    _atom_site_aniso_U_13
    _atom_site_aniso_U_23
    O1 0.0388(12) 0.0475(14) 0.0337(11) 0.0035(12) 0.0130(9) -0.0018(12)
    N4 0.0347(15) 0.0380(16) 0.0420(17) 0.0017(13) 0.0060(12) 0.0072(14)
    C3 0.051(2) 0.044(2) 0.0366(19) -0.0013(17) -0.0027(16) 0.0074(15)
    N1 0.067(4) 0.050(5) 0.036(3) -0.002(3) -0.007(3) 0.002(3)
    C1 0.067(4) 0.055(4) 0.024(4) -0.002(4) 0.014(4) 0.007(3)
    C2 0.062(3) 0.049(3) 0.023(3) 0.002(3) 0.008(3) 0.004(3)
    C4 0.072(4) 0.054(4) 0.024(3) -0.003(3) 0.008(3) -0.008(3)
    C5 0.074(4) 0.056(4) 0.026(4) -0.006(4) 0.026(3) -0.005(3)
    N1A 0.069(4) 0.055(5) 0.038(4) -0.014(4) -0.014(4) 0.012(4)
    C1A 0.078(4) 0.058(4) 0.031(4) -0.005(4) 0.010(4) -0.004(4)
    C2A 0.070(3) 0.055(4) 0.029(3) -0.007(3) 0.005(3) 0.010(3)
    C4A 0.066(4) 0.054(4) 0.026(4) -0.001(4) 0.009(4) 0.008(4)
    C5A 0.054(5) 0.063(5) 0.039(4) -0.006(5) 0.009(4) 0.007(4)
    N1B 0.067(4) 0.056(5) 0.038(4) -0.013(4) -0.010(4) 0.011(4)
    C1B 0.078(5) 0.065(5) 0.029(5) -0.009(5) 0.015(4) 0.002(4)
    C2B 0.067(3) 0.053(4) 0.027(3) -0.013(3) 0.009(3) 0.013(3)
    C4B 0.065(4) 0.056(4) 0.030(4) -0.006(4) 0.009(3) 0.003(3)
    C5B 0.064(5) 0.055(5) 0.033(5) -0.006(5) 0.007(5) 0.002(4)
    C6 0.046(2) 0.056(3) 0.098(3) 0.005(2) 0.025(2) 0.000(3)
    C7 0.071(4) 0.045(4) 0.086(4) 0.026(3) 0.048(3) 0.020(3)
    C8 0.092(3) 0.036(2) 0.053(2) 0.007(2) 0.037(2) -0.0018(17)
    C7A 0.070(5) 0.042(5) 0.087(5) 0.029(5) 0.044(4) 0.017(5)
    C9 0.0445(18) 0.0312(16) 0.0252(15) -0.0028(15) 0.0056(13) 0.0022(13)
    C10 0.0356(15) 0.0328(16) 0.0243(13) -0.0023(15) 0.0042(11) 0.0018(13)
    C11 0.043(2) 0.062(3) 0.063(3) 0.0077(19) 0.0155(18) -0.011(2)
    C12 0.0349(15) 0.0378(18) 0.0286(14) -0.0024(15) 0.0028(12) 0.0007(14)
    C13 0.047(2) 0.038(2) 0.050(2) -0.0034(17) -0.0056(17) 0.0050(17)
    C14 0.055(2) 0.054(3) 0.056(2) -0.002(2) -0.0083(19) 0.021(2)
    C15 0.046(2) 0.064(3) 0.044(2) -0.0097(19) -0.0079(17) 0.016(2)
    C16 0.055(2) 0.059(3) 0.041(2) -0.020(2) -0.0052(18) 0.0031(19)
    C17 0.051(2) 0.040(2) 0.0331(17) -0.0149(18) -0.0003(15) 0.0063(15)
    C18 0.0327(15) 0.0287(16) 0.0326(16) 0.0047(13) 0.0032(12) 0.0000(13)
    C19 0.0400(18) 0.0362(18) 0.0325(16) 0.0068(15) 0.0053(14) -0.0014(15)
    C20 0.0391(18) 0.0384(19) 0.044(2) 0.0027(16) -0.0024(15) -0.0106(16)
    C21 0.0340(18) 0.0371(19) 0.059(2) -0.0032(15) 0.0022(17) -0.0012(17)
    C22 0.045(2) 0.042(2) 0.050(2) -0.0017(18) 0.0125(17) 0.0040(18)
    C23 0.0408(17) 0.0354(17) 0.0331(16) 0.0001(15) 0.0013(14) 0.0028(15)
_geom_special_details
;
 All esds (except the esd in the dihedral angle between two l.s. planes)
 are estimated using the full covariance matrix.  The cell esds are taken
 into account individually in the estimation of esds in distances, angles
 and torsion angles; correlations between esds in cell parameters are only
 used when they are defined by crystal symmetry.  An approximate (isotropic)
 treatment of cell esds is used for estimating esds involving l.s. planes.
;
loop_
    _geom_bond_atom_site_label_1
    _geom_bond_atom_site_label_2
    _geom_bond_site_symmetry_2
    _geom_bond_distance
    _geom_bond_publ_flag
    O1 C11 . 1.424(5) ?
    O1 C10 . 1.443(4) ?
    N4 C3 . 1.323(5) ?
    N4 C6 . 1.456(5) ?
    N4 C9 . 1.469(4) ?
    C3 N1 . 1.280(6) ?
    C3 N1A . 1.281(6) ?
    C3 N1B . 1.283(7) ?
    C3 C2A . 1.448(6) ?
    C3 C2 . 1.456(6) ?
    C3 C2B . 1.475(6) ?
    N1 C2 . 1.525(6) ?
    C1 C2 . 1.514(7) ?
    C1 H11 . 0.9800 ?
    C1 H12 . 0.9800 ?
    C1 H13 . 0.9800 ?
    C2 C4 . 1.517(6) ?
    C4 C5 . 1.505(7) ?
    C4 H41 . 0.9900 ?
    C4 H42 . 0.9900 ?
    C5 H51 . 0.9800 ?
    C5 H52 . 0.9800 ?
    C5 H53 . 0.9800 ?
    N1A C2A . 1.515(7) ?
    C1A C2A . 1.508(7) ?
    C1A H14 . 0.9800 ?
    C1A H15 . 0.9800 ?
    C1A H16 . 0.9800 ?
    C2A C4A . 1.516(7) ?
    C4A C5A . 1.512(7) ?
    C4A H43 . 0.9900 ?
    C4A H44 . 0.9900 ?
    C5A H54 . 0.9800 ?
    C5A H55 . 0.9800 ?
    C5A H56 . 0.9800 ?
    N1B C2B . 1.517(7) ?
    C1B C2B . 1.511(7) ?
    C1B H17 . 0.9800 ?
    C1B H18 . 0.9800 ?
    C1B H19 . 0.9800 ?
    C2B C4B . 1.517(7) ?
    C4B C5B . 1.509(7) ?
    C4B H45 . 0.9900 ?
    C4B H46 . 0.9900 ?
    C5B H57 . 0.9800 ?
    C5B H58 . 0.9800 ?
    C5B H59 . 0.9800 ?
    C6 C7 . 1.494(6) ?
    C6 C7A . 1.515(7) ?
    C6 H61 . 0.9900 ?
    C6 H62 . 0.9900 ?
    C6 H63 . 0.9900 ?
    C6 H64 . 0.9900 ?
    C7 C8 . 1.535(6) ?
    C7 H71 . 0.9900 ?
    C7 H72 . 0.9900 ?
    C8 C7A . 1.501(7) ?
    C8 C9 . 1.541(5) ?
    C8 H81 . 0.9900 ?
    C8 H82 . 0.9900 ?
    C8 H83 . 0.9900 ?
    C8 H84 . 0.9900 ?
    C7A H73 . 0.9900 ?
    C7A H74 . 0.9900 ?
    C9 C10 . 1.555(5) ?
    C9 H9 . 1.0000 ?
    C10 C18 . 1.526(5) ?
    C10 C12 . 1.546(4) ?
    C11 H111 . 0.9800 ?
    C11 H112 . 0.9800 ?
    C11 H113 . 0.9800 ?
    C12 C17 . 1.395(5) ?
    C12 C13 . 1.398(5) ?
    C13 C14 . 1.398(5) ?
    C13 H131 . 0.9500 ?
    C14 C15 . 1.375(6) ?
    C14 H141 . 0.9500 ?
    C15 C16 . 1.377(6) ?
    C15 H151 . 0.9500 ?
    C16 C17 . 1.378(5) ?
    C16 H161 . 0.9500 ?
    C17 H171 . 0.9500 ?
    C18 C23 . 1.402(5) ?
    C18 C19 . 1.403(4) ?
    C19 C20 . 1.390(5) ?
    C19 H191 . 0.9500 ?
    C20 C21 . 1.374(6) ?
    C20 H20 . 0.9500 ?
    C21 C22 . 1.386(5) ?
    C21 H21 . 0.9500 ?
    C22 C23 . 1.380(5) ?
    C22 H22 . 0.9500 ?
    C23 H23 . 0.9500 ?
loop_
    _geom_angle_atom_site_label_1
    _geom_angle_atom_site_label_2
    _geom_angle_atom_site_label_3
    _geom_angle_site_symmetry_1
    _geom_angle_site_symmetry_3
    _geom_angle
    _geom_angle_publ_flag
    C11 O1 C10 . . 116.3(3) ?
    C3 N4 C6 . . 118.0(3) ?
    C3 N4 C9 . . 124.0(3) ?
    C6 N4 C9 . . 113.8(3) ?
    N1 C3 N4 . . 142.9(5) ?
    N1A C3 N4 . . 134.9(5) ?
    N1B C3 N4 . . 143.9(6) ?
    N1A C3 C2A . . 67.1(4) ?
    N4 C3 C2A . . 157.3(6) ?
    N1 C3 C2 . . 67.4(4) ?
    N4 C3 C2 . . 145.7(4) ?
    N1B C3 C2B . . 66.3(4) ?
    N4 C3 C2B . . 142.9(5) ?
    C3 N1 C2 . . 61.8(3) ?
    C2 C1 H11 . . 109.5 ?
    C2 C1 H12 . . 109.5 ?
    H11 C1 H12 . . 109.5 ?
    C2 C1 H13 . . 109.5 ?
    H11 C1 H13 . . 109.5 ?
    H12 C1 H13 . . 109.5 ?
    C3 C2 C1 . . 126.1(6) ?
    C3 C2 C4 . . 119.5(6) ?
    C1 C2 C4 . . 111.6(6) ?
    C3 C2 N1 . . 50.8(3) ?
    C1 C2 N1 . . 114.5(8) ?
    C4 C2 N1 . . 120.4(6) ?
    C5 C4 C2 . . 115.1(7) ?
    C5 C4 H41 . . 108.5 ?
    C2 C4 H41 . . 108.5 ?
    C5 C4 H42 . . 108.5 ?
    C2 C4 H42 . . 108.5 ?
    H41 C4 H42 . . 107.5 ?
    C4 C5 H51 . . 109.5 ?
    C4 C5 H52 . . 109.5 ?
    H51 C5 H52 . . 109.5 ?
    C4 C5 H53 . . 109.5 ?
    H51 C5 H53 . . 109.5 ?
    H52 C5 H53 . . 109.5 ?
    C3 N1A C2A . . 61.7(4) ?
    C2A C1A H14 . . 109.5 ?
    C2A C1A H15 . . 109.5 ?
    H14 C1A H15 . . 109.5 ?
    C2A C1A H16 . . 109.5 ?
    H14 C1A H16 . . 109.5 ?
    H15 C1A H16 . . 109.5 ?
    C3 C2A C1A . . 123.0(8) ?
    C3 C2A N1A . . 51.1(3) ?
    C1A C2A N1A . . 116.8(8) ?
    C3 C2A C4A . . 118.8(7) ?
    C1A C2A C4A . . 113.2(7) ?
    N1A C2A C4A . . 120.3(8) ?
    C5A C4A C2A . . 113.4(7) ?
    C5A C4A H43 . . 108.9 ?
    C2A C4A H43 . . 108.9 ?
    C5A C4A H44 . . 108.9 ?
    C2A C4A H44 . . 108.9 ?
    H43 C4A H44 . . 107.7 ?
    C4A C5A H54 . . 109.5 ?
    C4A C5A H55 . . 109.5 ?
    H54 C5A H55 . . 109.5 ?
    C4A C5A H56 . . 109.5 ?
    H54 C5A H56 . . 109.5 ?
    H55 C5A H56 . . 109.5 ?
    C3 N1B C2B . . 62.9(4) ?
    C2B C1B H17 . . 109.5 ?
    C2B C1B H18 . . 109.5 ?
    H17 C1B H18 . . 109.5 ?
    C2B C1B H19 . . 109.5 ?
    H17 C1B H19 . . 109.5 ?
    H18 C1B H19 . . 109.5 ?
    C3 C2B C1B . . 124.2(8) ?
    C3 C2B C4B . . 120.4(6) ?
    C1B C2B C4B . . 111.8(7) ?
    C3 C2B N1B . . 50.7(3) ?
    C1B C2B N1B . . 115.8(9) ?
    C4B C2B N1B . . 120.4(8) ?
    C5B C4B C2B . . 114.4(8) ?
    C5B C4B H45 . . 108.7 ?
    C2B C4B H45 . . 108.7 ?
    C5B C4B H46 . . 108.7 ?
    C2B C4B H46 . . 108.7 ?
    H45 C4B H46 . . 107.6 ?
    C4B C5B H57 . . 109.5 ?
    C4B C5B H58 . . 109.5 ?
    H57 C5B H58 . . 109.5 ?
    C4B C5B H59 . . 109.5 ?
    H57 C5B H59 . . 109.5 ?
    H58 C5B H59 . . 109.5 ?
    N4 C6 C7 . . 105.6(4) ?
    N4 C6 C7A . . 101.6(5) ?
    N4 C6 H61 . . 110.6 ?
    C7 C6 H61 . . 110.6 ?
    N4 C6 H62 . . 110.6 ?
    C7 C6 H62 . . 110.6 ?
    H61 C6 H62 . . 108.7 ?
    N4 C6 H63 . . 111.5 ?
    C7A C6 H63 . . 111.5 ?
    N4 C6 H64 . . 111.5 ?
    C7A C6 H64 . . 111.5 ?
    H63 C6 H64 . . 109.3 ?
    C6 C7 C8 . . 106.2(4) ?
    C6 C7 H71 . . 110.5 ?
    C8 C7 H71 . . 110.5 ?
    C6 C7 H72 . . 110.5 ?
    C8 C7 H72 . . 110.5 ?
    H71 C7 H72 . . 108.7 ?
    C7A C8 C9 . . 107.1(5) ?
    C7 C8 C9 . . 105.9(4) ?
    C7 C8 H81 . . 110.6 ?
    C9 C8 H81 . . 110.6 ?
    C7 C8 H82 . . 110.6 ?
    C9 C8 H82 . . 110.6 ?
    H81 C8 H82 . . 108.7 ?
    C7A C8 H83 . . 110.3 ?
    C9 C8 H83 . . 110.3 ?
    C7A C8 H84 . . 110.3 ?
    C9 C8 H84 . . 110.3 ?
    H83 C8 H84 . . 108.5 ?
    C8 C7A C6 . . 106.9(5) ?
    C8 C7A H73 . . 110.3 ?
    C6 C7A H73 . . 110.3 ?
    C8 C7A H74 . . 110.3 ?
    C6 C7A H74 . . 110.3 ?
    H73 C7A H74 . . 108.6 ?
    N4 C9 C8 . . 102.5(3) ?
    N4 C9 C10 . . 112.3(3) ?
    C8 C9 C10 . . 116.1(3) ?
    N4 C9 H9 . . 108.5 ?
    C8 C9 H9 . . 108.5 ?
    C10 C9 H9 . . 108.5 ?
    O1 C10 C18 . . 110.7(3) ?
    O1 C10 C12 . . 109.4(2) ?
    C18 C10 C12 . . 113.6(3) ?
    O1 C10 C9 . . 101.2(2) ?
    C18 C10 C9 . . 109.9(3) ?
    C12 C10 C9 . . 111.4(3) ?
    O1 C11 H111 . . 109.5 ?
    O1 C11 H112 . . 109.5 ?
    H111 C11 H112 . . 109.5 ?
    O1 C11 H113 . . 109.5 ?
    H111 C11 H113 . . 109.5 ?
    H112 C11 H113 . . 109.5 ?
    C17 C12 C13 . . 117.9(3) ?
    C17 C12 C10 . . 121.0(3) ?
    C13 C12 C10 . . 120.8(3) ?
    C12 C13 C14 . . 120.6(4) ?
    C12 C13 H131 . . 119.7 ?
    C14 C13 H131 . . 119.7 ?
    C15 C14 C13 . . 120.4(4) ?
    C15 C14 H141 . . 119.8 ?
    C13 C14 H141 . . 119.8 ?
    C14 C15 C16 . . 119.3(3) ?
    C14 C15 H151 . . 120.4 ?
    C16 C15 H151 . . 120.4 ?
    C15 C16 C17 . . 121.1(4) ?
    C15 C16 H161 . . 119.5 ?
    C17 C16 H161 . . 119.5 ?
    C16 C17 C12 . . 120.8(4) ?
    C16 C17 H171 . . 119.6 ?
    C12 C17 H171 . . 119.6 ?
    C23 C18 C19 . . 117.3(3) ?
    C23 C18 C10 . . 122.4(3) ?
    C19 C18 C10 . . 120.1(3) ?
    C20 C19 C18 . . 120.7(3) ?
    C20 C19 H191 . . 119.7 ?
    C18 C19 H191 . . 119.7 ?
    C21 C20 C19 . . 121.2(3) ?
    C21 C20 H20 . . 119.4 ?
    C19 C20 H20 . . 119.4 ?
    C20 C21 C22 . . 118.8(4) ?
    C20 C21 H21 . . 120.6 ?
    C22 C21 H21 . . 120.6 ?
    C23 C22 C21 . . 120.8(4) ?
    C23 C22 H22 . . 119.6 ?
    C21 C22 H22 . . 119.6 ?
    C22 C23 C18 . . 121.2(3) ?
    C22 C23 H23 . . 119.4 ?
    C18 C23 H23 . . 119.4 ?
loop_
    _geom_torsion_atom_site_label_1
    _geom_torsion_atom_site_label_2
    _geom_torsion_atom_site_label_3
    _geom_torsion_atom_site_label_4
    _geom_torsion_site_symmetry_1
    _geom_torsion_site_symmetry_2
    _geom_torsion_site_symmetry_3
    _geom_torsion_site_symmetry_4
    _geom_torsion
    _geom_torsion_publ_flag
    C6 N4 C3 N1 . . . . 7.5(12) ?
    C9 N4 C3 N1 . . . . -148.2(10) ?
    C6 N4 C3 N1A . . . . -18.2(12) ?
    C9 N4 C3 N1A . . . . -173.9(11) ?
    C6 N4 C3 N1B . . . . -17.6(15) ?
    C9 N4 C3 N1B . . . . -173.3(14) ?
    C6 N4 C3 C2A . . . . 177.5(13) ?
    C9 N4 C3 C2A . . . . 21.8(15) ?
    C6 N4 C3 C2 . . . . 151.7(7) ?
    C9 N4 C3 C2 . . . . -4.0(9) ?
    C6 N4 C3 C2B . . . . -150.7(7) ?
    C9 N4 C3 C2B . . . . 53.5(9) ?
    N4 C3 N1 C2 . . . . 159.1(9) ?
    N1 C3 C2 C1 . . . . 93.9(10) ?
    N4 C3 C2 C1 . . . . -63.7(12) ?
    N1 C3 C2 C4 . . . . -106.8(8) ?
    N4 C3 C2 C4 . . . . 95.7(9) ?
    N4 C3 C2 N1 . . . . -157.5(10) ?
    C3 N1 C2 C1 . . . . -117.6(7) ?
    C3 N1 C2 C4 . . . . 104.9(8) ?
    C3 C2 C4 C5 . . . . 24.7(11) ?
    C1 C2 C4 C5 . . . . -173.2(9) ?
    N1 C2 C4 C5 . . . . -34.7(11) ?
    N4 C3 N1A C2A . . . . -173.5(9) ?
    N1A C3 C2A C1A . . . . -99.7(11) ?
    N4 C3 C2A C1A . . . . 68.3(16) ?
    N4 C3 C2A N1A . . . . 168.0(16) ?
    N1A C3 C2A C4A . . . . 107.2(10) ?
    N4 C3 C2A C4A . . . . -84.9(16) ?
    C3 N1A C2A C1A . . . . 112.1(10) ?
    C3 N1A C2A C4A . . . . -104.3(9) ?
    C3 C2A C4A C5A . . . . 90.7(11) ?
    C1A C2A C4A C5A . . . . -65.0(13) ?
    N1A C2A C4A C5A . . . . 150.2(10) ?
    N4 C3 N1B C2B . . . . -151.2(11) ?
    N1B C3 C2B C1B . . . . -97.1(12) ?
    N4 C3 C2B C1B . . . . 54.9(14) ?
    N1B C3 C2B C4B . . . . 106.2(11) ?
    N4 C3 C2B C4B . . . . -101.8(11) ?
    N4 C3 C2B N1B . . . . 152.0(11) ?
    C3 N1B C2B C1B . . . . 114.3(10) ?
    C3 N1B C2B C4B . . . . -106.2(9) ?
    C3 C2B C4B C5B . . . . -8.9(17) ?
    C1B C2B C4B C5B . . . . -168.3(15) ?
    N1B C2B C4B C5B . . . . 50.7(16) ?
    C3 N4 C6 C7 . . . . -158.3(6) ?
    C9 N4 C6 C7 . . . . -0.2(6) ?
    C3 N4 C6 C7A . . . . -131.3(8) ?
    C9 N4 C6 C7A . . . . 26.9(8) ?
    N4 C6 C7 C8 . . . . 15.1(8) ?
    C6 C7 C8 C9 . . . . -24.1(8) ?
    C9 C8 C7A C6 . . . . 20.6(13) ?
    N4 C6 C7A C8 . . . . -28.0(12) ?
    C3 N4 C9 C8 . . . . 142.1(4) ?
    C6 N4 C9 C8 . . . . -14.5(4) ?
    C3 N4 C9 C10 . . . . -92.6(4) ?
    C6 N4 C9 C10 . . . . 110.7(4) ?
    C7A C8 C9 N4 . . . . -4.4(8) ?
    C7 C8 C9 N4 . . . . 23.0(5) ?
    C7A C8 C9 C10 . . . . -127.2(8) ?
    C7 C8 C9 C10 . . . . -99.8(5) ?
    C11 O1 C10 C18 . . . . -73.4(3) ?
    C11 O1 C10 C12 . . . . 52.5(4) ?
    C11 O1 C10 C9 . . . . 170.1(3) ?
    N4 C9 C10 O1 . . . . 63.3(3) ?
    C8 C9 C10 O1 . . . . -179.3(3) ?
    N4 C9 C10 C18 . . . . -53.8(3) ?
    C8 C9 C10 C18 . . . . 63.7(4) ?
    N4 C9 C10 C12 . . . . 179.4(3) ?
    C8 C9 C10 C12 . . . . -63.1(4) ?
    O1 C10 C12 C17 . . . . 79.1(4) ?
    C18 C10 C12 C17 . . . . -156.7(3) ?
    C9 C10 C12 C17 . . . . -31.9(4) ?
    O1 C10 C12 C13 . . . . -94.6(4) ?
    C18 C10 C12 C13 . . . . 29.6(5) ?
    C9 C10 C12 C13 . . . . 154.4(3) ?
    C17 C12 C13 C14 . . . . 1.9(6) ?
    C10 C12 C13 C14 . . . . 175.8(4) ?
    C12 C13 C14 C15 . . . . -1.1(7) ?
    C13 C14 C15 C16 . . . . -0.2(7) ?
    C14 C15 C16 C17 . . . . 0.6(7) ?
    C15 C16 C17 C12 . . . . 0.2(7) ?
    C13 C12 C17 C16 . . . . -1.4(6) ?
    C10 C12 C17 C16 . . . . -175.3(4) ?
    O1 C10 C18 C23 . . . . 163.1(3) ?
    C12 C10 C18 C23 . . . . 39.6(4) ?
    C9 C10 C18 C23 . . . . -85.9(3) ?
    O1 C10 C18 C19 . . . . -21.7(4) ?
    C12 C10 C18 C19 . . . . -145.1(3) ?
    C9 C10 C18 C19 . . . . 89.3(3) ?
    C23 C18 C19 C20 . . . . -0.4(5) ?
    C10 C18 C19 C20 . . . . -175.8(3) ?
    C18 C19 C20 C21 . . . . 1.2(5) ?
    C19 C20 C21 C22 . . . . -1.3(6) ?
    C20 C21 C22 C23 . . . . 0.8(6) ?
    C21 C22 C23 C18 . . . . 0.0(6) ?
    C19 C18 C23 C22 . . . . -0.2(5) ?
    C10 C18 C23 C22 . . . . 175.1(3) ?
_shelx_space_group_comment
;
The symmetry employed for this shelxl refinement is uniquely defined
by the following loop, which should always be used as a source of
symmetry information in preference to the above space-group names.
They are only intended as comments.
;
_shelx_estimated_absorpt_T_min     ?
_shelx_estimated_absorpt_T_max     ?
_shelx_hkl_file
;
   0   0  -8 6376.64  242.37
   0   0  -7   42.36  106.27
   0   0  -6 4269.00  167.39
   0   0  -5 6686.07  179.09
   0   0  -412405.98  227.25
   0   0  -3  734.77   59.78
   0   0  -2  648.07   52.80
   0   0   2  785.95   52.54
   0   0   3  633.59   58.61
   0   0   412041.66  221.64
   0   0   5 6392.75  174.18
   0   0   6 4307.10  164.87
   0   0   7   61.43  107.50
   0   0   8 5903.86  234.33
   0   1  -8 1899.86  156.85
   0   1  -7 5226.40  197.80
   0   1  -6 1807.61  123.89
   0   1  -5 1887.38  103.55
   0   1  -4 1164.95   76.10
   0   1  -322481.87  312.08
   0   1  -239637.25  460.92
   0   1  -142153.38  457.83
   0   1   138825.29  424.49
   0   1   239006.95  454.59
   0   1   321421.46  301.56
   0   1   4 1176.39   81.81
   0   1   5 1707.00  101.36
   0   1   6 1982.26  120.03
   0   1   7 4786.10  191.90
   0   1   8 1711.52  153.05
   0   2  -8  776.53   76.71
   0   2  -7 1300.81   90.72
   0   2  -6 6490.16  200.37
   0   2  -5 4238.07  144.56
   0   2  -4 1393.16   87.93
   0   2  -310359.32  187.06
   0   2  -263505.76  708.38
   0   2  -194958.77  999.07
   0   2   094202.71 1080.94
   0   2   193885.53  988.30
   0   2   260044.44  673.50
   0   2   3 9964.04  184.10
   0   2   4 1463.38   87.74
   0   2   5 3964.81  145.39
   0   2   6 6410.04  201.35
   0   2   7 1419.15  126.32
   0   2   8  913.16   76.84
   0   3  -8 2609.10  170.40
   0   3  -7  394.32   56.99
   0   3  -6  155.14   43.74
   0   3  -5 1257.56  103.31
   0   3  -4 9215.88  199.11
   0   3  -3 3334.70  109.61
   0   3  -215636.45  233.75
   0   3  -134192.19  405.95
   0   3   0  -49.91   42.71
   0   3   133420.45  397.90
   0   3   214892.11  225.95
   0   3   3 3132.54  104.31
   0   3   4 8406.17  191.39
   0   3   5 1132.38   96.62
   0   3   6  194.59   43.67
   0   3   7  382.05   57.15
   0   3   8 2444.74  171.74
   0   4  -8 7635.12  268.62
   0   4  -7 8019.03  255.18
   0   4  -6 1613.12  120.76
   0   4  -5 2634.99  128.27
   0   4  -413936.26  261.70
   0   4  -3 4917.14  134.69
   0   4  -2 8155.25  162.63
   0   4  -114835.50  223.27
   0   4   098278.34 1058.69
   0   4   114710.55  221.36
   0   4   2 8256.96  162.79
   0   4   3 4830.10  134.32
   0   4   413187.44  254.85
   0   4   5 2553.78  125.39
   0   4   6 1590.98  123.71
   0   4   7 7885.59  257.95
   0   4   8 7247.79  261.47
   0   5  -7 5692.83  231.52
   0   5  -6  204.99   50.99
   0   5  -5  165.95   42.41
   0   5  -4 8071.40  196.93
   0   5  -3  247.46   33.87
   0   5  -210777.51  203.11
   0   5  -1 9749.51  181.26
   0   5   0   28.13   49.63
   0   5   1 9278.81  174.63
   0   5   210138.45  193.38
   0   5   3  274.90   33.17
   0   5   4 7132.06  188.47
   0   5   5  261.11   39.96
   0   5   6  231.76   48.37
   0   5   7 5682.45  223.46
   0   6  -7 7425.02  266.58
   0   6  -6  817.68   65.64
   0   6  -5  782.25   73.89
   0   6  -4 4028.16  150.00
   0   6  -3 2024.65  107.18
   0   6  -214837.17  260.19
   0   6  -1 4660.37  130.64
   0   6   024301.27  347.16
   0   6   1 4608.16  130.26
   0   6   214832.40  258.83
   0   6   3 2283.02  105.14
   0   6   4 3763.71  149.04
   0   6   5  721.15   72.30
   0   6   6  596.38   56.14
   0   6   7 7290.34  255.91
   0   7  -7 3958.30  209.30
   0   7  -6  716.09   66.59
   0   7  -5  606.89   60.86
   0   7  -4   30.77   78.60
   0   7  -3  357.35   40.92
   0   7  -2 3538.53  127.80
   0   7  -122129.79  348.78
   0   7   0  -73.97   60.54
   0   7   122266.38  345.95
   0   7   2 3238.18  128.33
   0   7   3  354.79   38.73
   0   7   4   86.26   37.68
   0   7   5  430.03   51.38
   0   7   6  555.60   56.96
   0   7   7 3515.93  199.47
   0   8  -6 1728.46  149.58
   0   8  -5 3312.15  174.76
   0   8  -4 1708.60  130.24
   0   8  -3 5465.67  181.50
   0   8  -2   63.41   35.18
   0   8  -1 3333.96  134.56
   0   8   010606.41  225.42
   0   8   1 3737.30  136.81
   0   8   2  106.10   33.30
   0   8   3 5468.35  175.60
   0   8   4 1763.40  125.75
   0   8   5 3160.26  174.70
   0   8   6 1586.45  105.40
   0   9  -6  905.28   79.03
   0   9  -5  580.89   59.97
   0   9  -4  507.31   56.84
   0   9  -3 4067.75  171.64
   0   9  -2 2892.56  134.29
   0   9  -1 9213.98  231.01
   0   9   0 -390.03   84.63
   0   9   1 9188.25  227.18
   0   9   2 2569.30  129.54
   0   9   3 4063.39  163.73
   0   9   4  555.77   54.11
   0   9   5  472.21   55.72
   0   9   6  844.33   80.63
   0  10  -5  552.56   62.85
   0  10  -4 1213.24   96.48
   0  10  -3 1930.80  148.82
   0  10  -2  998.55   88.26
   0  10  -1 8851.83  238.24
   0  10   020735.47  380.91
   0  10   1 7844.98  229.65
   0  10   2 1290.59  117.18
   0  10   3 1951.06  141.24
   0  10   4 1198.96   91.09
   0  10   5  581.64   60.45
   0  11  -5  768.33   66.84
   0  11  -4 1341.12  103.09
   0  11  -3  167.48   53.97
   0  11  -2 1836.25  142.55
   0  11  -1 9169.03  263.44
   0  11   0 -279.25  110.40
   0  11   1 9159.37  253.60
   0  11   2 1786.96  141.63
   0  11   3   46.25   97.25
   0  11   4 1370.36  136.33
   0  11   5  696.45   65.66
   0  12  -4  546.42   69.03
   0  12  -3 2058.79  170.77
   0  12  -2  391.78   60.71
   0  12  -1 2172.72  164.07
   0  12   0 3628.57  184.72
   0  12   1 2007.82  162.37
   0  12   2  415.83   57.25
   0  12   3 2153.16  159.37
   0  12   4  611.21   63.63
   0  13  -3  335.20   64.24
   0  13  -2 2421.67  177.75
   0  13  -1 1614.08  146.92
   0  13   0 -330.08  122.82
   0  13   1 1448.87  103.60
   0  13   2 2221.20  168.23
   0  13   3  324.38   61.91
   1   0  -8 5374.16  220.63
   1   0  -7 8241.09  250.37
   1   0  -621473.29  378.86
   1   0  -5 2624.86  113.05
   1   0  -4 6972.31  164.41
   1   0  -321086.03  295.07
   1   0  -2 163626.   1870.
   1   0  -1 142289.   1576.
   1   0   067496.98  806.16
   1   0   1 212041.   2324.
   1   0   214232.92  215.18
   1   0   327897.08  380.00
   1   0   454802.21  683.96
   1   0   5  706.59   61.12
   1   0   6  959.18   80.66
   1   0   7 1345.26  128.48
   1   0   8  760.01   74.11
   1   1  -8 7402.00  266.89
   1   1  -7 7916.77  240.80
   1   1  -6  433.72   46.31
   1   1  -5  785.23   57.78
   1   1  -410202.25  199.90
   1   1  -361258.11  704.56
   1   1  -218497.76  248.99
   1   1  -140241.81  447.47
   1   1   018248.03  222.20
   1   1   115945.70  214.19
   1   1   233358.89  413.56
   1   1   3  870.68   69.40
   1   1   4 3928.13  130.70
   1   1   5  688.85   61.55
   1   1   6  429.41   48.66
   1   1   7  357.68   54.95
   1   1   8  588.43   63.08
   1   2  -8  995.27   83.37
   1   2  -7 3710.23  177.01
   1   2  -6 9970.93  251.10
   1   2  -5   44.25   62.11
   1   2  -4 5548.63  147.46
   1   2  -3  670.25   60.34
   1   2  -214495.50  213.37
   1   2  -192974.59  986.11
   1   2   040945.60  461.72
   1   2   142331.44  488.67
   1   2   2 8464.23  159.80
   1   2   321060.82  313.64
   1   2   4 7591.84  185.28
   1   2   5  423.59   40.41
   1   2   6  459.75   49.34
   1   2   7 2290.19  158.78
   1   3  -8  146.97   59.58
   1   3  -7  307.37   50.12
   1   3  -6 1889.32  125.13
   1   3  -5 3391.53  136.01
   1   3  -421357.94  332.03
   1   3  -3 1708.63   83.22
   1   3  -244772.05  530.80
   1   3  -177756.73  847.94
   1   3   0 241914.   2673.
   1   3   142379.51  501.09
   1   3   2 1440.34   77.29
   1   3   3 9664.76  196.11
   1   3   4 7225.16  184.16
   1   3   5  139.41   38.96
   1   3   6  934.46   80.21
   1   3   7 1794.62  160.50
   1   4  -8 1682.58  166.24
   1   4  -7 1039.43   82.72
   1   4  -6 2638.37  136.26
   1   4  -5 1809.35  110.94
   1   4  -4 3874.07  130.01
   1   4  -3 7497.02  167.22
   1   4  -210067.81  184.53
   1   4  -146853.50  553.15
   1   4   021556.99  295.12
   1   4   1 107664.   1171.
   1   4   2 2070.14   88.28
   1   4   3 8948.35  194.73
   1   4   4 2488.26  115.78
   1   4   5 2946.28  139.80
   1   4   6 5189.94  201.17
   1   4   7 6955.29  251.93
   1   5  -8 3995.00  201.94
   1   5  -7  372.61   56.60
   1   5  -6 1098.95   81.17
   1   5  -5 2640.11  127.92
   1   5  -4 1682.14  103.99
   1   5  -315566.87  270.31
   1   5  -2 5423.73  140.94
   1   5  -1 8576.05  169.94
   1   5   018840.45  279.77
   1   5   113571.92  232.11
   1   5   2  181.51   30.92
   1   5   3 8856.66  197.34
   1   5   4 4163.88  150.35
   1   5   5  973.01   75.06
   1   5   6 1150.21   95.69
   1   5   7  258.16   67.00
   1   6  -7  -44.52  104.39
   1   6  -6 1319.35  130.41
   1   6  -5  861.66   77.28
   1   6  -4 5179.36  164.48
   1   6  -3 1781.18  100.86
   1   6  -211939.20  233.06
   1   6  -1 4109.14  131.77
   1   6   0  533.53   47.32
   1   6   1 5363.67  146.22
   1   6   2 5781.02  156.02
   1   6   3 5365.36  164.03
   1   6   4  -75.66   84.44
   1   6   5  -20.71   99.11
   1   6   611514.44  305.08
   1   6   7 6669.27  253.72
   1   7  -7 3039.00  182.99
   1   7  -6 1571.39  141.96
   1   7  -5 3677.46  159.53
   1   7  -4 6684.21  198.48
   1   7  -3 3140.83  134.48
   1   7  -2 5629.75  164.78
   1   7  -115317.23  275.03
   1   7   0 7213.83  177.70
   1   7   1 2904.09  121.36
   1   7   210232.50  225.20
   1   7   3 1278.57  107.02
   1   7   4  587.49   57.87
   1   7   5 3899.99  174.85
   1   7   6 2648.79  163.47
   1   8  -7  880.01   81.78
   1   8  -6  291.91   56.67
   1   8  -5 2807.85  156.87
   1   8  -4 2833.38  145.65
   1   8  -3 2588.28  131.44
   1   8  -2  806.22   68.51
   1   8  -1 4113.58  152.04
   1   8   017188.40  307.49
   1   8   1 1611.75  107.78
   1   8   2  587.89   51.15
   1   8   3 1520.78  120.15
   1   8   4    8.42   94.01
   1   8   5 2614.23  161.42
   1   8   6  912.35   82.65
   1   9  -6  307.62   61.66
   1   9  -5  353.85   57.09
   1   9  -4  831.14   67.38
   1   9  -3 2859.60  153.72
   1   9  -2 4906.01  180.04
   1   9  -1 2874.07  142.03
   1   9   0 2869.40  142.00
   1   9   1 2283.91  125.55
   1   9   2  870.11   73.19
   1   9   3 1152.24  110.20
   1   9   4 2069.00  149.09
   1   9   5 1018.58   92.05
   1  10  -6 2122.72  174.85
   1  10  -5   90.73  106.11
   1  10  -4  396.12   58.79
   1  10  -3  238.83   54.00
   1  10  -2  866.74   68.96
   1  10  -1 7357.89  223.95
   1  10   0 3902.36  166.23
   1  10   1  238.60   46.37
   1  10   2  243.93   45.89
   1  10   3  980.48   85.75
   1  10   4  546.34   59.39
   1  10   5 1815.66  162.16
   1  11  -5 1727.91  171.32
   1  11  -4 1995.51  153.56
   1  11  -3  383.01   57.12
   1  11  -2 3031.14  167.81
   1  11  -1 3120.18  164.33
   1  11   0 3068.65  163.68
   1  11   1  907.16   85.14
   1  11   2 1126.22   90.79
   1  11   3  926.48   87.39
   1  11   4  630.27   61.84
   1  12  -4  393.30   60.92
   1  12  -3   81.73  106.39
   1  12  -2   53.83   81.87
   1  12  -1 3607.01  186.40
   1  12   0 3648.57  187.57
   1  12   1 2293.53  156.41
   1  12   2 2101.51  166.34
   1  12   3 5158.50  231.68
   1  13  -3 3478.71  221.88
   1  13  -2 1132.07  104.16
   1  13  -1 2278.45  171.19
   1  13   0 2462.69  174.09
   1  13   1  -14.21  115.80
   1  13   2 1779.34  166.32
   2   0  -8 9266.13  278.21
   2   0  -7 6132.80  216.21
   2   0  -611171.29  254.89
   2   0  -5 5726.72  164.05
   2   0  -412399.06  229.41
   2   0  -315902.43  250.67
   2   0  -224782.32  327.08
   2   0  -1 166809.   1932.
   2   0   017325.01  241.71
   2   0   111337.49  189.74
   2   0   2 2265.02   91.77
   2   0   367242.33  805.40
   2   0   4 6323.64  177.49
   2   0   5 2725.43  141.51
   2   0   6  937.05   83.68
   2   0   7 -138.08  102.54
   2   1  -8 7530.23  255.56
   2   1  -7 5932.71  215.37
   2   1  -6 3350.55  146.00
   2   1  -5  392.96   37.54
   2   1  -4 5935.35  154.10
   2   1  -3  889.26   68.89
   2   1  -253522.47  619.28
   2   1  -112787.33  195.71
   2   1   0 7534.23  141.19
   2   1   113808.55  218.32
   2   1   235425.62  458.86
   2   1   323358.41  355.50
   2   1   4  870.47   85.63
   2   1   5 6331.00  198.06
   2   1   6 1002.44   80.72
   2   1   7 2233.11  161.00
   2   2  -8  399.43   63.77
   2   2  -7 3703.73  166.57
   2   2  -6 1235.07  109.53
   2   2  -5 3004.19  126.03
   2   2  -4 5063.02  146.30
   2   2  -326084.83  362.66
   2   2  -236334.76  450.98
   2   2  -113716.39  210.96
   2   2   0 9761.16  170.16
   2   2   1  963.04   65.60
   2   2   2 5307.19  136.84
   2   2   3 6406.44  163.44
   2   2   4 3525.24  137.33
   2   2   5  257.22   46.63
   2   2   6  657.05   58.61
   2   2   7 1244.14   95.66
   2   3  -8  740.05   67.12
   2   3  -7 5655.59  209.15
   2   3  -6  372.35   48.94
   2   3  -512640.52  261.60
   2   3  -4 4635.68  142.91
   2   3  -3 1306.50   86.30
   2   3  -213003.28  215.83
   2   3  -112603.23  206.24
   2   3   0 3335.91  103.65
   2   3   1 2017.83   89.81
   2   3   213085.75  233.68
   2   3   3  527.94   45.10
   2   3   4  890.35   64.90
   2   3   5 1398.84  114.66
   2   3   6 2482.15  157.64
   2   3   7   54.91  110.62
   2   4  -8 3356.54  201.05
   2   4  -7 2507.38  153.22
   2   4  -6  507.60   52.27
   2   4  -511757.45  254.73
   2   4  -421872.23  350.32
   2   4  -3 5735.74  152.11
   2   4  -2  219.08   32.37
   2   4  -121001.29  305.33
   2   4   0 113985.   1247.
   2   4   121574.66  319.32
   2   4   2 6445.33  164.98
   2   4   3 2382.96  117.04
   2   4   4  526.65   52.84
   2   4   5 1805.02  130.63
   2   4   6 1001.24   87.81
   2   4   7  214.61   55.19
   2   5  -8  220.49   60.92
   2   5  -7 -155.79  116.17
   2   5  -6 1885.90  138.25
   2   5  -5 5539.22  183.06
   2   5  -4 2713.05  123.48
   2   5  -3 6203.64  164.72
   2   5  -2 2923.84  111.85
   2   5  -137541.13  488.65
   2   5   042617.50  542.68
   2   5   1 2551.22  109.40
   2   5   2 1626.77  101.98
   2   5   3 4792.86  160.62
   2   5   4 5801.27  186.33
   2   5   5 3990.13  185.80
   2   5   6 1629.03  148.04
   2   6  -7  607.54   60.04
   2   6  -6  238.87   49.45
   2   6  -5 1409.01  121.30
   2   6  -4  -51.32   75.82
   2   6  -3  561.70   45.66
   2   6  -226282.01  397.30
   2   6  -1  928.09   88.82
   2   6   027071.08  397.62
   2   6   126214.59  395.70
   2   6   2  352.61   37.34
   2   6   3 1841.19  115.01
   2   6   4   56.42   61.93
   2   6   5 3413.04  185.69
   2   6   6 2657.02  174.86
   2   7  -7  -81.91  118.05
   2   7  -6  831.84   73.98
   2   7  -5   80.22  103.82
   2   7  -4 2663.52  137.01
   2   7  -3 1997.98  122.49
   2   7  -2   13.23   73.13
   2   7  -1 6629.02  178.75
   2   7   016066.10  291.70
   2   7   1 3992.60  144.72
   2   7   2 2588.57  119.31
   2   7   3  759.56   60.49
   2   7   4 3119.86  169.83
   2   7   5 4457.84  198.92
   2   7   6 4290.99  208.26
   2   8  -7 1053.14   98.72
   2   8  -6  731.82   72.68
   2   8  -5  692.12   56.35
   2   8  -4  411.41   47.81
   2   8  -3 4593.85  177.39
   2   8  -2  961.11   95.97
   2   8  -1   69.20   77.39
   2   8   0 3985.82  152.45
   2   8   1  840.09   66.47
   2   8   2  862.04   75.10
   2   8   3 4593.87  190.27
   2   8   4 3691.74  180.59
   2   8   5 4483.03  207.00
   2   9  -6 -293.11  124.70
   2   9  -5   -0.88  117.67
   2   9  -4   36.33   47.91
   2   9  -3 3336.87  160.77
   2   9  -2 2177.19  139.17
   2   9  -1  356.84   42.90
   2   9   0   96.29   41.78
   2   9   1  239.23   44.18
   2   9   2 6912.34  216.39
   2   9   3 4955.97  194.31
   2   9   4 1044.61   98.18
   2   9   5  244.13   57.96
   2  10  -6  975.29   85.73
   2  10  -5 4028.19  202.56
   2  10  -4    9.56  112.01
   2  10  -3  143.47   52.53
   2  10  -2  540.28   55.37
   2  10  -1  169.19   47.95
   2  10   0  280.66   46.99
   2  10   1  -20.95   96.19
   2  10   2  351.28   52.22
   2  10   3 4031.30  194.47
   2  10   4 9103.48  282.26
   2  11  -5  360.52   67.92
   2  11  -4 5095.70  227.24
   2  11  -3 3460.50  186.45
   2  11  -2 2383.97  170.94
   2  11  -1 4416.67  195.47
   2  11   0 3649.60  174.58
   2  11   1  846.47   70.12
   2  11   2  281.76   54.28
   2  11   3 1744.07  147.67
   2  12  -4   -3.73  135.77
   2  12  -3 1902.72  160.89
   2  12  -2 1673.88  159.51
   2  12  -1 1781.57  148.71
   2  12   0 1764.98  160.34
   2  12   1  122.72   51.65
   2  12   2  421.77   58.90
   2  13  -2 1033.19   99.04
   2  13  -1 2068.07  156.44
   2  13   0  525.78   60.74
   2  13   1   67.67   60.10
   3   0  -8 4974.90  213.44
   3   0  -7 2857.23  161.94
   3   0  -6 5242.01  184.21
   3   0  -5 4592.43  161.62
   3   0  -415211.65  277.92
   3   0  -3 4584.46  136.35
   3   0  -2 3608.94  112.67
   3   0  -1 5301.18  131.26
   3   0   0 3492.84  112.32
   3   0   124808.36  358.87
   3   0   2   28.76   61.89
   3   0   3 2880.98  124.14
   3   0   4   44.53   93.53
   3   0   5 2193.36  135.08
   3   0   6    4.77   86.43
   3   1  -8  417.67   60.64
   3   1  -7   37.83  104.39
   3   1  -6 1418.43  117.80
   3   1  -5 2992.99  126.59
   3   1  -451658.92  659.20
   3   1  -347583.38  598.77
   3   1  -2 5583.51  140.35
   3   1  -121617.59  313.39
   3   1   0 3416.07  109.84
   3   1   1 2556.31  104.92
   3   1   224975.26  377.97
   3   1   3  202.84   39.19
   3   1   4 4307.83  169.93
   3   1   5 1610.09  128.83
   3   1   6  434.88   57.15
   3   2  -8  637.67   66.05
   3   2  -7  903.20   85.59
   3   2  -6 1959.74  129.09
   3   2  -5  543.88   49.71
   3   2  -4 5346.41  161.33
   3   2  -314932.03  262.16
   3   2  -2 5292.06  144.49
   3   2  -1 6551.54  150.89
   3   2   0 6238.51  149.61
   3   2   1  896.15   77.39
   3   2   2  282.38   38.56
   3   2   310955.42  241.51
   3   2   4 6373.98  203.50
   3   2   5 3645.98  167.96
   3   2   6  981.95   86.73
   3   3  -8 3458.89  200.90
   3   3  -7 3767.79  182.44
   3   3  -6   34.95   59.67
   3   3  -5  367.73   42.45
   3   3  -4 7338.48  189.10
   3   3  -3 2340.35  113.33
   3   3  -2 8776.76  186.81
   3   3  -1 9648.84  193.92
   3   3   021359.05  324.46
   3   3   1 5306.94  148.56
   3   3   210137.98  222.81
   3   3   3 3343.35  137.00
   3   3   4   51.07   87.18
   3   3   5  188.70   52.28
   3   3   6  690.74   61.77
   3   4  -8 6036.57  245.15
   3   4  -7  766.44   64.78
   3   4  -6  283.85   51.94
   3   4  -5  284.65   41.88
   3   4  -4 1227.54   92.70
   3   4  -3  889.19   61.19
   3   4  -2 1362.52   92.56
   3   4  -1 2525.68  112.83
   3   4   024196.88  365.08
   3   4   1 1816.33  103.43
   3   4   2 3700.69  143.40
   3   4   3 4073.85  158.81
   3   4   4 6655.05  216.54
   3   4   5  701.59   67.65
   3   4   6  387.46   61.68
   3   5  -8  -23.83  127.15
   3   5  -7 6164.53  226.17
   3   5  -6 1034.96   85.78
   3   5  -5  834.65   74.90
   3   5  -4  659.33   52.96
   3   5  -310224.56  227.73
   3   5  -2 2292.42  111.34
   3   5  -115800.86  280.69
   3   5   0 2785.48  123.88
   3   5   1 3753.61  138.18
   3   5   2  503.57   43.20
   3   5   3 4280.84  163.83
   3   5   4 8064.37  241.88
   3   5   5 8666.50  268.93
   3   5   6  589.70   64.96
   3   6  -7 1394.30  108.16
   3   6  -6 1029.08   89.38
   3   6  -5 1965.76  135.00
   3   6  -4  413.20   45.69
   3   6  -3  286.55   41.48
   3   6  -2 5270.46  161.70
   3   6  -110821.17  234.76
   3   6   016104.86  298.86
   3   6   1 7098.77  195.30
   3   6   2 1961.00  120.32
   3   6   3 1834.39  133.66
   3   6   4 1607.78  144.64
   3   6   5 1314.30  103.74
   3   7  -7  324.68   59.95
   3   7  -6   -3.78  109.83
   3   7  -5 8253.88  250.61
   3   7  -4   43.79   83.95
   3   7  -3  689.33   69.16
   3   7  -2  896.51   69.83
   3   7  -1 8436.78  217.33
   3   7   015707.31  304.82
   3   7   1 6574.61  192.27
   3   7   2 6766.85  213.66
   3   7   3 3848.38  172.88
   3   7   4 8031.13  253.34
   3   7   5  713.15   69.41
   3   8  -6 1638.15  108.91
   3   8  -5 3671.21  178.96
   3   8  -4 1136.38   89.22
   3   8  -3 2019.03  127.40
   3   8  -2  174.20   43.87
   3   8  -1 8740.32  224.67
   3   8   0 2379.78  137.01
   3   8   1 4900.13  187.85
   3   8   2  386.41   52.51
   3   8   311909.28  309.93
   3   8   4 5450.38  225.57
   3   8   5  409.15   63.61
   3   9  -6  842.78   73.53
   3   9  -5  263.54   57.69
   3   9  -4 2850.91  173.92
   3   9  -3 3970.00  180.71
   3   9  -2 2580.38  151.11
   3   9  -1  678.20   64.71
   3   9   0 4305.96  174.27
   3   9   1 2726.69  154.83
   3   9   2 2617.76  161.83
   3   9   3  901.43   80.88
   3   9   4 1610.49  147.64
   3  10  -5 2141.68  158.71
   3  10  -4  761.86   75.74
   3  10  -3 3974.55  189.31
   3  10  -2 1253.04   96.24
   3  10  -1 3421.19  162.31
   3  10   0  871.53   73.13
   3  10   1  583.99   56.30
   3  10   2 1108.26   89.95
   3  10   3 3863.15  194.87
   3  11  -4 1658.18  161.40
   3  11  -3 4951.84  223.85
   3  11  -2  609.41   63.22
   3  11  -1  -19.24  115.18
   3  11   0  726.10   58.70
   3  11   1  928.14   90.26
   3  11   2  571.28   61.82
   3  12  -3 3556.35  210.37
   3  12  -2 4810.03  215.53
   3  12  -1 -111.54  115.55
   3  12   0  208.51   57.27
   3  12   1  301.86   60.61
   4   0  -8   13.38  101.01
   4   0  -7 3801.77  179.48
   4   0  -6   41.24   65.41
   4   0  -5 1239.50  103.91
   4   0  -4 1709.98  106.99
   4   0  -3  726.09   57.61
   4   0  -2 1274.33   89.65
   4   0  -147462.46  614.38
   4   0   0 1842.28  100.72
   4   0   1 1834.21  101.60
   4   0   2 2875.24  127.31
   4   0   3 1040.54  103.34
   4   0   4    1.38   95.08
   4   0   5  150.57   55.23
   4   1  -8 2153.83  167.31
   4   1  -7   14.82  101.96
   4   1  -6   70.21   87.00
   4   1  -5 8486.72  227.59
   4   1  -421364.54  363.72
   4   1  -3 1303.72   95.11
   4   1  -2 9422.03  209.40
   4   1  -1 1657.12  106.08
   4   1   0 2800.01  124.40
   4   1   1  173.19   35.05
   4   1   2  578.74   50.97
   4   1   3 5151.11  187.39
   4   1   4  562.22   52.74
   4   1   5  180.96   54.34
   4   2  -8  506.46   60.53
   4   2  -7 1519.02  141.47
   4   2  -6  475.78   51.87
   4   2  -5 5569.68  184.22
   4   2  -4 2006.50  120.23
   4   2  -3 4105.02  144.56
   4   2  -2 5923.08  164.04
   4   2  -1 4277.41  139.38
   4   2   0 2629.45  119.59
   4   2   1 6042.39  175.15
   4   2   2 1419.28  106.60
   4   2   3 3965.89  169.58
   4   2   4   10.43   57.71
   4   2   5   43.25  109.32
   4   3  -8  362.05   63.04
   4   3  -7  877.30   75.69
   4   3  -6  736.30   58.01
   4   3  -5  734.43   61.18
   4   3  -4 7007.86  198.38
   4   3  -3 2313.59  121.32
   4   3  -2 4251.65  143.76
   4   3  -1 1961.49  104.55
   4   3   0 2814.12  124.18
   4   3   1 2199.97  118.87
   4   3   2  229.15   43.50
   4   3   3 8002.36  235.58
   4   3   4 1293.36   98.28
   4   3   5 1545.87  142.94
   4   4  -7 1183.65   99.92
   4   4  -6 2307.75  154.86
   4   4  -5 4305.66  179.40
   4   4  -4 1808.72  120.41
   4   4  -3  441.67   40.76
   4   4  -2  910.00   87.72
   4   4  -1  -36.13   71.41
   4   4   0 1990.14  113.30
   4   4   1 1254.32  107.73
   4   4   2 1300.15  114.10
   4   4   3 3943.86  178.09
   4   4   412134.59  316.51
   4   4   5  270.26   63.00
   4   5  -7 3782.25  202.24
   4   5  -6  129.75   56.00
   4   5  -5  150.66   50.09
   4   5  -4  637.57   60.89
   4   5  -3 1071.15   76.40
   4   5  -2 1264.03   99.83
   4   5  -1  510.95   44.44
   4   5   0 2739.21  133.22
   4   5   1 1918.39  123.34
   4   5   2 6513.87  210.49
   4   5   326998.71  482.46
   4   5   4 6344.82  241.87
   4   5   5 2661.73  178.72
   4   6  -7  -16.63  119.13
   4   6  -6 4547.22  209.37
   4   6  -5 2072.85  151.84
   4   6  -4 1674.69  129.61
   4   6  -3  513.24   49.94
   4   6  -2  501.43   48.70
   4   6  -1 9904.09  240.54
   4   6   0 4419.59  172.68
   4   6   1  280.55   46.81
   4   6   2 1320.12  130.73
   4   6   3 3511.80  188.52
   4   6   4 3112.81  185.90
   4   7  -7  902.20   82.12
   4   7  -6 1853.30  158.30
   4   7  -5  760.08   75.33
   4   7  -4 1578.29  141.43
   4   7  -3 6568.56  216.83
   4   7  -2  381.87   50.08
   4   7  -1 2375.99  137.47
   4   7   0 1276.45  114.07
   4   7   1  439.32   53.07
   4   7   2 4452.49  199.67
   4   7   3 8210.55  264.81
   4   7   4  522.26   65.56
   4   8  -6 1799.52  165.35
   4   8  -5 4046.15  196.90
   4   8  -4  756.15   68.77
   4   8  -3 2794.65  163.15
   4   8  -2   32.60   50.56
   4   8  -1 1217.15  115.04
   4   8   0 2489.84  151.87
   4   8   1 2074.25  145.33
   4   8   2 1335.41  103.83
   4   8   3 3857.73  194.68
   4   9  -5 1874.62  151.61
   4   9  -418782.12  405.37
   4   9  -3 1413.94  105.30
   4   9  -2  359.90   57.04
   4   9  -1  866.27   72.59
   4   9   0 7819.84  246.20
   4   9   1  918.19   88.00
   4   9   2 1642.04  154.52
   4   9   3  418.87   61.88
   4  10  -5  593.51   69.09
   4  10  -4 1807.01  177.57
   4  10  -3 2872.42  182.29
   4  10  -2 1267.66   97.11
   4  10  -1 1485.68  148.52
   4  10   0 1358.47  128.12
   4  10   1 1430.04  100.88
   4  10   2  568.76   68.84
   4  11  -3  631.48   64.63
   4  11  -2  946.55   79.94
   4  11  -1  894.08   89.59
   4  11   0  -74.72  110.10
   4  11   1  386.36   62.63
   5   0  -7 1470.92  130.61
   5   0  -6 2743.39  164.72
   5   0  -5  400.50   53.30
   5   0  -4  263.00   43.30
   5   0  -3  775.22   69.02
   5   0  -2 1493.24  104.78
   5   0  -1  569.97   50.48
   5   0   022307.76  392.19
   5   0   1 3148.48  154.60
   5   0   2  836.02   79.43
   5   0   3 5466.47  211.04
   5   0   4  438.49   59.89
   5   1  -7 1305.15   97.28
   5   1  -6 1894.64  155.52
   5   1  -5 2385.52  148.88
   5   1  -4 1241.62  116.99
   5   1  -3  407.99   45.70
   5   1  -2  587.12   52.56
   5   1  -1 1621.75  117.84
   5   1   0  712.19   68.53
   5   1   1  584.50   50.81
   5   1   2   57.37   89.93
   5   1   3  688.53   56.56
   5   1   4 3034.38  182.21
   5   2  -7   70.42   72.16
   5   2  -6 5349.84  210.58
   5   2  -5 3461.73  163.38
   5   2  -4 2337.81  135.77
   5   2  -3 2173.72  127.66
   5   2  -2  259.54   41.13
   5   2  -1 1553.65  108.22
   5   2   0  271.45   45.14
   5   2   1 3602.92  159.71
   5   2   2 4226.58  180.51
   5   2   3  315.28   54.18
   5   2   4  660.45   63.78
   5   3  -7   24.92   77.59
   5   3  -6  483.08   60.24
   5   3  -5  164.33   54.62
   5   3  -4 1338.33  122.51
   5   3  -3  559.45   54.49
   5   3  -2 1582.27  112.12
   5   3  -113002.41  286.27
   5   3   0  378.41   48.45
   5   3   1 2209.93  135.49
   5   3   2 3761.47  180.91
   5   3   3 9005.33  265.60
   5   3   4    1.35  119.69
   5   4  -7   91.35  117.10
   5   4  -6  485.83   63.87
   5   4  -512687.93  315.43
   5   4  -4 2605.00  159.10
   5   4  -3   88.46   48.33
   5   4  -2 6363.32  205.54
   5   4  -1 3004.95  151.08
   5   4   0 4739.51  183.05
   5   4   1 1688.73  131.03
   5   4   2 4595.43  196.60
   5   4   3 1344.43  103.97
   5   4   4 3682.53  200.48
   5   5  -7  915.55   81.31
   5   5  -6 1905.56  153.19
   5   5  -5 2295.13  157.12
   5   5  -4 7290.96  237.73
   5   5  -317826.84  362.92
   5   5  -2  504.19   50.81
   5   5  -1 2307.95  147.91
   5   5   0  289.21   50.02
   5   5   1 2577.84  150.43
   5   5   2 9390.50  276.68
   5   5   3 1631.34  115.31
   5   6  -6  363.06   64.60
   5   6  -5 4499.23  210.20
   5   6  -4 8494.80  265.77
   5   6  -3 1256.32   97.05
   5   6  -2  841.73   82.46
   5   6  -1  431.84   55.53
   5   6   0 3997.62  177.58
   5   6   1 1597.01  147.54
   5   6   2  664.13   62.35
   5   6   3 1229.76  106.71
   5   7  -6  641.93   65.96
   5   7  -5 1703.57  150.41
   5   7  -4 3452.16  192.52
   5   7  -3 4620.23  208.02
   5   7  -2  445.26   56.48
   5   7  -1  263.49   51.59
   5   7   0 2191.89  147.77
   5   7   1 1238.62  103.31
   5   7   2  747.57   65.40
   5   7   3 1490.20  112.16
   5   8  -5  811.01   70.76
   5   8  -4  410.66   64.47
   5   8  -3  783.99   75.54
   5   8  -2  711.53   61.01
   5   8  -1   69.24   52.81
   5   8   0  812.01   75.88
   5   8   1 1709.62  147.55
   5   8   2 2674.09  182.82
   5   9  -4  581.64   66.41
   5   9  -3 1315.41  103.50
   5   9  -2  -20.46  120.05
   5   9  -1 1948.29  155.93
   5   9   0 3349.05  191.90
   5   9   1 4123.08  201.04
   5  10  -3  395.06   61.89
   5  10  -2  225.08   58.88
   5  10  -1 1608.60  158.02
   6   0  -6 1499.45  111.15
   6   0  -5  870.90   87.40
   6   0  -4  137.62   51.30
   6   0  -3  239.51   51.64
   6   0  -2  898.87   69.26
   6   0  -1 3515.26  181.36
   6   0   0 1064.63   87.52
   6   0   1   87.02  106.48
   6   0   2 2803.05  176.86
   6   0   3 2986.64  182.89
   6   1  -6  140.83   56.31
   6   1  -5 3381.01  183.52
   6   1  -4   68.00   49.79
   6   1  -3 1412.46  132.68
   6   1  -2 1616.46  128.30
   6   1  -1 1591.18  130.90
   6   1   0 1397.16  123.96
   6   1   1  351.21   52.96
   6   1   2   57.82  106.73
   6   1   3 7239.84  264.30
   6   2  -6  660.17   65.39
   6   2  -5 5745.72  223.26
   6   2  -4 1512.08  132.75
   6   2  -3 2716.92  163.09
   6   2  -2 1486.05  128.54
   6   2  -1  326.76   51.28
   6   2   0 5027.17  194.17
   6   2   1 2462.44  154.67
   6   2   2 1297.26  100.68
   6   2   3  986.37   83.26
   6   3  -6 2415.16  172.65
   6   3  -5  229.75   59.93
   6   3  -4 2027.25  155.19
   6   3  -3 1910.58  147.84
   6   3  -2  164.23   49.50
   6   3  -1  608.70   56.02
   6   3   0 1955.78  155.97
   6   3   1  491.35   63.04
   6   3   2  838.72   81.12
   6   4  -6 1390.65  110.04
   6   4  -5 6312.11  245.47
   6   4  -4 5415.73  226.21
   6   4  -3  350.17   57.36
   6   4  -2 2397.39  157.65
   6   4  -1 1496.03  146.61
   6   4   0 1319.13   99.37
   6   4   1 7218.66  250.46
   6   4   2  524.32   64.64
   6   5  -5  934.31   86.03
   6   5  -4 8566.77  280.44
   6   5  -3  604.25   62.60
   6   5  -2  401.91   56.67
   6   5  -1  191.78   54.87
   6   5   0  131.08   50.72
   6   5   1  881.57   77.36
   6   5   2  404.48   66.89
   6   6  -5 1169.94  106.83
   6   6  -4  613.16   64.27
   6   6  -3 2212.36  164.95
   6   6  -2  429.15   60.84
   6   6  -1 1561.50  147.13
   6   6   0  156.94   61.01
   6   6   1  735.97   68.14
   6   7  -4  341.68   58.43
   6   7  -3  858.06   78.07
   6   7  -2  286.19   57.60
   6   7  -1 1537.55  143.76
   6   7   0 3253.04  194.67
   6   8  -3  244.77   62.21
   6   8  -2 2091.92  169.67
   6   8  -1  322.73   65.27
   7   0  -5 1788.21  159.39
   7   0  -4 6328.31  251.75
   7   0  -3  347.70   59.60
   7   0  -2  176.40   55.59
   7   0  -1  201.59   55.23
   7   0   0 1832.21  164.93
   7   1  -5 2617.42  189.58
   7   1  -4  362.96   59.85
   7   1  -3 1367.06   99.93
   7   1  -2  128.42   52.62
   7   1  -1  560.62   58.88
   7   1   0   24.14  117.24
   7   2  -5 1824.21  170.96
   7   2  -4 1394.81  104.08
   7   2  -3 1662.51  145.23
   7   2  -2 2021.83  177.09
   7   2  -1  342.09   61.98
   7   2   0  220.97   53.22
   7   3  -4   72.54  126.03
   7   3  -3 1431.97  107.94
   7   3  -2  256.21   58.79
   7   3  -1  170.31   58.06
   7   3   0 1493.64  106.85
   7   4  -4  285.48   60.48
   7   4  -3 1139.95  104.04
   7   4  -2 2165.84  163.33
   7   4  -1 2153.14  172.06
   0   0 -10  512.66   69.91
   0   0  -9  492.99   64.21
   0   0   9  429.41   63.61
   0   0  10  498.22   69.91
   0   1 -10   41.93  129.43
   0   1  -9  106.68  118.80
   0   1   9  274.52   59.01
   0   1  10   -7.52  129.68
   0   2 -10 -262.50  136.91
   0   2  -9 1737.93  120.04
   0   2   9 1813.77  165.93
   0   2  10  128.12  134.76
   0   3 -10  119.70  137.89
   0   3  -9  279.18   70.24
   0   3   9  311.49   67.46
   0   3  10  217.91   66.28
   0   4 -10   59.62  125.79
   0   4  -9  431.65   62.96
   0   4   9   80.65  136.36
   0   4  10   -8.22  133.18
   0   5  -9  165.03   65.85
   0   5  -8  113.85   62.47
   0   5   8 -148.56  129.89
   0   5   9   15.25  137.10
   0   6  -9  517.06   73.13
   0   6  -8 4095.90  224.09
   0   6   8 4184.76  224.19
   0   6   9  409.72   70.70
   0   7  -9   87.81   96.09
   0   7  -8  735.79   76.12
   0   7   8  632.12   73.32
   0   7   9  -45.13  141.79
   0   8  -9  -13.65  138.55
   0   8  -8  716.47   78.40
   0   8  -7 1224.98  107.51
   0   8   7 1138.06  110.06
   0   8   8  748.11   73.87
   0   8   9   28.35  103.02
   0   9  -8  331.95   71.97
   0   9  -7 1739.60  127.75
   0   9   7 2118.54  170.54
   0   9   8  329.55   69.77
   0  10  -8   83.93  136.19
   0  10  -7  241.32   64.49
   0  10  -6  631.66   67.58
   0  10   6  637.64   66.35
   0  10   7  136.90   64.42
   0  10   8   97.50   68.49
   0  11  -8  445.21   72.29
   0  11  -7  741.96   76.64
   0  11  -6  767.38   73.72
   0  11   6  671.06   73.50
   0  11   7  808.12   74.49
   0  12  -7  424.36   79.27
   0  12  -6  286.10   73.02
   0  12  -5 1575.97  123.39
   0  12   5 1708.28  163.51
   0  12   6  358.24   63.98
   0  12   7  384.97   74.57
   0  13  -6  919.61   83.52
   0  13  -5  264.14   68.39
   0  13  -4  105.86  121.93
   0  13   4   36.48  116.01
   0  13   5  169.37   64.63
   0  13   6  777.39   77.21
   0  14  -6 -237.69  146.34
   0  14  -5  251.96   71.33
   0  14  -4 3183.17  230.73
   0  14  -3 1483.18  122.50
   0  14  -2   43.40  131.47
   0  14  -1  665.32   71.25
   0  14   0 3535.37  199.87
   0  14   1  639.85   66.92
   0  14   2  150.80   58.48
   0  14   3 1941.66  163.19
   0  14   4 3152.29  215.94
   0  14   5  129.71   69.97
   0  14   6 -179.31  161.16
   0  15  -5  311.68   81.01
   0  15  -4 1537.43  133.24
   0  15  -3  123.28  156.21
   0  15  -2  -41.92  139.60
   0  15  -1  235.10   63.74
   0  15   0  -88.25  122.90
   0  15   1   57.29   70.40
   0  15   2  148.99   63.26
   0  15   3  167.71   68.33
   0  15   4 1442.04  128.76
   0  15   5  446.21   77.46
   0  16  -3 1611.83  145.59
   0  16  -2 -111.34  135.80
   0  16  -1  116.82  148.02
   0  16   0  390.94   69.11
   0  16   1 -198.10  147.12
   0  16   2   44.09   92.22
   0  16   3 1661.02  130.06
   0  17  -1  963.69   93.42
   0  17   0   76.22  134.19
   0  17   1  736.64   80.67
   1   0 -10  297.04   63.77
   1   0  -9 6228.79  257.72
   1   0   9  -28.26  115.28
   1   0  10  816.01   82.99
   1   1 -10  351.28   66.56
   1   1  -9   90.39  115.14
   1   1   9  101.51  113.15
   1   1  10  817.30   78.66
   1   2 -10  338.74   65.04
   1   2  -9 1068.67   89.15
   1   2   8  244.57   59.12
   1   2   9   37.16  137.08
   1   3 -10  266.04   69.78
   1   3  -9  827.94   75.02
   1   3   8  909.71   82.27
   1   3   9   -4.83  122.62
   1   4 -10 -108.43  139.07
   1   4  -9 1445.12  116.45
   1   4   8   75.98   85.74
   1   4   9   42.22  124.76
   1   5 -10   33.46  147.95
   1   5  -9  364.16   67.76
   1   5   8 5116.02  242.28
   1   5   9  364.42   70.15
   1   6 -10  124.55   67.48
   1   6  -9 1048.95   95.93
   1   6  -8  496.64   69.23
   1   6   8 1428.72  117.34
   1   6   9  196.62   72.26
   1   7  -9  101.88   71.80
   1   7  -8 2565.02  188.36
   1   7   7  545.94   68.97
   1   7   8   70.33  135.01
   1   7   9  433.50   77.04
   1   8  -9   74.61   81.56
   1   8  -8  124.94  132.55
   1   8   7  677.38   70.76
   1   8   8   99.33  129.70
   1   9  -9  595.60   84.52
   1   9  -8 2195.98  188.79
   1   9  -7 2365.39  188.77
   1   9   6  174.37   57.95
   1   9   7  366.02   73.65
   1   9   8  424.99   77.45
   1  10  -8  -17.04  155.28
   1  10  -7  703.11   71.03
   1  10   6  383.35   58.81
   1  10   7  106.04  119.61
   1  10   8  126.53  143.82
   1  11  -8 1129.99  105.38
   1  11  -7 1533.36  130.34
   1  11  -6  297.76   67.16
   1  11   5 3156.62  200.98
   1  11   6  270.72   62.75
   1  11   7  129.74   68.49
   1  12  -7  478.11   73.22
   1  12  -6 1297.59  118.04
   1  12  -5  662.98   71.69
   1  12   4 2235.24  168.71
   1  12   5   92.34   60.43
   1  12   6  126.54   62.62
   1  12   7  435.61   79.96
   1  13  -7  142.85   75.85
   1  13  -6  -33.07  141.85
   1  13  -5 2278.43  191.64
   1  13  -4 1645.52  129.35
   1  13   3  767.83   74.56
   1  13   4 2783.80  204.01
   1  13   5 1124.76   97.04
   1  13   6  740.24   80.11
   1  14  -6  -82.60  146.32
   1  14  -5 1947.38  145.91
   1  14  -4  165.69   70.43
   1  14  -3 3055.06  217.82
   1  14  -2  436.42   66.92
   1  14  -1  550.61   68.74
   1  14   0  992.20   89.37
   1  14   1 2893.51  189.11
   1  14   2  519.19   63.18
   1  14   3 1787.72  126.31
   1  14   4  114.67   70.61
   1  14   5  608.13   75.79
   1  15  -5 -102.77  166.80
   1  15  -4  630.53   85.09
   1  15  -3  337.18   78.89
   1  15  -2   80.14   94.40
   1  15  -1  554.62   72.75
   1  15   0 1425.41  117.53
   1  15   1 -140.38  129.15
   1  15   2   35.66   62.05
   1  15   3  260.38   66.83
   1  15   4  677.63   76.08
   1  16  -4   94.35  151.35
   1  16  -3   15.59  159.66
   1  16  -2  589.87   78.06
   1  16  -1  -75.15  123.25
   1  16   0  312.67   65.42
   1  16   1  122.14  147.36
   1  16   2   90.18  144.49
   1  16   3  117.55  135.60
   1  17  -1  127.10  137.26
   1  17   0  122.64  125.23
   2   0 -10 -118.36  128.41
   2   0  -9 1737.14  120.48
   2   0   8 3043.54  193.57
   2   0   9  -11.02  125.29
   2   1 -10   93.87  118.80
   2   1  -9  361.85   63.36
   2   1   8  802.59   72.56
   2   1   9   -5.06  127.54
   2   2 -10   66.54   92.82
   2   2  -9  703.58   67.34
   2   2   8  757.37   67.98
   2   2   9  389.41   67.27
   2   3 -10   45.19  130.25
   2   3  -9   -7.08  124.26
   2   3   8  105.58  115.97
   2   3   9  115.88  130.74
   2   4 -10  524.03   77.76
   2   4  -9  376.59   63.14
   2   4   8 1548.34  116.11
   2   4   9  251.80   68.58
   2   5 -10  499.32   80.59
   2   5  -9  303.21   64.59
   2   5   7  521.56   67.30
   2   5   8  696.30   72.24
   2   5   9   69.39   70.09
   2   6 -10 1261.57  117.82
   2   6  -9  378.42   75.39
   2   6  -8  572.42   68.89
   2   6   7 1542.22  114.01
   2   6   8   85.55  146.05
   2   7  -9 1541.62  130.33
   2   7  -8 1686.04  161.43
   2   7   7  459.27   70.33
   2   7   8  457.47   77.69
   2   8  -9  240.50   72.22
   2   8  -8  841.83   78.56
   2   8   6   40.18  106.59
   2   8   7 1628.46  124.10
   2   8   8 1020.16   91.28
   2   9  -9  460.20   76.75
   2   9  -8 1348.77  123.09
   2   9  -7 1526.40  114.67
   2   9   6 1286.01  112.55
   2   9   7  577.83   78.32
   2  10  -8 -105.61  137.06
   2  10  -7 1906.92  190.49
   2  10   5  123.36  132.93
   2  10   6  296.91   71.44
   2  10   7  698.98   82.61
   2  11  -8  -42.71  166.79
   2  11  -7  820.07   79.77
   2  11  -6  202.27   67.12
   2  11   4 1048.48   98.38
   2  11   5  529.79   68.80
   2  11   6  222.39   65.31
   2  11   7  135.41  137.49
   2  12  -7  648.52   80.04
   2  12  -6 2854.46  205.33
   2  12  -5   13.85  134.26
   2  12   3  683.36   68.43
   2  12   4  591.54   71.97
   2  12   5  301.76   62.77
   2  12   6  303.24   67.50
   2  13  -7  110.22  157.16
   2  13  -6  536.32   77.48
   2  13  -5 1468.39  119.46
   2  13  -4 2157.62  195.00
   2  13  -3  269.05   66.86
   2  13   2   60.30  114.01
   2  13   3  525.62   71.20
   2  13   4  448.44   71.60
   2  13   5  197.03   68.09
   2  14  -6   99.67   73.86
   2  14  -5  126.72   74.15
   2  14  -4 4023.56  260.17
   2  14  -3 1114.16   93.86
   2  14  -2  339.70   67.15
   2  14  -1 2265.01  179.75
   2  14   0  962.57   84.89
   2  14   1  463.95   64.82
   2  14   2  359.71   67.32
   2  14   3 -100.90  132.63
   2  14   4  379.92   73.27
   2  15  -5  381.50   80.58
   2  15  -4   29.16  140.72
   2  15  -3  171.96   74.51
   2  15  -2   90.58   66.33
   2  15  -1  254.18   63.64
   2  15   0   10.42  121.23
   2  15   1  524.80   73.18
   2  15   2  303.71   73.65
   2  15   3  183.74   70.64
   2  16  -3  406.49   81.00
   2  16  -2 -129.43  161.57
   2  16  -1   81.88  137.63
   2  16   0  468.51   69.31
   2  16   1  212.98   69.44
   2  16   2  117.87   70.17
   3   0 -10   23.11  140.35
   3   0  -9  120.90   60.62
   3   0   7 1373.52  105.01
   3   0   8  -27.16  122.16
   3   1 -10  -47.46  147.40
   3   1  -9 1661.35  164.64
   3   1   7 1673.83  164.35
   3   1   8   73.82  128.68
   3   2 -10  437.75   70.35
   3   2  -9 1133.68  110.58
   3   2   7   39.90  110.20
   3   2   8  396.34   66.88
   3   3 -10  774.84   78.16
   3   3  -9  -29.02  118.47
   3   3   7  -10.15  107.55
   3   3   8  345.82   65.73
   3   4 -10  172.94   67.97
   3   4  -9 1280.74  114.80
   3   4   7 1097.46  101.08
   3   4   8  -97.72  130.78
   3   5 -10  106.46  125.88
   3   5  -9  761.02   73.42
   3   5   7  855.98   84.50
   3   5   8   75.78  129.12
   3   6 -10   82.50   84.17
   3   6  -9 1965.03  133.48
   3   6  -8 2675.58  204.45
   3   6   6 2428.98  182.52
   3   6   7  115.14   61.65
   3   6   8 -154.55  136.48
   3   7  -9   48.42   91.81
   3   7  -8 -129.94  139.18
   3   7   6  -30.44  126.83
   3   7   7   -5.92  131.72
   3   8  -9  618.10   73.27
   3   8  -8  471.99   68.25
   3   8  -7  310.02   59.45
   3   8   6  587.78   67.98
   3   8   7  715.27   75.90
   3   9  -9  335.47   76.53
   3   9  -8  734.53   75.45
   3   9  -7  783.59   73.26
   3   9   5 1240.31  108.48
   3   9   6  -97.00  129.02
   3   9   7  394.55   78.09
   3  10  -8  170.26   71.25
   3  10  -7  565.64   73.91
   3  10  -6  143.40   62.90
   3  10   4  447.87   63.05
   3  10   5  898.21   90.07
   3  10   6  438.92   66.98
   3  11  -8  267.99   72.50
   3  11  -7  745.01   79.04
   3  11  -6  522.59   72.21
   3  11  -5  858.85   74.28
   3  11   3 1346.11  103.72
   3  11   4  637.14   71.05
   3  11   5  117.33  123.03
   3  11   6  110.90   66.36
   3  12  -7  209.64   74.08
   3  12  -6  277.96   63.14
   3  12  -5  259.69   68.23
   3  12  -4 2349.86  181.63
   3  12   2  539.91   63.05
   3  12   3  216.88   64.05
   3  12   4  187.32   64.62
   3  12   5  717.78   79.52
   3  13  -6   78.52  146.58
   3  13  -5 1251.74  120.44
   3  13  -4   24.20  124.73
   3  13  -3  659.59   71.44
   3  13  -2  628.55   73.51
   3  13  -1  336.10   61.65
   3  13   0 1039.21   85.63
   3  13   1  140.80   56.61
   3  13   2  389.04   72.73
   3  13   3  291.70   67.85
   3  13   4  770.81   81.10
   3  14  -5   14.56  153.23
   3  14  -4  377.36   71.51
   3  14  -3  135.86   69.37
   3  14  -2  864.77   78.03
   3  14  -1  515.30   66.04
   3  14   0  206.04   64.52
   3  14   1  365.72   68.84
   3  14   2   25.68  130.51
   3  14   3  698.75   75.69
   3  14   4    8.34  149.82
   3  15  -4  123.87  141.41
   3  15  -3  115.14  120.57
   3  15  -2  -36.27  138.14
   3  15  -1  -95.50  142.51
   3  15   0 -201.69  137.97
   3  15   1 -136.39  136.53
   3  15   2  215.36   68.65
   3  16  -2  710.60   86.75
   3  16  -1  190.15   68.75
   3  16   0  443.98   69.01
   4   0 -10   18.60   94.05
   4   0  -9  168.09   63.02
   4   0   6  560.79   63.84
   4   0   7   78.31  114.32
   4   0   8  794.57   77.62
   4   1 -10  803.80   77.64
   4   1  -9   12.99  119.17
   4   1   6 1023.07  100.61
   4   1   7  335.93   63.41
   4   1   8  382.48   72.85
   4   2 -10  143.09   62.09
   4   2  -9   16.01  117.54
   4   2   6 2066.50  151.74
   4   2   7  455.91   71.50
   4   2   8  110.37  136.67
   4   3 -10  109.11  155.52
   4   3  -9 -143.65  133.96
   4   3   6  101.15  122.85
   4   3   7  922.03   83.45
   4   4 -10   52.42  129.57
   4   4  -9 1144.65   90.23
   4   4  -8   88.50   89.69
   4   4   6   95.12  119.05
   4   4   7  698.01   77.14
   4   5 -10  794.63   80.94
   4   5  -9 -237.16  141.22
   4   5  -8 3297.31  207.09
   4   5   6 1156.09  108.25
   4   5   7  -48.71  122.42
   4   6  -9  561.97   74.57
   4   6  -8 2176.74  168.58
   4   6   5  582.37   67.64
   4   6   6  465.88   72.53
   4   6   7   62.25   63.05
   4   7  -9  193.08   70.30
   4   7  -8  429.12   68.25
   4   7   5 3551.99  205.14
   4   7   6  -81.04  135.59
   4   7   7  406.80   71.22
   4   8  -9  -74.07  139.16
   4   8  -8 1073.87  105.52
   4   8  -7 2194.47  184.99
   4   8   4  212.96   63.38
   4   8   5  472.60   68.40
   4   8   6   62.19  122.99
   4   9  -8  370.06   73.16
   4   9  -7   88.81  136.92
   4   9  -6  467.54   63.73
   4   9   4  996.09   85.00
   4   9   5   34.14  126.61
   4   9   6  360.52   75.31
   4  10  -8  495.31   74.87
   4  10  -7 -182.11  136.98
   4  10  -6  205.64   60.30
   4  10   3  255.57   60.54
   4  10   4  263.76   63.86
   4  10   5  240.94   66.81
   4  11  -7  -29.29   85.23
   4  11  -6   72.76   61.20
   4  11  -5 1816.87  167.48
   4  11  -4 1806.12  120.96
   4  11   2 1376.33  105.22
   4  11   3   89.47   58.85
   4  11   4  372.91   69.26
   4  11   5   37.12  137.95
   4  12  -7   70.42   71.14
   4  12  -6    3.19  131.75
   4  12  -5  131.65   63.90
   4  12  -4  609.19   71.92
   4  12  -3 1008.88   90.12
   4  12  -2  282.18   63.06
   4  12  -1   57.83   84.20
   4  12   0  439.45   64.98
   4  12   1 1785.17  162.82
   4  12   2  617.50   67.54
   4  12   3   29.60  132.97
   4  12   4  776.10   79.69
   4  13  -6  -46.28  137.69
   4  13  -5   91.06   72.64
   4  13  -4  440.57   75.00
   4  13  -3  604.10   73.40
   4  13  -2  378.08   68.23
   4  13  -1  796.09   71.86
   4  13   0  699.01   67.74
   4  13   1  319.50   68.79
   4  13   2  104.48  130.58
   4  13   3   80.30  145.75
   4  14  -5  105.01  145.62
   4  14  -4  682.04   78.79
   4  14  -3  988.58   84.85
   4  14  -2   14.88  133.86
   4  14  -1   33.86  136.92
   4  14   0  190.37   67.68
   4  14   1  -11.78  139.61
   4  14   2  114.59   70.86
   4  15  -3  104.85  152.05
   4  15  -2   99.45  133.91
   4  15  -1  288.35   71.50
   4  15   0  705.66   85.67
   4  15   1   76.62   71.30
   5   0 -10   89.90   99.18
   5   0  -9  415.11   66.06
   5   0  -8  -99.58  121.37
   5   0   5 1047.80  100.92
   5   0   6 -104.83  122.48
   5   0   7  282.66   72.79
   5   1 -10  521.34   68.49
   5   1  -9  353.67   68.45
   5   1  -8  110.63  115.37
   5   1   5 2287.73  185.59
   5   1   6  227.55   62.02
   5   1   7   84.34  100.01
   5   2 -10 -215.65  145.48
   5   2  -9  233.93   59.18
   5   2  -8  244.15   59.31
   5   2   5  268.76   63.55
   5   2   6  170.29   61.64
   5   2   7 -312.88  158.22
   5   3 -10  264.60   68.80
   5   3  -9  112.55  124.56
   5   3  -8  -98.14  125.40
   5   3   5  531.47   67.22
   5   3   6  990.95   87.20
   5   4 -10  145.87   68.47
   5   4  -9  -17.44   90.40
   5   4  -8  866.77   86.99
   5   4   5  268.69   63.56
   5   4   6  144.16   69.56
   5   5  -9   41.49   66.50
   5   5  -8  593.50   70.03
   5   5   4  979.60   82.07
   5   5   5  885.68   74.15
   5   5   6  644.85   70.90
   5   6  -9   57.95  130.62
   5   6  -8   37.14  121.38
   5   6  -7    8.02  118.86
   5   6   4  659.40   66.78
   5   6   5 -103.93  130.17
   5   6   6   55.34   76.46
   5   7  -9 -213.04  136.06
   5   7  -8 -244.75  131.88
   5   7  -7  907.69   83.59
   5   7   4 1294.06  116.46
   5   7   5  841.28   74.48
   5   7   6  534.31   82.66
   5   8  -8 1077.54  100.44
   5   8  -7 1235.97  119.57
   5   8  -6  773.80   72.20
   5   8   3  955.33   87.66
   5   8   4 1088.64   94.27
   5   8   5  540.10   75.72
   5   9  -8   33.06  146.17
   5   9  -7 1350.90  121.03
   5   9  -6  251.47   68.33
   5   9  -5 2517.84  183.31
   5   9   2  679.91   69.90
   5   9   3  -15.94   86.30
   5   9   4  373.23   68.62
   5   9   5   94.50   71.90
   5  10  -7  107.03  147.47
   5  10  -6  -17.44  138.76
   5  10  -5  697.48   76.12
   5  10  -4   60.64  136.41
   5  10   0 1753.02  141.86
   5  10   1  750.51   67.58
   5  10   2  272.28   64.71
   5  10   3   33.81  139.71
   5  10   4  464.19   73.24
   5  11  -7 -291.25  143.53
   5  11  -6   -4.23  143.95
   5  11  -5  966.44   93.47
   5  11  -4  895.38   87.81
   5  11  -3  265.21   60.58
   5  11  -2  196.01   67.22
   5  11  -1  846.93   79.27
   5  11   0 1324.65  116.06
   5  11   1  145.56   60.15
   5  11   2   26.39  139.01
   5  11   3  517.43   75.42
   5  11   4  453.34   76.85
   5  12  -6  116.54  148.37
   5  12  -5 1734.86  138.33
   5  12  -4 2119.66  196.68
   5  12  -3  181.82   64.90
   5  12  -2  194.87   67.27
   5  12  -1  760.08   73.55
   5  12   0  802.60   75.93
   5  12   1 1311.91  119.76
   5  12   2  472.46   78.47
   5  12   3   22.59  149.63
   5  13  -5    2.05  145.33
   5  13  -4  290.22   74.73
   5  13  -3  213.56   72.39
   5  13  -2  237.48   67.59
   5  13  -1   35.28   68.21
   5  13   0 1576.06  129.13
   5  13   1  521.60   79.95
   5  13   2   64.08  151.74
   5  14  -3   43.10  146.79
   5  14  -2  219.90   69.60
   5  14  -1  418.04   77.20
   5  14   0  694.90   80.10
   6   0  -9   86.71  147.93
   6   0  -8   50.08   85.15
   6   0  -7  -30.57  117.13
   6   0   4 1448.83  124.02
   6   0   5 1047.47  101.94
   6   0   6 -127.41  140.93
   6   1  -9  173.05   67.44
   6   1  -8   56.79   90.41
   6   1  -7  227.21   60.82
   6   1   4 2899.51  203.16
   6   1   5  383.39   68.68
   6   1   6  194.54   69.46
   6   2  -9   91.40   96.69
   6   2  -8 1672.88  131.54
   6   2  -7  491.46   62.51
   6   2   4  199.15   62.75
   6   2   5  903.64   79.78
   6   3  -9  -28.63  127.41
   6   3  -8  359.43   69.05
   6   3  -7  249.44   62.28
   6   3   3  829.57   74.02
   6   3   4  601.15   69.86
   6   3   5  391.97   67.59
   6   4  -9  126.30  136.52
   6   4  -8  569.91   68.95
   6   4  -7  101.61  129.74
   6   4   3 2809.53  180.97
   6   4   4  345.23   66.82
   6   4   5  163.01   69.97
   6   5  -9  -38.19  138.18
   6   5  -8  759.76   80.48
   6   5  -7  416.81   69.45
   6   5  -6  558.29   70.38
   6   5   3  373.54   66.10
   6   5   4   24.74   63.83
   6   5   5    0.41  131.95
   6   6  -8 -133.84  140.67
   6   6  -7  473.83   67.03
   6   6  -6  400.20   60.78
   6   6   2 3346.32  194.15
   6   6   3   33.25  151.56
   6   6   4  -40.69  142.27
   6   6   5   33.07  135.14
   6   7  -8 -109.87  146.74
   6   7  -7  663.25   77.34
   6   7  -6   49.78   87.82
   6   7  -5  263.40   63.90
   6   7   1  532.94   65.97
   6   7   2 1520.16  116.98
   6   7   3  161.22   64.26
   6   7   4  418.84   67.15
   6   8  -8  144.09   77.46
   6   8  -7  119.46   68.84
   6   8  -6  213.27   70.79
   6   8  -5 1095.48  106.40
   6   8  -4 2016.14  164.87
   6   8   0  999.04   98.11
   6   8   1  429.06   69.62
   6   8   2  731.87   74.59
   6   8   3  147.14   68.83
   6   8   4  550.88   78.87
   6   9  -7  475.70   79.87
   6   9  -6  378.36   75.29
   6   9  -5  545.54   79.01
   6   9  -4 1227.55  111.80
   6   9  -3  183.48   60.45
   6   9  -2  219.40   61.75
   6   9  -1 3778.87  225.71
   6   9   0 1171.33   94.15
   6   9   1 1889.36  177.37
   6   9   2  873.09   81.27
   6   9   3 1161.01  101.14
   6  10  -7  707.32   80.90
   6  10  -6 1048.92  101.26
   6  10  -5  319.78   76.75
   6  10  -4  559.93   72.27
   6  10  -3    1.53  132.91
   6  10  -2   14.28  126.75
   6  10  -1   86.22   90.20
   6  10   0 1112.78   96.36
   6  10   1  -88.84  128.99
   6  10   2  412.21   74.92
   6  10   3   45.42  159.08
   6  11  -6   -2.07  149.92
   6  11  -5   -5.41  149.52
   6  11  -4  362.27   73.36
   6  11  -3  192.80   64.53
   6  11  -2   62.02  129.49
   6  11  -1  761.74   79.20
   6  11   0   34.38   96.07
   6  11   1  278.22   72.59
   6  11   2   24.59  140.90
   6  12  -5 1111.37  105.91
   6  12  -4   29.26  105.84
   6  12  -3   42.15   93.48
   6  12  -2   66.17   94.10
   6  12  -1  350.62   75.47
   6  12   0  964.07   87.88
   6  12   1  237.17   75.86
   6  13  -2   87.37  141.31
   7   0  -9  118.63  136.85
   7   0  -8 1295.15  125.93
   7   0  -7   79.10  121.52
   7   0  -6 -107.59  127.83
   7   0   1  518.32   64.24
   7   0   2 1042.30   84.72
   7   0   3  984.01   91.12
   7   0   4  830.07   81.04
   7   1  -9   93.41   94.38
   7   1  -8   75.26   77.04
   7   1  -7  319.66   68.28
   7   1  -6 1349.43  115.91
   7   1   1 1093.32   89.22
   7   1   2  786.53   71.50
   7   1   3  799.23   78.67
   7   1   4  873.77   80.96
   7   2  -8  267.66   67.71
   7   2  -7  626.78   72.44
   7   2  -6  469.17   68.74
   7   2   1 1170.11  108.36
   7   2   2 1249.38  122.06
   7   2   3 1315.04  108.72
   7   2   4 1918.87  188.38
   7   3  -8  196.92   64.98
   7   3  -7   60.36  130.00
   7   3  -6  351.37   66.22
   7   3  -5  844.38   73.74
   7   3   1  179.74   61.30
   7   3   2  921.91   88.90
   7   3   3  384.27   69.70
   7   3   4  897.60   83.40
   7   4  -8  144.49  154.04
   7   4  -7   77.03  130.44
   7   4  -6  476.41   73.70
   7   4  -5  841.45   82.17
   7   4   0 3792.63  202.70
   7   4   1  798.45   75.40
   7   4   2   36.45  128.62
   7   4   3 1137.69  100.78
   7   4   4  -76.55  147.99
   7   5  -8  160.25   69.62
   7   5  -7  327.10   66.00
   7   5  -6  504.73   72.30
   7   5  -5  423.17   65.48
   7   5  -4  497.33   61.14
   7   5  -3  217.63   62.97
   7   5  -2  732.42   69.69
   7   5  -1   50.14   68.72
   7   5   0 2026.82  179.84
   7   5   1  286.56   64.44
   7   5   2  641.74   74.26
   7   5   3  716.03   77.35
   7   6  -8  -56.45  153.52
   7   6  -7  433.09   71.03
   7   6  -6   28.48  124.87
   7   6  -5  102.13  125.68
   7   6  -4  177.75   65.47
   7   6  -3   85.60  111.19
   7   6  -2  158.66   62.57
   7   6  -1 1243.62  105.75
   7   6   0  642.48   72.47
   7   6   1  253.89   69.22
   7   6   2 -270.40  132.34
   7   6   3   73.62  132.66
   7   7  -7 -135.91  141.77
   7   7  -6  802.53   80.72
   7   7  -5  127.60  135.69
   7   7  -4 1193.30   91.13
   7   7  -3   32.71  133.15
   7   7  -2   77.57   63.83
   7   7  -1 1083.73  104.32
   7   7   0   -4.66  125.22
   7   7   1  660.09   79.13
   7   7   2  -41.17  137.73
   7   7   3  -43.63  127.68
   7   8  -7   66.49   90.64
   7   8  -6  139.27  155.37
   7   8  -5  769.14   80.88
   7   8  -4  295.89   67.82
   7   8  -3   98.26  126.33
   7   8  -2  206.27   69.00
   7   8  -1  609.08   73.74
   7   8   0   92.41   92.46
   7   8   1  190.19   70.18
   7   8   2  281.58   75.67
   7   9  -6  284.70   77.47
   7   9  -5  927.85   90.17
   7   9  -4  -33.76  128.61
   7   9  -3  251.03   66.50
   7   9  -2  374.07   70.72
   7   9  -1   90.94   96.45
   7   9   0  523.56   78.26
   7   9   1  383.79   73.14
   7  10  -5  538.93   81.16
   7  10  -4 1264.47  123.88
   7  10  -3   67.02  121.77
   7  10  -2  155.76   73.32
   7  10  -1  344.15   67.11
   7  10   0  187.60   71.64
   7  11  -3  476.55   78.00
   7  11  -2   14.45  150.23
   7  11  -1   29.19  139.90
   8   0  -7   82.33   70.70
   8   0  -6  -44.12  124.37
   8   0  -5 2324.48  198.28
   8   0  -4   74.15  107.35
   8   0  -3  202.58   67.18
   8   0  -2  907.01   86.79
   8   0  -1  803.04   72.30
   8   0   0  -18.47  119.82
   8   0   1   11.54  137.66
   8   0   2   16.41  131.68
   8   1  -7  282.32   66.33
   8   1  -6  183.53   63.96
   8   1  -5  468.49   67.24
   8   1  -4 1747.61  121.29
   8   1  -3 2825.39  194.09
   8   1  -2  300.94   65.12
   8   1  -1  285.67   62.29
   8   1   0 -216.76  130.83
   8   1   1  133.77  133.86
   8   1   2  409.49   72.65
   8   2  -7  107.42   63.38
   8   2  -6  -70.82  128.20
   8   2  -5  245.21   63.41
   8   2  -4  262.98   66.09
   8   2  -3 1155.17   93.82
   8   2  -2 1916.75  172.53
   8   2  -1 1165.80  112.77
   8   2   0  141.26   60.01
   8   2   1   80.90   98.36
   8   2   2  -47.81  138.09
   8   3  -7 -266.87  146.06
   8   3  -6  107.76  144.58
   8   3  -5  706.66   76.15
   8   3  -4  827.69   78.01
   8   3  -3  655.54   70.58
   8   3  -2  403.89   68.86
   8   3  -1  587.30   74.09
   8   3   0 -228.06  136.98
   8   3   1  225.47   69.01
   8   3   2  129.60  146.60
   8   4  -7  109.50  142.77
   8   4  -6   30.42  132.35
   8   4  -5   32.65  125.06
   8   4  -4  126.96   62.28
   8   4  -3  238.09   65.27
   8   4  -2 1022.57   91.80
   8   4  -1 1727.55  165.90
   8   4   0  550.36   75.26
   8   4   1  702.97   78.32
   8   4   2  106.10  140.07
   8   5  -6  -99.11  145.40
   8   5  -5  589.02   71.54
   8   5  -4  -59.91  131.24
   8   5  -3  104.73  132.52
   8   5  -2  413.72   70.53
   8   5  -1   17.00  139.45
   8   5   0  244.27   68.39
   8   5   1  217.47   75.45
   8   6  -6   57.64  149.31
   8   6  -5 -121.34  149.15
   8   6  -4 -278.32  141.83
   8   6  -3   23.68  126.53
   8   6  -2 -111.63  141.47
   8   6  -1 1011.41   96.16
   8   6   0  380.28   74.88
   8   6   1  -26.91  149.44
   8   7  -5  -17.91  135.31
   8   7  -4   62.43  140.87
   8   7  -3    6.95  132.09
   8   7  -2  613.39   77.00
   8   7  -1  233.62   72.42
   8   7   0  405.69   76.99
   8   8  -4  132.21  145.14
   8   8  -3  137.17  139.69
   8   8  -2  419.58   74.63
   8   8  -1 -227.76  158.75
   9   0  -5  113.94  146.74
   9   0  -4  444.01   80.47
   9   0  -3 -115.80  138.84
   9   0  -2  -11.06  149.08
   9   0  -1  653.52   80.81
   9   1  -5   83.67   97.04
   9   1  -4   82.20   67.68
   9   1  -3   85.18   69.12
   9   1  -2  666.86   76.22
   9   1  -1  474.05   78.34
   9   2  -5  221.11   72.71
   9   2  -4  614.74   83.26
   9   2  -3   -1.29  141.86
   9   2  -2  537.76   76.28
   9   2  -1  255.63   75.12
   9   3  -4  160.62   76.98
   9   3  -3  652.63   83.71
   9   3  -2  581.02   82.58
   9   4  -3  454.64   81.31
   0   0 -11  301.01   78.24
   0   0  11  144.99  155.68
   0   1 -11 1116.12  103.80
   0   1  11 1139.48  106.75
   0   2 -11  103.73  135.14
   0   2  11 -301.62  164.12
   0   3 -11  196.82   73.98
   0   3  11  159.33   76.54
   0   4 -11  333.27   81.78
   0   4  11  452.52   77.98
   0   5 -10   -8.40  143.49
   0   5  10   11.82   63.14
   0   6 -10  241.22   71.94
   0   6  10   98.73  145.24
   0   7 -10 -269.13  142.63
   0   7  10 -358.94  155.59
   0   8 -10   26.82  153.00
   0   8  10 -230.92  153.46
   0   9 -10  -29.45  155.11
   0   9  -9   65.79  133.98
   0   9   9   95.56  129.31
   0  10  -9    0.97  161.73
   0  10   9   88.30  151.21
   0  11  -9  314.56   82.59
   0  11   8  327.75   75.95
   0  11   9  416.20   83.34
   0  12  -8   89.69  156.12
   0  12   8   60.89  157.15
   0  13  -8  790.43   90.50
   0  13  -7  212.50   77.04
   0  13   7  284.41   74.43
   0  13   8  636.57   89.28
   0  14  -7 1115.34   96.57
   0  14   7 1099.56  104.31
   0  15  -6  266.85   84.88
   0  15   6  320.19   77.97
   0  16  -6   86.28  165.16
   0  16  -5  103.46  112.71
   0  16  -4  639.36   88.91
   0  16   4  708.31   82.40
   0  16   5   98.45  144.75
   0  17  -4  -80.94  175.21
   0  17  -3    5.32  164.17
   0  17  -2  924.71   89.86
   0  17   2  935.60   83.81
   0  17   3  182.15   76.82
   0  17   4  -35.46  155.99
   0  18  -3  -13.43  190.66
   0  18  -2 -112.96  171.68
   0  18  -1  423.97   80.09
   0  18   0 1489.16  112.47
   0  18   1  457.23   84.20
   0  18   2  213.68   73.72
   0  18   3  125.93   84.91
   1   0 -11   -0.30  140.19
   1   0  11   38.53  163.19
   1   1 -11  403.49   77.77
   1   2 -11  240.18   70.87
   1   2  10  866.27   80.25
   1   3 -11  167.31   77.13
   1   3  10   10.13  142.54
   1   4 -11  322.94   78.17
   1   4  10 -112.97  143.08
   1   5 -11  256.43   78.11
   1   5  10  100.76  101.81
   1   6 -11  -56.43  144.28
   1   6  10   47.23  150.93
   1   7 -10  414.69   80.62
   1   7  10  282.57   79.54
   1   8 -10   31.57  138.00
   1   8   9  163.77   74.70
   1   9 -10  328.97   73.31
   1   9   9   88.89  143.46
   1  10  -9  722.53   85.62
   1  10   9  146.42  165.61
   1  11  -9  344.71   83.11
   1  11   8  325.97   82.03
   1  12  -9  281.92   86.78
   1  12  -8  207.47   81.45
   1  12   8  364.40   86.32
   1  13  -8  114.47   82.14
   1  13   7  276.48   82.00
   1  14  -7  119.20  156.03
   1  14   6  138.77  168.96
   1  14   7  343.81   88.38
   1  15  -7  212.72   82.39
   1  15  -6  221.05   79.42
   1  15   5  -82.68  160.51
   1  15   6  130.52  154.38
   1  16  -6  135.04  163.86
   1  16  -5  -75.42  176.33
   1  16   4   62.12   87.56
   1  16   5  346.71   80.06
   1  17  -5   -1.74  177.81
   1  17  -4 1700.97  161.56
   1  17  -3 1191.53  116.96
   1  17  -2  439.32   88.73
   1  17   1   50.00   98.09
   1  17   2  274.81   75.06
   1  17   3  446.37   82.43
   1  17   4  344.74   86.41
   1  18  -3  340.01   93.78
   1  18  -2 -208.74  165.47
   1  18  -1  453.40   85.81
   1  18   0  134.18   75.99
   1  18   1  123.37  164.23
   1  18   2   83.73  148.19
   2   0 -11   84.52   97.12
   2   0  10  -83.27  156.21
   2   1 -11  130.34  154.82
   2   1  10  175.22   74.85
   2   2 -11  667.90   80.55
   2   2  10  621.66   78.91
   2   3 -11  -54.55  181.14
   2   3  10  234.90   75.24
   2   4 -11  -86.97  144.45
   2   4  10  464.55   82.26
   2   5 -11  -45.22  142.39
   2   5  10 1229.95  112.09
   2   6 -11  226.41   79.65
   2   6   9  436.88   71.06
   2   7 -10   36.06  144.36
   2   7   9  723.57   81.35
   2   8 -10   63.07   87.33
   2   8   9  748.58   89.08
   2   9 -10  311.38   78.54
   2   9   8   94.72  158.62
   2   9   9  774.84   87.00
   2  10 -10  284.92   83.82
   2  10  -9  423.63   80.35
   2  10   8  888.08   90.25
   2  11  -9  550.01   87.54
   2  11   8   41.15  149.85
   2  12  -9  403.25   90.12
   2  12  -8  114.91  152.03
   2  12   7  870.72   88.16
   2  13  -8   95.43   96.82
   2  13   6 -166.76  143.02
   2  13   7  300.58   80.89
   2  14  -7   11.66  167.10
   2  14   5   25.16  144.18
   2  14   6   15.34  154.10
   2  15  -7  126.07  176.31
   2  15  -6   54.25  109.39
   2  15   4  -73.57  139.79
   2  15   5   34.14  136.79
   2  16  -6   64.92  156.33
   2  16  -5  107.12  171.93
   2  16  -4  463.88   83.42
   2  16   3  380.62   74.13
   2  16   4  317.37   82.30
   2  17  -4  418.99   89.30
   2  17  -3  868.69   88.37
   2  17  -2  -84.79  149.02
   2  17  -1   78.61  137.26
   2  17   0    1.63  142.81
   2  17   1    6.41  133.11
   2  17   2  -86.93  144.39
   2  17   3   16.05  147.22
   2  18  -3  115.87   84.51
   2  18  -2   46.72  189.33
   2  18  -1  624.34   81.76
   2  18   0   44.60  162.41
   2  18   1  301.84   73.95
   3   0 -11  113.02  146.61
   3   0   9  -35.37  100.44
   3   1 -11  147.63   73.99
   3   1   9   80.04  149.91
   3   2 -11   20.90  150.79
   3   2   9   46.92  134.87
   3   3 -11   56.41  146.01
   3   3   9  103.89  134.17
   3   4 -11  208.61   80.26
   3   4   9    9.53  153.54
   3   5 -11 1915.68  141.83
   3   5   9  620.32   83.02
   3   6 -11   74.16   85.87
   3   6   9   26.04  161.23
   3   7 -10  265.74   79.98
   3   7   8 1057.53   89.51
   3   7   9  765.54   93.45
   3   8 -10  462.85   78.51
   3   8   8 -162.49  154.29
   3   9 -10  -21.48  153.03
   3   9   8  807.02   87.30
   3  10  -9   33.54  153.89
   3  10   7  126.53  168.45
   3  10   8  500.20   93.17
   3  11  -9  361.69   82.17
   3  11   7   86.01  154.49
   3  12  -9   74.79  157.58
   3  12  -8  442.30   76.62
   3  12   6  936.15   89.13
   3  12   7  290.32   80.86
   3  13  -8  389.89   86.96
   3  13  -7  475.30   84.90
   3  13   5   39.87  153.36
   3  13   6 -222.97  161.98
   3  14  -7 -125.78  174.56
   3  14  -6  -10.48  151.79
   3  14   5  589.42   83.15
   3  15  -6  456.50   86.10
   3  15  -5  297.87   72.91
   3  15   3   71.69  135.24
   3  15   4  139.43   73.54
   3  16  -5   79.16   89.14
   3  16  -4  352.91   79.26
   3  16  -3  455.05   78.90
   3  16   1 1288.28  119.30
   3  16   2   27.69  145.89
   3  16   3  123.91  157.23
   3  17  -4  549.94   90.24
   3  17  -3  140.86   73.35
   3  17  -2  251.45   82.92
   3  17  -1  628.98   82.41
   3  17   0  329.46   76.85
   3  17   1   16.58  135.92
   3  17   2  121.77   75.77
   4   0 -11  496.17   87.10
   4   0   9  102.45  148.97
   4   1 -11  -14.10  158.37
   4   1   9   98.42  144.75
   4   2 -11  293.88   77.02
   4   2   9 -101.13  163.41
   4   3 -11  125.68  150.77
   4   3   8  306.49   72.05
   4   3   9  320.65   77.52
   4   4 -11  -68.43  145.15
   4   4   8  258.65   76.35
   4   5 -11  503.94   91.54
   4   5   8  153.00   69.58
   4   6 -11  -97.34  168.06
   4   6 -10  -29.48  160.28
   4   6   8  130.91  133.45
   4   7 -10  260.71   73.42
   4   7   8  523.42   92.86
   4   8 -10  -60.29  160.35
   4   8   7  495.73   78.47
   4   9 -10   33.16  165.48
   4   9  -9  501.86   76.02
   4   9   7   35.46   78.02
   4  10  -9 -136.04  153.23
   4  10   6  182.05   72.36
   4  10   7 1600.21  142.05
   4  11  -9  350.22   84.02
   4  11  -8   64.88   81.93
   4  11   6  162.48   71.75
   4  12  -8  833.91   93.57
   4  12   5  145.15  156.79
   4  12   6  109.36  151.52
   4  13  -8  318.36   83.54
   4  13  -7   -5.37  158.57
   4  13   4  922.76   90.43
   4  13   5  -51.91  138.41
   4  14  -7  104.50  188.03
   4  14  -6   23.89   73.76
   4  14   3  128.26  159.45
   4  14   4  825.80   88.66
   4  15  -6 -108.47  182.94
   4  15  -5  553.75   82.32
   4  15  -4    4.23  161.99
   4  15   2   -0.30  138.75
   4  15   3 1043.74  102.49
   4  16  -5  135.47  176.53
   4  16  -4  204.64   86.48
   4  16  -3  364.25   75.17
   4  16  -2  293.58   75.30
   4  16  -1  472.86   79.51
   4  16   0  389.39   75.96
   4  16   1  -43.31  154.74
   4  16   2  639.75   83.78
   4  17  -3  455.51   84.54
   4  17  -2  -73.88  159.24
   4  17  -1  173.24   79.50
   4  17   0  118.86  160.22
   5   0 -11  334.35   79.50
   5   0   8  514.35   86.99
   5   1 -11  669.26   78.95
   5   1   8  132.19   75.80
   5   2 -11 1058.15   86.10
   5   2   8   34.66  148.45
   5   3 -11 -142.33  165.62
   5   3   7   73.40  132.65
   5   3   8  809.61   88.49
   5   4 -11   88.07  152.78
   5   4   7  503.81   77.34
   5   5 -11  124.13  179.13
   5   5 -10   89.52   98.65
   5   5   7  665.61   81.56
   5   6 -10  148.68   75.07
   5   6   7  508.24   82.35
   5   7 -10 -154.39  161.70
   5   7   7  816.26   85.47
   5   8 -10 -113.22  160.62
   5   8  -9  254.34   74.94
   5   8   6  574.96   80.71
   5   8   7  173.65   84.57
   5   9  -9   90.70  106.64
   5   9   6  864.89   87.47
   5  10  -9  -90.60  155.27
   5  10  -8   81.61   87.37
   5  10   5  399.42   76.48
   5  10   6  624.41   84.25
   5  11  -8   72.57   84.08
   5  11   5   93.41  149.24
   5  12  -8  349.90   81.18
   5  12  -7  488.35   77.68
   5  12   4   83.02   85.52
   5  12   5  275.36   82.35
   5  13  -7   94.07  166.10
   5  13  -6 -166.80  150.32
   5  13   3 1218.91  116.69
   5  13   4 -139.45  162.13
   5  14  -6  -50.58  167.84
   5  14  -5   74.04  118.00
   5  14  -4  828.70   89.34
   5  14   1  407.36   83.70
   5  14   2  253.97   77.06
   5  14   3  164.86   83.05
   5  15  -5  200.94   77.59
   5  15  -4  202.24   80.17
   5  15  -3  245.57   78.17
   5  15  -2    7.26  168.52
   5  15  -1  140.88  149.65
   5  15   0   70.47   90.51
   5  15   1   65.34  151.53
   5  15   2  272.32   88.29
   5  16  -3  422.29   87.88
   5  16  -2  675.04   90.60
   5  16  -1 -203.85  154.55
   5  16   0 -148.77  162.86
   6   0 -11  -70.96  147.92
   6   0 -10  426.73   73.92
   6   0   7  331.60   78.48
   6   1 -11  -19.79  154.23
   6   1 -10  -19.80  145.51
   6   1   7   70.99   76.21
   6   2 -11  -75.37  159.93
   6   2 -10   69.27  100.85
   6   2   6  206.40   67.28
   6   2   7   52.73  134.17
   6   3 -10  333.89   71.86
   6   3   6  365.66   74.30
   6   3   7  979.34   90.67
   6   4 -10 -153.01  152.77
   6   4   6  782.25   83.76
   6   5 -10  128.48   70.38
   6   5   6 1068.94  102.62
   6   6 -10  372.15   79.17
   6   6  -9  319.19   71.26
   6   6   6  401.96   85.02
   6   7 -10  149.28  167.91
   6   7  -9  215.03   77.51
   6   7   5  289.33   76.42
   6   7   6  215.82   81.53
   6   8  -9   76.26  175.64
   6   8   5  243.50   76.32
   6   9  -9  158.73  164.58
   6   9  -8  945.54   93.67
   6   9   4  880.76   80.30
   6   9   5  401.45   85.61
   6  10  -8  117.26  122.55
   6  10   4  816.83   92.47
   6  11  -8  315.02   88.51
   6  11  -7  -77.77  159.11
   6  11   3  486.99   79.85
   6  11   4  955.98   94.21
   6  12  -7  599.44   88.17
   6  12  -6  548.58   82.00
   6  12   2  -11.47  148.15
   6  12   3   -2.78  105.57
   6  13  -6  723.32   85.14
   6  13  -5   83.32  154.31
   6  13  -4  510.10   86.29
   6  13  -3  156.60   71.91
   6  13  -1  512.07   83.30
   6  13   0  791.74   85.00
   6  13   1  683.84   85.35
   6  13   2  646.82   93.99
   6  14  -5  805.86  101.97
   6  14  -4  119.98  173.12
   6  14  -3  273.18   80.11
   6  14  -2   19.70  147.08
   6  14  -1  652.60   88.66
   6  14   0  401.86   87.12
   6  14   1  347.70   91.21
   6  15  -2   49.77  114.07
   6  15  -1  160.42  174.28
   7   0 -10  151.70  177.80
   7   0   5  333.12   74.32
   7   0   6   -6.27  160.22
   7   1 -10  224.16   72.93
   7   1   5  353.33   76.63
   7   2 -10  136.24  141.71
   7   2  -9   21.01  147.90
   7   2   5  715.96   86.12
   7   3 -10  122.11   82.56
   7   3  -9   63.36  142.23
   7   3   5 -123.38  150.87
   7   4 -10  -57.45  152.85
   7   4  -9  133.83  138.93
   7   4   5 1300.75  116.55
   7   5  -9  300.11   74.57
   7   5   4 -103.58  135.89
   7   5   5  -34.07  163.20
   7   6  -9  179.26   73.38
   7   6   4 -216.04  160.64
   7   6   5  239.89   78.36
   7   7  -9  244.71   76.38
   7   7  -8  199.27   77.06
   7   7   4  535.19   80.31
   7   8  -8  314.72   86.83
   7   8   3  777.63   82.75
   7   8   4   93.52   96.02
   7   9  -8  250.82   83.39
   7   9  -7  571.37   87.14
   7   9   2  314.77   79.28
   7   9   3  484.46   89.72
   7  10  -7   52.99  168.57
   7  10  -6  367.68   80.57
   7  10   1 -121.91  143.82
   7  10   2  111.79   72.84
   7  10   3  539.76   85.20
   7  11  -7  218.42   81.72
   7  11  -6  103.49  111.75
   7  11  -5  597.26   80.51
   7  11  -4   94.79  145.07
   7  11   0  481.25   80.01
   7  11   1  134.88  162.96
   7  11   2  164.70   76.42
   7  12  -6  138.48  161.68
   7  12  -5  196.51   81.74
   7  12  -4   42.21  144.16
   7  12  -3 -263.54  155.39
   7  12  -2  675.91   79.85
   7  12  -1 -290.36  166.63
   7  12   0   21.84  155.11
   7  12   1  179.13   81.84
   7  13  -4  256.06   84.69
   7  13  -3  167.66   74.47
   7  13  -2  127.41  164.43
   7  13  -1  -77.52  175.27
   7  13   0   48.93  120.32
   8   0  -9  244.75   80.50
   8   0  -8 1161.76   96.90
   8   0   3   76.67  139.60
   8   0   4  117.27   85.76
   8   1  -9   54.18  174.13
   8   1  -8   26.37  101.69
   8   1   3  542.81   78.26
   8   1   4   64.67  146.51
   8   2  -9  273.17   73.72
   8   2  -8 -110.22  154.48
   8   2   3   12.51  142.78
   8   2   4  511.60   81.10
   8   3  -9  107.49   83.67
   8   3  -8  197.08   75.09
   8   3   3  385.31   77.96
   8   3   4   -2.44  149.04
   8   4  -9   46.82   91.74
   8   4  -8   -2.18  141.46
   8   4   3  379.29   79.82
   8   5  -8  229.09   82.93
   8   5  -7  552.08   82.39
   8   5   2  103.72   76.33
   8   5   3   53.91  153.20
   8   6  -8   87.90  164.93
   8   6  -7  219.20   77.02
   8   6   2   14.60  150.01
   8   6   3  101.16  156.64
   8   7  -8  200.85   80.46
   8   7  -7  150.77  161.39
   8   7  -6 -131.01  162.77
   8   7   1  -92.58  147.45
   8   7   2  226.05   74.14
   8   8  -7   19.40  159.48
   8   8  -6   79.15   87.55
   8   8  -5  486.77   76.59
   8   8   0  439.89   85.32
   8   8   1  160.26   76.84
   8   8   2  106.31  108.06
   8   9  -6  278.11   83.15
   8   9  -5  157.22   75.69
   8   9  -4  119.30  163.15
   8   9  -3  253.38   78.01
   8   9  -2  289.55   78.41
   8   9  -1  262.59   74.13
   8   9   0   65.71  153.96
   8   9   1 -120.75  156.63
   8  10  -5  -16.97  116.49
   8  10  -4  290.12   83.58
   8  10  -3  162.61  171.48
   8  10  -2  261.77   81.89
   8  10  -1  256.33   76.48
   8  10   0  218.60   77.69
   8  11  -4   65.95  147.39
   8  11  -3  316.83   84.63
   8  11  -2  174.41   75.56
   8  11  -1  -32.58  177.42
   9   0  -8   27.44  155.98
   9   0  -7  291.83   79.12
   9   0  -6   63.57  150.69
   9   0   0  392.83   81.06
   9   0   1  147.87  154.67
   9   0   2  487.59   92.50
   9   1  -8  -77.86  161.61
   9   1  -7   85.72  140.89
   9   1  -6  -99.80  153.56
   9   1   0  365.81   82.34
   9   1   1  285.68   74.27
   9   1   2  -95.00  160.41
   9   2  -7   90.04  154.17
   9   2  -6  -53.05  159.44
   9   2   0  110.30  162.34
   9   2   1  201.80   77.58
   9   2   2  228.50   81.86
   9   3  -7  -39.75  152.43
   9   3  -6   17.20  140.95
   9   3  -5  294.67   75.05
   9   3  -1  205.67   78.01
   9   3   0 1572.96  137.70
   9   3   1   55.55  151.18
   9   3   2  -23.40  179.40
   9   4  -7  780.55   93.96
   9   4  -6  -13.44  144.57
   9   4  -5  -76.09  149.10
   9   4  -4  468.29   76.40
   9   4  -2  584.75   86.47
   9   4  -1  109.94  142.33
   9   4   0   91.75  146.60
   9   4   1   63.49  154.04
   9   5  -7   89.78  168.06
   9   5  -6  -98.21  154.97
   9   5  -5  108.30  114.16
   9   5  -4  134.67  158.60
   9   5  -3   73.27  168.94
   9   5  -2  377.69   77.07
   9   5  -1  243.55   74.97
   9   5   0  143.43  154.84
   9   5   1   75.19   88.81
   9   6  -6  -15.05  157.61
   9   6  -5   69.27  154.85
   9   6  -4   -0.86  155.50
   9   6  -3  -31.39  151.24
   9   6  -2  283.43   82.16
   9   6  -1  168.20   80.01
   9   6   0 -130.38  156.92
   9   7  -5 -206.87  149.31
   9   7  -4   45.56  165.56
   9   7  -3  528.84   86.95
   9   7  -2   80.07  112.39
   9   7  -1  -38.35  159.61
   9   7   0   27.45  156.03
   9   8  -4  261.17   78.28
   9   8  -3   19.61  161.14
   9   8  -2  102.99  114.01
  10   0  -5  102.44  161.04
  10   0  -4  -54.40  151.67
  10   0  -3  355.06   84.18
  10   0  -2  196.87   82.00
  10   1  -4  165.84  174.91
  10   1  -3   98.81  145.33
  10   1  -2  568.20   87.26
  10   2  -4    7.38  163.69
  10   2  -3 -161.03  149.57
  10   2  -2  -91.33  171.65
   0   0 -12 -164.83  175.69
   0   0  12   -5.08  159.36
   0   1 -12 -153.59  208.14
   0   1  12  486.82   85.36
   0   2 -12 -132.26  173.92
   0   2  12    1.01  170.86
   0   3 -12   69.91   81.75
   0   3  12  108.02  111.02
   0   4 -12   54.80  111.37
   0   4  12 -300.69  168.31
   0   5 -11  104.05  115.69
   0   5  11   22.31  161.33
   0   6 -11 -159.67  155.43
   0   6  11   21.30  156.50
   0   7 -11   62.78  131.45
   0   7  11  148.92   90.26
   0   8 -11  383.90   94.23
   0   8  11  400.47   89.56
   0   9 -11 -121.17  181.82
   0   9  10 -142.02  158.17
   0   9  11  207.31   82.24
   0  10 -10  160.93  184.04
   0  10  10  202.23   91.09
   0  11 -10  464.11   95.08
   0  11  10  331.35   95.59
   0  12  -9  316.87   93.51
   0  12   9  374.34   88.68
   0  13  -9  236.84   94.92
   0  13   9  229.54   87.28
   0  14  -8  -74.40  182.98
   0  14   8  -61.53  166.69
   0  15  -8  -62.84  206.94
   0  15  -7   97.92   80.50
   0  15   7 -340.70  172.83
   0  15   8  346.55   91.91
   0  16  -7  485.64   97.78
   0  16   6  161.20   78.89
   0  16   7  479.18   96.43
   0  17  -6  347.98   95.77
   0  17  -5  415.09   95.65
   0  17   5  548.13   88.62
   0  17   6  227.17   94.64
   0  18  -5  116.57   92.96
   0  18  -4 1121.14  103.02
   0  18   4 1031.34  101.63
   0  18   5   34.56  190.57
   0  19  -4  128.04   92.99
   0  19  -3 -351.22  207.27
   0  19  -2 -232.72  193.06
   0  19  -1  466.14   86.32
   0  19   0   40.75  172.34
   0  19   1  394.34   85.79
   0  19   2  -72.92  160.19
   0  19   3   36.81   82.30
   0  19   4   69.99  193.72
   0  20  -2  130.20   91.99
   0  20  -1  225.79   86.91
   0  20   0  229.58   88.61
   0  20   1  198.47   81.86
   0  20   2  -24.98  177.40
   1   0 -12  106.14   76.91
   1   1 -12 -136.19  177.13
   1   1  11 1207.78  114.55
   1   2 -12   39.43  183.58
   1   2  11 -236.69  176.85
   1   3 -12   80.55  164.33
   1   3  11 -180.48  155.73
   1   4 -12  -26.69  167.90
   1   4  11  431.29   78.88
   1   5 -12 -187.36  182.75
   1   5  11  588.53   88.56
   1   6 -12  -15.26  185.03
   1   6  11  149.46  170.10
   1   7 -11  -77.24  161.65
   1   7  11  131.15  187.74
   1   8 -11  196.04   83.34
   1   8  10 1127.92  102.28
   1   9 -11   97.18   83.45
   1   9  10  119.29  121.02
   1  10 -11  392.89   83.50
   1  10 -10   96.07   78.32
   1  10  10   -6.45  189.91
   1  11 -10   76.40  100.10
   1  11   9   77.75  150.01
   1  12 -10  161.84  182.31
   1  12   9  573.10   91.42
   1  13  -9  292.24   82.88
   1  13   8   24.80  187.93
   1  13   9   25.64  171.21
   1  14  -9  -14.85  184.73
   1  14  -8  -73.46  174.83
   1  14   8   47.73  123.64
   1  15  -8  102.90  173.53
   1  15   7 -233.60  180.13
   1  16  -7   43.97  202.06
   1  16   6   66.16  114.64
   1  16   7  213.94   88.00
   1  17  -7  368.05   98.88
   1  17  -6   68.19  121.59
   1  17   5  946.80  102.42
   1  17   6  -33.70  196.15
   1  18  -5  343.39  102.35
   1  18  -4   11.34  171.10
   1  18   3  114.49  175.15
   1  18   4  916.23  100.47
   1  18   5  531.33  100.47
   1  19  -4   93.31  175.55
   1  19  -3  124.92   92.73
   1  19  -2  374.21   95.38
   1  19  -1   53.38  155.32
   1  19   0  -51.34  179.65
   1  19   1   74.69  163.82
   1  19   2  108.60   81.55
   1  19   3 -201.79  161.68
   1  20  -2   33.05  174.60
   1  20  -1   97.63  166.73
   1  20   0   50.50  151.79
   1  20   1 -100.32  174.56
   2   0 -12   35.14  161.32
   2   0  11  117.60   81.92
   2   1 -12  266.52   85.34
   2   1  11  609.89   96.49
   2   2 -12  141.85  174.31
   2   2  11 -289.58  187.77
   2   3 -12   12.43  114.80
   2   3  11   53.09   82.03
   2   4 -12   97.65  173.20
   2   4  11 1159.83  104.23
   2   5 -12  209.51   82.11
   2   5  11  -52.64  194.17
   2   6 -12   36.38  178.21
   2   6  10 1234.58  112.52
   2   7 -12 -290.41  198.81
   2   7 -11  159.78   78.75
   2   7  10   46.06   83.41
   2   8 -11  532.92   89.30
   2   8  10  915.47  106.18
   2   9 -11   -0.85  178.75
   2   9  10  501.86   90.52
   2  10 -11  -44.20  175.01
   2  10   9  384.88   83.21
   2  11 -10   55.30  179.51
   2  11   9   85.69  177.21
   2  12 -10 -117.93  179.04
   2  12   8  -34.43  180.71
   2  12   9   67.41  165.42
   2  13  -9   72.84   97.79
   2  13   8  139.23  190.68
   2  14  -9  236.29   91.00
   2  14  -8  487.65   90.67
   2  14   7  141.93  158.97
   2  15  -8 -164.72  188.95
   2  15   6   -7.86  155.34
   2  15   7  289.80   94.96
   2  16  -7  251.69   89.36
   2  16   5 -220.30  179.27
   2  16   6  413.77   87.87
   2  17  -7  280.04   91.78
   2  17  -6  -48.12  157.19
   2  17  -5  167.11   91.26
   2  17   4  245.00   86.84
   2  17   5  119.18  169.54
   2  18  -5 -231.33  177.43
   2  18  -4  454.52   96.75
   2  18   2  267.96   78.80
   2  18   3   63.27  120.53
   2  18   4  323.50   94.95
   2  19  -4  647.47  106.48
   2  19  -3  310.72   97.80
   2  19  -2  420.70   92.25
   2  19  -1 -248.11  175.86
   2  19   0  -19.56  167.59
   2  19   1  273.02   82.51
   2  19   2    8.17  172.74
   2  19   3  581.79  101.84
   3   0 -12   54.17  175.86
   3   0  10 -118.46  170.85
   3   1 -12   60.09  157.22
   3   1  10   92.89  177.04
   3   2 -12 -188.32  176.64
   3   2  10   40.32  171.11
   3   3 -12  322.46   83.86
   3   3  10  399.81   90.47
   3   4 -12  105.05  174.73
   3   4  10 1046.41  100.66
   3   5 -12  -50.52  184.10
   3   5  10  391.77   93.64
   3   6 -12 -290.79  179.45
   3   6  10  987.18   98.12
   3   7 -12   64.24  168.22
   3   7 -11   64.62  166.72
   3   7  10   28.83  168.22
   3   8 -11  134.96  172.13
   3   8   9  765.46   95.38
   3   9 -11  -76.02  171.95
   3   9   9  206.02   91.41
   3  10 -11  250.81   85.57
   3  10 -10  148.23   84.56
   3  10   9  -11.60  181.39
   3  11 -10  124.84  181.84
   3  11   8  242.50   85.43
   3  12 -10  249.00   87.64
   3  12   8  150.17  162.64
   3  13  -9   42.98  167.25
   3  13   7  134.23  181.40
   3  14  -9   89.42   86.06
   3  14  -8  399.89   91.79
   3  14   6  198.66   77.23
   3  14   7  113.87   82.23
   3  15  -8 -227.73  182.40
   3  15  -7  288.44   89.03
   3  15   5  388.18   88.53
   3  15   6  116.38   88.43
   3  16  -7  -79.82  174.20
   3  16  -6   71.50  112.44
   3  16   4   86.25  114.50
   3  16   5  446.30   97.54
   3  17  -6  171.41   85.21
   3  17  -5   -5.30  168.57
   3  17   3  542.87   93.15
   3  17   4  -64.85  163.30
   3  18  -5   87.28  172.17
   3  18  -4  140.68  186.67
   3  18  -3  431.15   90.04
   3  18  -2  389.30   89.68
   3  18  -1  232.31   83.25
   3  18   0  521.19   83.31
   3  18   1  249.06   91.29
   3  18   2   52.11  175.40
   3  18   3 -114.15  184.11
   3  19  -3  565.29  101.26
   3  19  -2  114.36  123.00
   3  19  -1   46.98  182.33
   3  19   0  125.51  180.95
   3  19   1 -245.86  193.05
   4   0 -12  560.42   95.24
   4   0  10   38.61  168.86
   4   1 -12  157.77   80.35
   4   1  10  888.20  102.92
   4   2 -12   96.36  156.23
   4   2  10  625.43  100.60
   4   3 -12  211.15   89.66
   4   3  10  563.65   95.86
   4   4 -12  101.43  124.63
   4   4   9  -85.94  161.68
   4   5 -12  139.16   94.49
   4   5   9  669.32   92.85
   4   6 -12  158.94   97.97
   4   6   9  -30.89  159.45
   4   7 -11  -84.85  168.89
   4   7   9  155.89  157.31
   4   8 -11  831.25   97.70
   4   8   8   35.17  112.57
   4   8   9 -225.66  177.57
   4   9 -11  423.43   95.31
   4   9   8   84.72  164.53
   4  10 -11  492.74  103.51
   4  10 -10  116.47  167.11
   4  10   8  212.93   87.36
   4  11 -10  123.74  163.12
   4  11   7  154.06   80.99
   4  11   8  -40.44  179.48
   4  12 -10   -3.12  168.99
   4  12  -9   48.09  188.17
   4  12   7  308.37   86.19
   4  13  -9  169.24  170.13
   4  13   6  138.54   85.43
   4  13   7  122.63  128.57
   4  14  -9 -127.73  194.13
   4  14  -8 -264.76  187.25
   4  14   5  284.92   87.85
   4  14   6   53.66  118.44
   4  15  -8 -188.47  183.83
   4  15  -7    4.27  184.73
   4  15   4 1588.45  145.47
   4  15   5  163.94  181.53
   4  16  -7   55.35  105.25
   4  16  -6   56.66  120.68
   4  16   3  344.59   84.36
   4  16   4  137.15  178.32
   4  17  -6  -86.37  196.03
   4  17  -5 -295.54  205.28
   4  17  -4  414.26   84.34
   4  17   1   39.01  165.20
   4  17   2  246.67   86.75
   4  17   3  253.41   83.94
   4  18  -4   91.34  176.94
   4  18  -3  119.56  129.61
   4  18  -2  130.22  164.86
   4  18  -1  115.72   82.85
   4  18   0  464.63   90.61
   4  18   1  539.57   93.22
   4  18   2   48.15  186.06
   5   0 -12 1054.21  108.55
   5   0   9  -49.07  176.79
   5   1 -12  166.04   92.36
   5   1   9  802.95  100.46
   5   2 -12  410.02   90.79
   5   2   9  655.18   96.34
   5   3 -12  116.33  170.01
   5   3   9  665.95   92.95
   5   4 -12  231.98   79.64
   5   4   8  343.49   82.51
   5   4   9  719.98   99.92
   5   5 -12  139.80  168.30
   5   5   8  417.16   84.02
   5   6 -11   63.40  111.80
   5   6   8   75.30   92.22
   5   7 -11   38.55  177.80
   5   7   8 -319.81  180.22
   5   8 -11  871.92  103.23
   5   8   8  130.44   88.44
   5   9 -11  300.93   97.54
   5   9 -10  438.43   94.77
   5   9   7  137.72  154.14
   5  10 -10 -108.39  185.39
   5  10   7  137.23  162.54
   5  11 -10  152.70  171.70
   5  11  -9  153.63  167.83
   5  11   6 -130.37  171.23
   5  11   7   58.00  179.34
   5  12  -9  136.95  166.95
   5  12   6   69.74  157.82
   5  13  -9   43.90  181.75
   5  13  -8   83.52   98.82
   5  13   5   37.07  170.71
   5  13   6   -6.81  163.48
   5  14  -8  177.33   87.14
   5  14  -7  152.21  170.03
   5  14   4  174.69  192.36
   5  14   5 -184.20  156.43
   5  15  -7 -106.73  193.95
   5  15  -6  159.68   91.77
   5  15   3 1313.11  126.35
   5  15   4   32.95  178.93
   5  16  -6  137.68   90.99
   5  16  -5  260.91   87.26
   5  16  -4  154.60   84.37
   5  16   1   54.13  160.46
   5  16   2  213.12   85.68
   5  16   3 -548.57  212.71
   5  17  -5   96.22  127.67
   5  17  -4   58.11  104.49
   5  17  -3 -112.97  181.93
   5  17  -2   71.22  176.58
   5  17  -1  307.89   81.67
   5  17   0   53.07  160.60
   5  17   1   85.40  163.06
   5  17   2  127.00  134.30
   5  18  -2    1.94  180.76
   5  18  -1  650.61  101.24
   6   0 -12  -65.35  180.00
   6   0   8  272.33   91.62
   6   1 -12  386.06   90.58
   6   1   8   63.53  178.62
   6   2 -12  -58.06  198.85
   6   2   8  132.06  177.04
   6   3 -12   33.56  136.30
   6   3 -11 -149.82  171.83
   6   3   8  846.93  100.32
   6   4 -11  420.08   93.70
   6   4   7  145.28   79.04
   6   4   8  416.32   93.95
   6   5 -11  228.63   88.61
   6   5   7  743.45   94.51
   6   6 -11  751.74   98.83
   6   6   7   90.55  169.20
   6   7 -11   16.39  183.29
   6   7   7  113.85  157.40
   6   8 -11   55.91  109.97
   6   8 -10 -220.01  177.43
   6   8   6  -58.62  155.97
   6   8   7  115.72  161.94
   6   9 -10  188.83   89.45
   6   9   6 -390.61  188.50
   6  10 -10  175.85   86.00
   6  10  -9   76.60  175.17
   6  10   5  363.96   92.45
   6  10   6   39.09  173.96
   6  11  -9   56.50   84.00
   6  11   5   14.66  157.00
   6  12  -9  135.10  186.71
   6  12  -8  136.74   90.59
   6  12   4  -21.89  165.61
   6  12   5   83.96  174.09
   6  13  -8  320.28   97.60
   6  13  -7   46.03  167.56
   6  13   3  -75.65  189.59
   6  13   4   45.88  176.15
   6  14  -7  152.27   89.38
   6  14  -6  195.48   86.02
   6  14   2  248.47   94.25
   6  14   3   53.45  161.75
   6  15  -6  882.63  100.03
   6  15  -5 -101.98  181.89
   6  15  -4  320.80   92.44
   6  15  -3   32.74  200.11
   6  15   0  638.63   88.38
   6  15   1   84.24  119.82
   6  15   2  619.31  108.47
   6  16  -5  127.14   88.86
   6  16  -4  350.54   94.05
   6  16  -3   77.93  100.40
   6  16  -2   59.46   85.49
   6  16  -1   63.53  127.30
   6  16   0  299.21   89.22
   6  16   1  325.93   96.65
   7   0 -11 -175.20  181.34
   7   0   7  954.30   99.28
   7   1 -11  139.08  164.70
   7   1   6  271.15   82.47
   7   1   7  640.14   97.65
   7   2 -11   18.11  170.97
   7   2   6  201.97   91.33
   7   2   7   65.92  189.43
   7   3 -11  144.83   85.58
   7   3   6  562.06   95.03
   7   3   7  518.00   94.32
   7   4 -11  141.55  198.12
   7   4   6  306.61   85.96
   7   5 -11  -61.69  171.07
   7   5 -10  163.64   81.91
   7   5   6  247.51   83.90
   7   6 -10    1.67  163.96
   7   6   6 -154.54  190.27
   7   7 -10  430.98   91.41
   7   7   5  226.55   77.40
   7   7   6 -164.23  182.08
   7   8 -10  -53.20  115.52
   7   8  -9 -155.12  175.55
   7   8   5  -63.69  176.95
   7   9  -9  111.55  116.96
   7   9   4   94.54  110.54
   7   9   5   40.15  156.27
   7  10  -9  230.12   87.29
   7  10  -8  344.02   95.34
   7  10   4  119.28  126.36
   7  10   5 -136.03  176.94
   7  11  -8  142.47  178.39
   7  11   3  236.48   86.47
   7  11   4   83.57  173.28
   7  12  -8   92.94  130.87
   7  12  -7  529.14   91.25
   7  12   2  334.36   85.63
   7  12   3 -111.48  182.31
   7  13  -7  349.04   93.93
   7  13  -6  139.02  198.93
   7  13  -5  -40.20  179.14
   7  13   1  -95.98  168.71
   7  13   2 -131.61  181.47
   7  14  -6  377.03   96.03
   7  14  -5  276.34   90.08
   7  14  -4  129.93   87.95
   7  14  -3   19.64  180.18
   7  14  -2  -56.78  169.37
   7  14  -1  629.37  101.38
   7  14   0  450.66   97.16
   7  14   1  262.33   95.46
   7  15  -4  112.57  134.18
   7  15  -3  -80.56  175.27
   7  15  -2   77.07  177.13
   7  15  -1 -346.56  195.09
   7  15   0  548.82  105.01
   8   0 -10   99.06  153.73
   8   0   5  347.03   87.83
   8   1 -10   63.17  114.68
   8   1   5   88.67  164.44
   8   2 -10  249.98   88.94
   8   2   5  -97.49  198.31
   8   3 -10  272.34   88.64
   8   3   5  479.95   88.64
   8   4 -10   67.52  189.35
   8   4   4  415.45   89.76
   8   4   5  561.34   98.54
   8   5 -10   39.68  167.08
   8   5  -9 -295.04  189.32
   8   5   4  715.17   91.20
   8   5   5  -17.91  185.71
   8   6 -10  160.31  161.77
   8   6  -9 -173.81  173.86
   8   6   4  -63.26  161.01
   8   6   5  360.90   92.25
   8   7  -9  -35.18  171.86
   8   7   3   -6.27  160.23
   8   7   4  135.24   87.09
   8   8  -9    6.99  189.56
   8   8  -8  562.08   96.40
   8   8   3   56.31  169.60
   8   8   4  130.58  156.61
   8   9  -8   91.52  171.00
   8   9  -7 -249.93  172.20
   8   9   2  113.92  145.23
   8   9   3  196.46   82.73
   8  10  -8  263.50   94.07
   8  10  -7  144.60  182.28
   8  10  -6  -98.22  169.59
   8  10   1 -316.60  170.25
   8  10   2  381.74   87.33
   8  10   3   22.95  104.65
   8  11  -7 -208.60  189.33
   8  11  -6   34.98  119.14
   8  11  -5  -89.63  171.58
   8  11   0   80.09  119.32
   8  11   1  107.74  178.26
   8  11   2   94.04   86.27
   8  12  -6  137.68   89.61
   8  12  -5  196.18   86.23
   8  12  -4  138.19  154.67
   8  12  -3 -355.97  173.38
   8  12  -2   78.80  125.46
   8  12  -1   17.38  177.45
   8  12   0  432.45   92.04
   8  12   1 -109.08  173.24
   8  13  -5  142.22   83.28
   8  13  -4   70.35   85.47
   8  13  -3  158.99  163.88
   8  13  -2  496.36   92.72
   8  13  -1  113.03   95.17
   8  13   0  557.68   99.68
   9   0  -9  -28.00  173.83
   9   0   3  -61.88  167.63
   9   0   4 -191.03  178.39
   9   1  -9  114.09  122.90
   9   1   3 -246.29  181.76
   9   1   4  -15.91  177.29
   9   2  -9  -75.52  178.31
   9   2  -8  -62.49  117.40
   9   2   3   71.63  161.66
   9   2   4  149.83   87.55
   9   3  -9  645.44   98.06
   9   3  -8  675.83   93.39
   9   3   3 -104.42  176.35
   9   4  -9   87.37  123.72
   9   4  -8  312.53   94.04
   9   4   2  305.37   83.81
   9   4   3  410.39   91.77
   9   5  -9  204.85   95.15
   9   5  -8  153.55  176.76
   9   5   2 -176.43  175.65
   9   5   3  452.88   93.00
   9   6  -8   21.26  170.31
   9   6  -7 -111.13  166.04
   9   6   1   58.81   78.72
   9   6   2   14.56  148.84
   9   6   3   48.43  120.73
   9   7  -8 -251.49  166.63
   9   7  -7  125.20  150.64
   9   7  -6   45.92  179.99
   9   7   1   81.64  166.16
   9   7   2  -29.79  168.96
   9   8  -7  292.19   96.68
   9   8  -6  -31.98  167.36
   9   8  -5  117.86   76.79
   9   8  -1 -117.20  169.03
   9   8   0 -240.93  184.70
   9   8   1  161.90  188.57
   9   8   2  -30.42  171.65
   9   9  -7   14.43  194.97
   9   9  -6  232.52   86.30
   9   9  -5   48.37  161.76
   9   9  -4  138.02   80.60
   9   9  -3  182.99   83.44
   9   9  -2   94.92   87.63
   9   9  -1  563.47   90.95
   9   9   0  128.15  174.58
   9   9   1  161.40  181.81
   9  10  -6   78.85  119.42
   9  10  -5  -38.78  176.89
   9  10  -4   78.02  149.16
   9  10  -3   17.24  170.21
   9  10  -2   90.09  199.51
   9  10  -1   69.06  121.07
   9  10   0  364.50  101.10
   9  11  -5  124.05  165.09
   9  11  -4  -36.71  125.04
   9  11  -3  159.24  167.31
   9  11  -2   86.45  189.01
   9  11  -1   91.29  194.41
  10   0  -8 -296.50  197.71
  10   0  -7  121.35  172.57
  10   0  -6   70.36   81.87
  10   0  -1  494.70   83.96
  10   0   0   96.99  118.58
  10   0   1  288.07   85.23
  10   1  -8  306.19   94.14
  10   1  -7  -99.64  188.00
  10   1  -6  122.83   83.36
  10   1  -5 -115.28  152.83
  10   1  -1  493.05   89.56
  10   1   0 -142.59  174.00
  10   1   1  139.95   91.65
  10   2  -8  -48.52  169.63
  10   2  -7 -191.10  171.30
  10   2  -6   53.38   89.05
  10   2  -5   -9.00  163.50
  10   2  -1   54.37  162.52
  10   2   0  207.27   84.20
  10   2   1  200.63   81.33
  10   3  -7  127.30  171.35
  10   3  -6   34.96  124.72
  10   3  -5 -159.11  183.71
  10   3  -4  -31.90  172.33
  10   3  -3   -5.92  174.42
  10   3  -2  573.07   95.54
  10   3  -1  -62.81  187.84
  10   3   0  -73.50  161.17
  10   3   1    6.38  160.33
  10   4  -7   81.04  176.82
  10   4  -6  245.08   84.93
  10   4  -5  358.87   94.21
  10   4  -4    5.20  180.57
  10   4  -3   72.03  156.15
  10   4  -2   80.71  179.16
  10   4  -1 -155.44  175.85
  10   4   0   97.87  168.71
  10   4   1  -89.81  174.96
  10   5  -7   71.19  120.29
  10   5  -6   16.51  167.02
  10   5  -5  134.16   89.02
  10   5  -4   25.00  163.10
  10   5  -3  713.37  100.32
  10   5  -2  218.58   79.98
  10   5  -1  166.48   78.23
  10   5   0   59.98  175.41
  10   6  -6   55.40  164.57
  10   6  -5  113.57   84.06
  10   6  -4  164.33  185.99
  10   6  -3  241.99   81.82
  10   6  -2  157.34  162.18
  10   6  -1    4.12  167.87
  10   6   0   85.67  123.99
  10   7  -5   75.88   83.67
  10   7  -4  -76.47  179.90
  10   7  -3  379.50   93.14
  10   7  -2   21.42  194.20
  10   7  -1 -119.19  189.25
  10   8  -4   99.84  173.90
  10   8  -3  272.05   93.92
  10   8  -2 -280.37  184.95
   0   0   0    0.00    0.00
;
_shelx_hkl_checksum     79637
_shelx_res_file
;
TITL CB P7 (HG9418)
    x.res
    created by SHELXL-2019/2 at 10:41:24 on 17-Feb-2023
REM SADI 0.005 C2A C4A C2A C4B C2 C4
REM SADI 0.005 C4A C5A C4B C5B C4 C5
CELL 0.71073 7.7918 14.4623 9.1134 90 105.868 90
ZERR 2 0.0043 0.0059 0.0027 0 0.029 0
LATT -1
SYMM -X,0.5+Y,-Z
SFAC C H N O
UNIT 46 56 4 2
DFIX 1.28 0.01 C3 N1 C3 N1A C3 N1B
DFIX 1.48 0.01 C3 C2 C3 C2A C3 C2B
DFIX 1.5 0.01 N1 C2 N1A C2A N1B C2B
DFIX 1.53 0.01 C2A C1A C2A C4A C4A C5A C2 C1 C2 C4 C4 C5 C2B C1B =
     C2B C4B C4B C5B
DFIX 1.53 0.01 C6 C7 C8 C7 C6 C7A C8 C7A
SIMU 0.01 0.01 1.7 C6 C7 C7A C8
SIMU 0.01 0.01 2 N1 > C5B
SUMP 1 0.0001 1 2 1 4 1 5
L.S. 24
PLAN  7
TEMP -100
CONF
BOND $H
fmap 2 53
acta
WGHT    0.057800    0.387000
FVAR       5.78394   0.43194   0.61923   0.30516   0.26290
O1    4    0.583802    0.268673    0.785698    11.00000    0.03883    0.04749 =
         0.03366   -0.00177    0.01301    0.00353
N4    3    0.276105    0.377269    0.741189    11.00000    0.03469    0.03802 =
         0.04201    0.00722    0.00595    0.00171
SAME 0.01 0.01 C3 N1A > C5A
SAME 0.01 0.01 C3 N1B > C5B
C3    1    0.309500    0.410658    0.616645    11.00000    0.05137    0.04404 =
         0.03658    0.00738   -0.00273   -0.00125
PART 1
N1    3    0.240266    0.456896    0.495053    21.00000    0.06651    0.05032 =
         0.03610    0.00229   -0.00698   -0.00199
C1    1    0.534750    0.543751    0.595576    21.00000    0.06699    0.05528 =
         0.02392    0.00719    0.01441   -0.00198
AFIX 137
H11   2    0.490036    0.588250    0.512843    21.00000   -1.50000
H12   2    0.663803    0.536168    0.613321    21.00000   -1.50000
H13   2    0.509689    0.566543    0.688867    21.00000   -1.50000
AFIX   0
C2    1    0.443199    0.451535    0.551867    21.00000    0.06174    0.04879 =
         0.02299    0.00356    0.00763    0.00249
C4    1    0.546972    0.390078    0.471705    21.00000    0.07156    0.05385 =
         0.02446   -0.00847    0.00834   -0.00293
AFIX  23
H41   2    0.572393    0.425592    0.387164    21.00000   -1.20000
H42   2    0.662872    0.374579    0.544741    21.00000   -1.20000
AFIX   0
C5    1    0.454978    0.301499    0.408053    21.00000    0.07381    0.05561 =
         0.02564   -0.00541    0.02621   -0.00633
AFIX 137
H51   2    0.517168    0.273381    0.339185    21.00000   -1.50000
H52   2    0.331141    0.314694    0.351662    21.00000   -1.50000
H53   2    0.456706    0.258730    0.491853    21.00000   -1.50000
AFIX   0
PART 2
N1A   3    0.214089    0.432025    0.482807    41.00000    0.06878    0.05464 =
         0.03810    0.01172   -0.01387   -0.01381
C1A   1    0.499595    0.364825    0.434115    41.00000    0.07778    0.05841 =
         0.03136   -0.00378    0.00960   -0.00493
AFIX 137
H14   2    0.611841    0.343217    0.503556    41.00000   -1.50000
H15   2    0.523523    0.392972    0.343891    41.00000   -1.50000
H16   2    0.418230    0.312352    0.402761    41.00000   -1.50000
AFIX   0
C2A   1    0.415275    0.435487    0.514323    41.00000    0.07038    0.05540 =
         0.02938    0.00993    0.00501   -0.00743
C4A   1    0.511698    0.527621    0.536215    41.00000    0.06601    0.05405 =
         0.02597    0.00760    0.00927   -0.00094
AFIX  23
H43   2    0.517250    0.550989    0.435510    41.00000   -1.20000
H44   2    0.442064    0.572571    0.578529    41.00000   -1.20000
AFIX   0
C5A   1    0.698997    0.522380    0.641081    41.00000    0.05429    0.06262 =
         0.03854    0.00715    0.00913   -0.00559
AFIX 137
H54   2    0.767519    0.476113    0.602354    41.00000   -1.50000
H55   2    0.694080    0.504757    0.743686    41.00000   -1.50000
H56   2    0.756788    0.582874    0.645169    41.00000   -1.50000
AFIX   0
PART 3
N1B   3    0.237104    0.436113    0.478776    51.00000    0.06675    0.05575 =
         0.03752    0.01112   -0.01001   -0.01314
C1B   1    0.449398    0.309181    0.438028    51.00000    0.07770    0.06536 =
         0.02914    0.00164    0.01466   -0.00920
AFIX 137
H17   2    0.367265    0.262781    0.458566    51.00000   -1.50000
H18   2    0.572491    0.287417    0.477881    51.00000   -1.50000
H19   2    0.423465    0.319051    0.327738    51.00000   -1.50000
AFIX   0
C2B   1    0.426230    0.399057    0.514959    51.00000    0.06717    0.05320 =
         0.02700    0.01313    0.00920   -0.01261
C4B   1    0.581798    0.464220    0.526103    51.00000    0.06542    0.05614 =
         0.02960    0.00272    0.00876   -0.00566
AFIX  23
H45   2    0.694308    0.429129    0.564163    51.00000   -1.20000
H46   2    0.576978    0.486800    0.422501    51.00000   -1.20000
AFIX   0
C5B   1    0.586071    0.546534    0.628787    51.00000    0.06433    0.05495 =
         0.03319    0.00191    0.00697   -0.00595
AFIX 137
H57   2    0.657153    0.596011    0.600889    51.00000   -1.50000
H58   2    0.639676    0.528418    0.735093    51.00000   -1.50000
H59   2    0.464160    0.568633    0.617069    51.00000   -1.50000
AFIX   0
SAME 0.01 0.01 C6 C7A C8
PART 0
C6    1    0.094372    0.383886    0.754311    11.00000    0.04649    0.05588 =
         0.09823    0.00003    0.02476    0.00510
PART 1
AFIX  23
H61   2    0.020057    0.332941    0.697830    31.00000   -1.20000
H62   2    0.039791    0.443554    0.712919    31.00000   -1.20000
AFIX  23
PART 2
H63   2    0.036611    0.322403    0.745772   -31.00000   -1.20000
H64   2    0.020735    0.425696    0.676014   -31.00000   -1.20000
AFIX   0
PART 1
C7    1    0.109729    0.377016    0.921017    31.00000    0.07069    0.04485 =
         0.08592    0.02037    0.04822    0.02631
AFIX  23
H71   2    0.071063    0.315196    0.946113    31.00000   -1.20000
H72   2    0.034522    0.424451    0.951486    31.00000   -1.20000
AFIX   0
PART 0
C8    1    0.307383    0.392933    1.003550    11.00000    0.09230    0.03552 =
         0.05346   -0.00177    0.03723    0.00659
PART 1
AFIX  23
H81   2    0.344578    0.353592    1.095716    31.00000   -1.20000
H82   2    0.328751    0.458470    1.034533    31.00000   -1.20000
AFIX  23
PART 2
H83   2    0.298139    0.338972    1.067798   -31.00000   -1.20000
H84   2    0.369048    0.443515    1.070746   -31.00000   -1.20000
AFIX   0
C7A   1    0.125081    0.423671    0.913191   -31.00000    0.06970    0.04226 =
         0.08705    0.01746    0.04362    0.02879
AFIX  23
H73   2    0.118637    0.492019    0.908818   -31.00000   -1.20000
H74   2    0.033394    0.400656    0.960903   -31.00000   -1.20000
AFIX   0
PART 0
C9    1    0.411482    0.366736    0.888133    11.00000    0.04447    0.03119 =
         0.02523    0.00222    0.00560   -0.00282
AFIX  13
H9    2    0.507096    0.413855    0.894181    11.00000   -1.20000
AFIX   0
C10   1    0.498340    0.269087    0.907564    11.00000    0.03561    0.03283 =
         0.02429    0.00176    0.00415   -0.00227
C11   1    0.702297    0.193807    0.784909    11.00000    0.04347    0.06164 =
         0.06254   -0.01096    0.01552    0.00768
AFIX 137
H111  2    0.734010    0.193339    0.688003    11.00000   -1.50000
H112  2    0.643836    0.135378    0.796830    11.00000   -1.50000
H113  2    0.810578    0.201188    0.869352    11.00000   -1.50000
AFIX   0
C12   1    0.641563    0.259972    1.062236    11.00000    0.03494    0.03776 =
         0.02860    0.00069    0.00276   -0.00237
C13   1    0.685116    0.173572    1.131014    11.00000    0.04686    0.03754 =
         0.04989    0.00496   -0.00555   -0.00342
AFIX  43
H131  2    0.620618    0.120303    1.085823    11.00000   -1.20000
AFIX   0
C14   1    0.822774    0.164880    1.265731    11.00000    0.05451    0.05380 =
         0.05568    0.02144   -0.00833   -0.00172
AFIX  43
H141  2    0.849836    0.105971    1.312451    11.00000   -1.20000
AFIX   0
C15   1    0.919251    0.241148    1.331011    11.00000    0.04553    0.06412 =
         0.04412    0.01565   -0.00794   -0.00971
AFIX  43
H151  2    1.012633    0.235270    1.422709    11.00000   -1.20000
AFIX   0
C16   1    0.879031    0.326159    1.262007    11.00000    0.05532    0.05853 =
         0.04082    0.00307   -0.00525   -0.01989
AFIX  43
H161  2    0.946202    0.378865    1.306325    11.00000   -1.20000
AFIX   0
C17   1    0.742944    0.335981    1.129737    11.00000    0.05143    0.04034 =
         0.03306    0.00628   -0.00027   -0.01489
AFIX  43
H171  2    0.717869    0.395255    1.083962    11.00000   -1.20000
AFIX   0
C18   1    0.353868    0.194927    0.881475    11.00000    0.03270    0.02872 =
         0.03264    0.00003    0.00319    0.00470
C19   1    0.278025    0.160013    0.734371    11.00000    0.04001    0.03619 =
         0.03249   -0.00145    0.00525    0.00676
AFIX  43
H191  2    0.322535    0.179733    0.652326    11.00000   -1.20000
AFIX   0
C20   1    0.138435    0.096868    0.707478    11.00000    0.03910    0.03840 =
         0.04431   -0.01061   -0.00244    0.00273
AFIX  43
H20   2    0.090329    0.073148    0.607439    11.00000   -1.20000
AFIX   0
C21   1    0.068758    0.068131    0.822927    11.00000    0.03397    0.03713 =
         0.05893   -0.00125    0.00221   -0.00323
AFIX  43
H21   2   -0.028343    0.025945    0.803003    11.00000   -1.20000
AFIX   0
C22   1    0.142595    0.101759    0.968961    11.00000    0.04525    0.04217 =
         0.05003    0.00404    0.01251   -0.00175
AFIX  43
H22   2    0.096477    0.081816    1.049975    11.00000   -1.20000
AFIX   0
C23   1    0.282347    0.163885    0.998150    11.00000    0.04080    0.03544 =
         0.03311    0.00282    0.00131    0.00014
AFIX  43
H23   2    0.330980    0.186023    1.099143    11.00000   -1.20000
AFIX   0
HKLF 4
REM  CB P7 (HG9418)
REM wR2 = 0.1571, GooF = S = 1.018, Restrained GooF = 1.019 for all data
REM R1 = 0.0579 for 1920 Fo > 4sig(Fo) and 0.1128 for all 2962 data
REM 345 parameters refined using 398 restraints
END
WGHT      0.0578      0.3870
REM Highest difference peak  0.286,  deepest hole -0.269,  1-sigma level  0.042
Q1    1   0.4267  0.3712  0.4566  11.00000  0.05    0.29
Q2    1   0.1889  0.4260  0.9717  11.00000  0.05    0.24
Q3    1   0.3169  0.1793  0.8072  11.00000  0.05    0.23
Q4    1   0.0833  0.3770  0.8456  11.00000  0.05    0.23
Q5    1   0.5760  0.2662  0.9824  11.00000  0.05    0.21
Q6    1   0.7013  0.4819  0.6154  11.00000  0.05    0.20
Q7    1   0.4751  0.5125  0.5495  11.00000  0.05    0.18
;
_shelx_res_checksum     37928
data_12
_audit_creation_method     'SHELXL-2019/2'
_chemical_name_systematic
;
2-Benzyl-3-(<i>N</i>-methyl-<i>N</i>-phenylamino)-2-phenyl-2<i>H</i>-azirine
;
_chemical_name_common     ?
_chemical_formula_moiety     'C22 H20 N2'
_chemical_formula_sum     'C22 H20 N2'
_chemical_formula_iupac     'C22 H20 N2'
_chemical_formula_weight     312.40
_chemical_melting_point     346.5
_chemical_absolute_configuration     unk
_space_group_crystal_system     orthorhombic
_space_group_name_H-M_alt     'P 21 21 21'
_space_group_name_Hall     'P 2ac 2ab'
loop_
    _space_group_symop_operation_xyz
    'x, y, z'
    '-x+1/2, -y, z+1/2'
    'x+1/2, -y+1/2, -z'
    '-x, y+1/2, -z+1/2'
_cell_length_a     10.642(2)
_cell_length_b     15.8762(18)
_cell_length_c     10.273(2)
_cell_angle_alpha     90
_cell_angle_beta     90
_cell_angle_gamma     90
_cell_volume     1735.7(5)
_cell_formula_units_Z     4
_cell_measurement_reflns_used     25
_cell_measurement_theta_min     18.4
_cell_measurement_theta_max     19.7
_cell_measurement_temperature     173(2)
_exptl_crystal_description     prism
_exptl_crystal_colour     colorless
_exptl_crystal_size_max     0.48
_exptl_crystal_size_mid     0.40
_exptl_crystal_size_min     0.35
_exptl_crystal_density_diffrn     1.196
_exptl_crystal_density_meas     ?
_exptl_crystal_density_method     ?
_exptl_crystal_F_000     664
_exptl_absorpt_coefficient_mu     0.070
_exptl_absorpt_correction_type     none
_exptl_absorpt_process_details     ?
_exptl_absorpt_correction_T_min     ?
_exptl_absorpt_correction_T_max     ?
_exptl_special_details
;
Solvent used: diethyl ether / hexane
Crystal mount: on a glass fibre
Client: R. Gubler
Sample code: RG007 (HG9516)
;
_diffrn_ambient_temperature     173(2)
_diffrn_radiation_type     'Mo K\a'
_diffrn_radiation_wavelength     0.71073
_diffrn_radiation_source     'Rigaku rotating anode generator'
_diffrn_radiation_monochromator     'graphite crystal'
_diffrn_measurement_device_type     'Rigaku AFC-5R'
_diffrn_measurement_method     '\w--\q scans'
_diffrn_detector     'scintillation counter'
_diffrn_reflns_number     3349
_diffrn_reflns_av_R_equivalents     0.0137
_diffrn_reflns_av_unetI/netI     0.0360
_diffrn_reflns_theta_min     2.566
_diffrn_reflns_theta_max     29.987
_diffrn_reflns_theta_full     25.242
_diffrn_measured_fraction_theta_max     0.999
_diffrn_measured_fraction_theta_full     0.999
_diffrn_reflns_limit_h_min     0
_diffrn_reflns_limit_h_max     14
_diffrn_reflns_limit_k_min     -1
_diffrn_reflns_limit_k_max     22
_diffrn_reflns_limit_l_min     -1
_diffrn_reflns_limit_l_max     14
_diffrn_standards_number     3
_diffrn_standards_interval_count     150
_diffrn_standards_interval_time     ?
_diffrn_standards_decay_%     0
_refine_special_details     ?
_reflns_number_total     3238
_reflns_number_gt     2569
_reflns_threshold_expression     'I > 2\s(I)'
_refine_ls_structure_factor_coef     Fsqd
_refine_ls_matrix_type     full
_refine_ls_R_factor_all     0.0656
_refine_ls_R_factor_gt     0.0425
_refine_ls_wR_factor_gt     0.1080
_refine_ls_wR_factor_ref     0.1176
_refine_ls_goodness_of_fit_ref     1.035
_refine_ls_restrained_S_all     1.035
_refine_ls_number_reflns     3238
_refine_ls_number_parameters     218
_refine_ls_number_restraints     0
_refine_ls_hydrogen_treatment     constr
_refine_ls_weighting_scheme     calc
_refine_ls_weighting_details
              'w=1/[\s^2^(Fo^2^)+(0.0541P)^2^+0.2340P] where P=(Fo^2^+2Fc^2^)/3'
_atom_sites_solution_hydrogens     geom
_atom_sites_solution_primary     dual
_atom_sites_solution_secondary     ?
_refine_ls_shift/su_max     0.000
_refine_ls_shift/su_mean     0.000
_refine_diff_density_max     0.222
_refine_diff_density_min     -0.175
_refine_ls_extinction_method     none
_refine_ls_extinction_coef     .
_refine_ls_abs_structure_details
;
Absolute structure chosen arbitrarily
;
_refine_ls_abs_structure_Flack     -1.8(10)
loop_
    _atom_type_symbol
    _atom_type_description
    _atom_type_scat_dispersion_real
    _atom_type_scat_dispersion_imag
    _atom_type_scat_source
    'C' 'C' 0.0033 0.0016
                         'International Tables Vol C Tables 4.2.6.8 and 6.1.1.4'
    'H' 'H' 0.0000 0.0000
                         'International Tables Vol C Tables 4.2.6.8 and 6.1.1.4'
    'N' 'N' 0.0061 0.0033
                         'International Tables Vol C Tables 4.2.6.8 and 6.1.1.4'
_computing_data_collection
;
MSC/AFC Diffractometer Control Software (Molecular Structure
Corporation, 1991)
;
_computing_cell_refinement
;
MSC/AFC Diffractometer Control Software (Molecular Structure
Corporation, 1991)
;
_computing_data_reduction
;
TEXSAN PROCESS (Molecular Structure Corporation, 1989)
;
_computing_structure_solution
;
SHELXT2018 (Sheldrick, 2015a)
;
_computing_structure_refinement
;
SHELXL2019 (Sheldrick, 2015b)
;
_computing_molecular_graphics
;
OLEX2 (Dolomanov <i>et al.</i>,  2009)
;
_computing_publication_material
;
publCIF (Westrip, 2010) and PLATON (Spek, 2020)
;
loop_
    _atom_site_type_symbol
    _atom_site_label
    _atom_site_fract_x
    _atom_site_fract_y
    _atom_site_fract_z
    _atom_site_U_iso_or_equiv
    _atom_site_adp_type
    _atom_site_calc_flag
    _atom_site_occupancy
    _atom_site_disorder_assembly
    _atom_site_disorder_group
    N N1 0.47471(16) 0.55930(11) 0.17401(19) 0.0357(4) Uani d 1 . .
    N N4 0.48045(16) 0.68242(10) 0.02403(17) 0.0298(3) Uani d 1 . .
    C C2 0.57272(19) 0.61965(12) 0.2438(2) 0.0317(4) Uani d 1 . .
    C C3 0.50191(18) 0.63046(12) 0.1249(2) 0.0299(4) Uani d 1 . .
    C C5 0.5554(2) 0.76023(13) 0.0159(2) 0.0365(5) Uani d 1 . .
    H H51 0.608698 0.765053 0.093327 0.055 Uiso calc 1 . .
    H H52 0.498972 0.808935 0.011182 0.055 Uiso calc 1 . .
    H H53 0.608236 0.758474 -0.062126 0.055 Uiso calc 1 . .
    C C6 0.39484(18) 0.66107(12) -0.0765(2) 0.0300(4) Uani d 1 . .
    C C7 0.3172(2) 0.59000(13) -0.0653(3) 0.0390(5) Uani d 1 . .
    H H7 0.318047 0.556987 0.011846 0.047 Uiso calc 1 . .
    C C8 0.2388(2) 0.56850(14) -0.1689(3) 0.0476(6) Uani d 1 . .
    H H8 0.185136 0.520959 -0.160892 0.057 Uiso calc 1 . .
    C C9 0.2373(2) 0.61471(16) -0.2827(3) 0.0460(6) Uani d 1 . .
    H H9 0.186946 0.597330 -0.354103 0.055 Uiso calc 1 . .
    C C10 0.3103(2) 0.68671(17) -0.2914(2) 0.0437(5) Uani d 1 . .
    H H10 0.307541 0.720062 -0.368088 0.052 Uiso calc 1 . .
    C C11 0.38768(19) 0.71060(15) -0.1884(2) 0.0358(4) Uani d 1 . .
    H H11 0.435803 0.760841 -0.194485 0.043 Uiso calc 1 . .
    C C12 0.5270(2) 0.66084(16) 0.3694(2) 0.0402(5) Uani d 1 . .
    H H121 0.510181 0.616303 0.434584 0.048 Uiso calc 1 . .
    H H122 0.594692 0.697215 0.404212 0.048 Uiso calc 1 . .
    C C13 0.4093(2) 0.71334(14) 0.35199(19) 0.0345(4) Uani d 1 . .
    C C14 0.4185(2) 0.79880(15) 0.3213(3) 0.0448(6) Uani d 1 . .
    H H14 0.499045 0.824068 0.313687 0.054 Uiso calc 1 . .
    C C15 0.3118(3) 0.84738(15) 0.3016(3) 0.0495(6) Uani d 1 . .
    H H15 0.320085 0.905244 0.279667 0.059 Uiso calc 1 . .
    C C16 0.1941(2) 0.81229(16) 0.3138(3) 0.0456(6) Uani d 1 . .
    H H16 0.121156 0.845694 0.300424 0.055 Uiso calc 1 . .
    C C17 0.1830(2) 0.72775(16) 0.3456(2) 0.0433(5) Uani d 1 . .
    H H17 0.102127 0.703224 0.355470 0.052 Uiso calc 1 . .
    C C18 0.2898(2) 0.67890(15) 0.3632(2) 0.0388(5) Uani d 1 . .
    H H18 0.281019 0.620780 0.383250 0.047 Uiso calc 1 . .
    C C19 0.7071(2) 0.59151(12) 0.2360(2) 0.0322(4) Uani d 1 . .
    C C20 0.7617(2) 0.57313(13) 0.1152(2) 0.0368(5) Uani d 1 . .
    H H20 0.713755 0.579707 0.037893 0.044 Uiso calc 1 . .
    C C21 0.8853(2) 0.54538(14) 0.1074(3) 0.0439(6) Uani d 1 . .
    H H21 0.921138 0.533303 0.024830 0.053 Uiso calc 1 . .
    C C22 0.9567(2) 0.53517(15) 0.2190(3) 0.0506(7) Uani d 1 . .
    H H22 1.041028 0.515982 0.213240 0.061 Uiso calc 1 . .
    C C23 0.9042(2) 0.55311(16) 0.3387(3) 0.0501(6) Uani d 1 . .
    H H23 0.952904 0.546391 0.415487 0.060 Uiso calc 1 . .
    C C24 0.7801(2) 0.58105(14) 0.3480(3) 0.0410(5) Uani d 1 . .
    H H24 0.745023 0.593033 0.430960 0.049 Uiso calc 1 . .
loop_
    _atom_site_aniso_label
    _atom_site_aniso_U_11
    _atom_site_aniso_U_22
    _atom_site_aniso_U_33
    _atom_site_aniso_U_12
    _atom_site_aniso_U_13
    _atom_site_aniso_U_23
    N1 0.0336(8) 0.0332(8) 0.0403(9) -0.0035(7) 0.0002(8) 0.0031(8)
    N4 0.0320(8) 0.0265(7) 0.0310(8) -0.0025(7) -0.0036(7) -0.0004(7)
    C2 0.0325(9) 0.0295(9) 0.0330(10) 0.0007(8) 0.0004(8) 0.0025(8)
    C3 0.0270(8) 0.0304(9) 0.0322(9) 0.0001(8) 0.0020(8) -0.0019(8)
    C5 0.0425(11) 0.0315(10) 0.0355(10) -0.0107(9) -0.0085(9) 0.0010(9)
    C6 0.0250(9) 0.0296(9) 0.0355(10) 0.0036(7) -0.0025(8) -0.0063(8)
    C7 0.0352(10) 0.0288(9) 0.0529(13) 0.0003(8) -0.0091(10) -0.0024(10)
    C8 0.0361(11) 0.0311(10) 0.0756(18) 0.0026(9) -0.0168(12) -0.0155(12)
    C9 0.0366(11) 0.0497(13) 0.0517(14) 0.0120(10) -0.0171(11) -0.0201(12)
    C10 0.0406(11) 0.0553(14) 0.0351(11) 0.0095(11) -0.0069(10) -0.0074(11)
    C11 0.0314(10) 0.0422(11) 0.0338(10) 0.0007(9) -0.0019(8) -0.0023(9)
    C12 0.0401(11) 0.0500(12) 0.0304(10) 0.0077(10) -0.0013(9) 0.0002(10)
    C13 0.0376(10) 0.0390(10) 0.0267(9) 0.0047(9) 0.0017(9) -0.0031(9)
    C14 0.0403(11) 0.0398(12) 0.0544(14) -0.0056(10) 0.0097(11) -0.0089(11)
    C15 0.0576(14) 0.0321(11) 0.0588(16) 0.0035(10) 0.0106(13) -0.0047(11)
    C16 0.0453(12) 0.0432(12) 0.0484(13) 0.0117(10) -0.0017(11) -0.0103(11)
    C17 0.0357(11) 0.0487(13) 0.0456(13) -0.0003(10) 0.0012(10) -0.0078(11)
    C18 0.0437(12) 0.0361(11) 0.0366(11) -0.0018(9) 0.0026(10) -0.0006(9)
    C19 0.0343(9) 0.0244(8) 0.0380(10) 0.0024(7) -0.0010(9) 0.0045(8)
    C20 0.0383(11) 0.0294(10) 0.0429(12) 0.0032(9) 0.0014(10) -0.0017(9)
    C21 0.0420(12) 0.0314(10) 0.0584(15) 0.0036(10) 0.0104(11) -0.0036(11)
    C22 0.0358(11) 0.0367(11) 0.079(2) 0.0076(9) 0.0005(13) 0.0038(13)
    C23 0.0406(12) 0.0453(13) 0.0643(17) 0.0058(11) -0.0112(13) 0.0095(13)
    C24 0.0412(12) 0.0394(12) 0.0424(13) 0.0033(9) -0.0044(10) 0.0049(10)
_geom_special_details
;
 All esds (except the esd in the dihedral angle between two l.s. planes)
 are estimated using the full covariance matrix.  The cell esds are taken
 into account individually in the estimation of esds in distances, angles
 and torsion angles; correlations between esds in cell parameters are only
 used when they are defined by crystal symmetry.  An approximate (isotropic)
 treatment of cell esds is used for estimating esds involving l.s. planes.
;
loop_
    _geom_bond_atom_site_label_1
    _geom_bond_atom_site_label_2
    _geom_bond_site_symmetry_2
    _geom_bond_distance
    _geom_bond_publ_flag
    N1 C3 . 1.271(3) ?
    N1 C2 . 1.588(3) ?
    N4 C3 . 1.344(3) ?
    N4 C6 . 1.418(2) ?
    N4 C5 . 1.472(3) ?
    C2 C3 . 1.446(3) ?
    C2 C19 . 1.500(3) ?
    C2 C12 . 1.526(3) ?
    C5 H51 . 0.9800 ?
    C5 H52 . 0.9800 ?
    C5 H53 . 0.9800 ?
    C6 C11 . 1.395(3) ?
    C6 C7 . 1.403(3) ?
    C7 C8 . 1.395(3) ?
    C7 H7 . 0.9500 ?
    C8 C9 . 1.380(4) ?
    C8 H8 . 0.9500 ?
    C9 C10 . 1.385(4) ?
    C9 H9 . 0.9500 ?
    C10 C11 . 1.393(3) ?
    C10 H10 . 0.9500 ?
    C11 H11 . 0.9500 ?
    C12 C13 . 1.515(3) ?
    C12 H121 . 0.9900 ?
    C12 H122 . 0.9900 ?
    C13 C18 . 1.389(3) ?
    C13 C14 . 1.396(3) ?
    C14 C15 . 1.387(4) ?
    C14 H14 . 0.9500 ?
    C15 C16 . 1.377(4) ?
    C15 H15 . 0.9500 ?
    C16 C17 . 1.387(4) ?
    C16 H16 . 0.9500 ?
    C17 C18 . 1.388(3) ?
    C17 H17 . 0.9500 ?
    C18 H18 . 0.9500 ?
    C19 C24 . 1.398(3) ?
    C19 C20 . 1.401(3) ?
    C20 C21 . 1.390(3) ?
    C20 H20 . 0.9500 ?
    C21 C22 . 1.384(4) ?
    C21 H21 . 0.9500 ?
    C22 C23 . 1.380(4) ?
    C22 H22 . 0.9500 ?
    C23 C24 . 1.396(3) ?
    C23 H23 . 0.9500 ?
    C24 H24 . 0.9500 ?
loop_
    _geom_angle_atom_site_label_1
    _geom_angle_atom_site_label_2
    _geom_angle_atom_site_label_3
    _geom_angle_site_symmetry_1
    _geom_angle_site_symmetry_3
    _geom_angle
    _geom_angle_publ_flag
    C3 N1 C2 . . 59.55(14) ?
    C3 N4 C6 . . 121.59(17) ?
    C3 N4 C5 . . 117.81(17) ?
    C6 N4 C5 . . 120.47(17) ?
    C3 C2 C19 . . 119.13(18) ?
    C3 C2 C12 . . 119.83(17) ?
    C19 C2 C12 . . 118.48(18) ?
    C3 C2 N1 . . 49.26(12) ?
    C19 C2 N1 . . 114.98(16) ?
    C12 C2 N1 . . 115.54(17) ?
    N1 C3 N4 . . 144.4(2) ?
    N1 C3 C2 . . 71.20(16) ?
    N4 C3 C2 . . 144.39(19) ?
    N4 C5 H51 . . 109.5 ?
    N4 C5 H52 . . 109.5 ?
    H51 C5 H52 . . 109.5 ?
    N4 C5 H53 . . 109.5 ?
    H51 C5 H53 . . 109.5 ?
    H52 C5 H53 . . 109.5 ?
    C11 C6 C7 . . 119.27(19) ?
    C11 C6 N4 . . 120.03(18) ?
    C7 C6 N4 . . 120.69(19) ?
    C8 C7 C6 . . 119.1(2) ?
    C8 C7 H7 . . 120.5 ?
    C6 C7 H7 . . 120.5 ?
    C9 C8 C7 . . 121.5(2) ?
    C9 C8 H8 . . 119.2 ?
    C7 C8 H8 . . 119.2 ?
    C8 C9 C10 . . 119.2(2) ?
    C8 C9 H9 . . 120.4 ?
    C10 C9 H9 . . 120.4 ?
    C9 C10 C11 . . 120.5(2) ?
    C9 C10 H10 . . 119.8 ?
    C11 C10 H10 . . 119.8 ?
    C10 C11 C6 . . 120.3(2) ?
    C10 C11 H11 . . 119.9 ?
    C6 C11 H11 . . 119.9 ?
    C13 C12 C2 . . 113.54(17) ?
    C13 C12 H121 . . 108.9 ?
    C2 C12 H121 . . 108.9 ?
    C13 C12 H122 . . 108.9 ?
    C2 C12 H122 . . 108.9 ?
    H121 C12 H122 . . 107.7 ?
    C18 C13 C14 . . 117.7(2) ?
    C18 C13 C12 . . 122.0(2) ?
    C14 C13 C12 . . 120.2(2) ?
    C15 C14 C13 . . 121.1(2) ?
    C15 C14 H14 . . 119.5 ?
    C13 C14 H14 . . 119.5 ?
    C16 C15 C14 . . 120.4(2) ?
    C16 C15 H15 . . 119.8 ?
    C14 C15 H15 . . 119.8 ?
    C15 C16 C17 . . 119.4(2) ?
    C15 C16 H16 . . 120.3 ?
    C17 C16 H16 . . 120.3 ?
    C16 C17 C18 . . 120.1(2) ?
    C16 C17 H17 . . 119.9 ?
    C18 C17 H17 . . 119.9 ?
    C17 C18 C13 . . 121.3(2) ?
    C17 C18 H18 . . 119.4 ?
    C13 C18 H18 . . 119.4 ?
    C24 C19 C20 . . 118.24(19) ?
    C24 C19 C2 . . 121.4(2) ?
    C20 C19 C2 . . 120.34(19) ?
    C21 C20 C19 . . 120.7(2) ?
    C21 C20 H20 . . 119.7 ?
    C19 C20 H20 . . 119.7 ?
    C22 C21 C20 . . 120.6(3) ?
    C22 C21 H21 . . 119.7 ?
    C20 C21 H21 . . 119.7 ?
    C23 C22 C21 . . 119.4(2) ?
    C23 C22 H22 . . 120.3 ?
    C21 C22 H22 . . 120.3 ?
    C22 C23 C24 . . 120.6(2) ?
    C22 C23 H23 . . 119.7 ?
    C24 C23 H23 . . 119.7 ?
    C23 C24 C19 . . 120.5(2) ?
    C23 C24 H24 . . 119.8 ?
    C19 C24 H24 . . 119.8 ?
loop_
    _geom_torsion_atom_site_label_1
    _geom_torsion_atom_site_label_2
    _geom_torsion_atom_site_label_3
    _geom_torsion_atom_site_label_4
    _geom_torsion_site_symmetry_1
    _geom_torsion_site_symmetry_2
    _geom_torsion_site_symmetry_3
    _geom_torsion_site_symmetry_4
    _geom_torsion
    _geom_torsion_publ_flag
    C3 N1 C2 C19 . . . . -107.9(2) ?
    C3 N1 C2 C12 . . . . 108.4(2) ?
    C2 N1 C3 N4 . . . . 178.6(4) ?
    C6 N4 C3 N1 . . . . 1.6(4) ?
    C5 N4 C3 N1 . . . . -174.2(3) ?
    C6 N4 C3 C2 . . . . 179.3(3) ?
    C5 N4 C3 C2 . . . . 3.5(4) ?
    C19 C2 C3 N1 . . . . 99.1(2) ?
    C12 C2 C3 N1 . . . . -99.3(2) ?
    C19 C2 C3 N4 . . . . -79.5(4) ?
    C12 C2 C3 N4 . . . . 82.1(4) ?
    N1 C2 C3 N4 . . . . -178.6(4) ?
    C3 N4 C6 C11 . . . . -171.07(19) ?
    C5 N4 C6 C11 . . . . 4.7(3) ?
    C3 N4 C6 C7 . . . . 8.5(3) ?
    C5 N4 C6 C7 . . . . -175.7(2) ?
    C11 C6 C7 C8 . . . . 2.8(3) ?
    N4 C6 C7 C8 . . . . -176.8(2) ?
    C6 C7 C8 C9 . . . . 1.0(3) ?
    C7 C8 C9 C10 . . . . -3.6(3) ?
    C8 C9 C10 C11 . . . . 2.3(3) ?
    C9 C10 C11 C6 . . . . 1.5(3) ?
    C7 C6 C11 C10 . . . . -4.1(3) ?
    N4 C6 C11 C10 . . . . 175.48(19) ?
    C3 C2 C12 C13 . . . . -2.2(3) ?
    C19 C2 C12 C13 . . . . 159.53(19) ?
    N1 C2 C12 C13 . . . . -58.1(2) ?
    C2 C12 C13 C18 . . . . 88.6(3) ?
    C2 C12 C13 C14 . . . . -90.1(3) ?
    C18 C13 C14 C15 . . . . -0.5(4) ?
    C12 C13 C14 C15 . . . . 178.3(2) ?
    C13 C14 C15 C16 . . . . 0.8(4) ?
    C14 C15 C16 C17 . . . . -0.1(4) ?
    C15 C16 C17 C18 . . . . -0.9(4) ?
    C16 C17 C18 C13 . . . . 1.3(4) ?
    C14 C13 C18 C17 . . . . -0.6(3) ?
    C12 C13 C18 C17 . . . . -179.3(2) ?
    C3 C2 C19 C24 . . . . 179.25(19) ?
    C12 C2 C19 C24 . . . . 17.4(3) ?
    N1 C2 C19 C24 . . . . -125.1(2) ?
    C3 C2 C19 C20 . . . . -2.2(3) ?
    C12 C2 C19 C20 . . . . -164.1(2) ?
    N1 C2 C19 C20 . . . . 53.4(3) ?
    C24 C19 C20 C21 . . . . -0.1(3) ?
    C2 C19 C20 C21 . . . . -178.67(19) ?
    C19 C20 C21 C22 . . . . 0.2(3) ?
    C20 C21 C22 C23 . . . . -0.2(4) ?
    C21 C22 C23 C24 . . . . 0.2(4) ?
    C22 C23 C24 C19 . . . . -0.2(4) ?
    C20 C19 C24 C23 . . . . 0.1(3) ?
    C2 C19 C24 C23 . . . . 178.7(2) ?
_shelx_space_group_comment
;
The symmetry employed for this shelxl refinement is uniquely defined
by the following loop, which should always be used as a source of
symmetry information in preference to the above space-group names.
They are only intended as comments.
;
_shelx_estimated_absorpt_T_min     ?
_shelx_estimated_absorpt_T_max     ?
_shelx_hkl_file
;
   0   2   065940.50  782.36
   1   0  -119388.17  212.02
   1   1   126229.24  348.68
   1  -1   127401.49  350.95
   1   2   0 175542.   2275.
   0   2  -142152.61  499.81
   1   2  -129281.80  340.92
   1   2   128425.29  332.20
   2   0   0 3721.86   74.52
   0   3   0   34.42    8.70
   0   0   2 321322.   3883.
   2  -1   086298.88  963.49
   0  -1   2  950.89   28.41
   1   3   047383.94  663.30
   2   0   110383.79  200.64
   0   3   146209.57  565.17
   1   0   2 248215.   3201.
   2   1  -169237.55  802.55
   2  -1  -167964.17  789.73
   1   1   229126.41  349.39
   1  -1   228739.44  345.15
   2   2   014989.25  204.19
   0   2   2 5760.05  105.16
   1   3   1 291228.   3694.
   1   3  -1 292876.   3710.
   2   2   1 117695.   1418.
   2   2  -1 122392.   1465.
   1   2   224585.02  308.88
   0   4   045945.53  525.78
   2   3   022144.90  287.58
   1   4   0 112357.   1384.
   0   4   1 227536.   2745.
   2   0   264245.75  887.88
   0   3   214311.80  206.84
   2  -1   224490.28  314.30
   2   1   223981.21  309.01
   3   0   0   25.34   11.35
   2   3   1 122624.   1502.
   2   3  -1 121193.   1487.
   1   4  -171396.94  976.42
   1   4   172260.56  985.21
   1   3   220345.22  273.61
   3   1   023840.25  276.49
   0   0   3   82.73   14.33
   3   0   186127.05 1225.02
   2   2   258400.45  663.42
   0  -1   3 312667.   7877.
   3   1  -1  123.47   10.34
   3  -1  -1  143.50   10.14
   1   0   3 1078.21   50.48
   3   2   012209.43  191.09
   1   1   3 5714.26  118.79
   1  -1   3 5773.29  118.94
   2   4   048265.28  565.05
   0   5   0  -24.11   28.19
   0   2   342136.90  503.93
   0   4   215320.74  227.86
   3   2   138866.13  471.97
   3   2  -142567.68  509.47
   1   5   040145.94  486.53
   2   4  -1 8145.80  149.62
   2   4   1 8276.94  150.63
   0   5  -134219.74  786.40
   2   3   242288.81  508.44
   1   2   315571.92  232.32
   1   4   2 3635.28   92.34
   3   3   0 7674.02  145.76
   3   0   2  297.27   24.66
   1   5   144878.86  537.63
   1   5  -145382.19  542.94
   2   0   3 5138.67  116.05
   0   3   395450.41 1278.12
   3  -1   214768.60  227.08
   3   1   214233.56  221.26
   2   1   310716.53  183.64
   2  -1   310641.57  182.24
   3   3   113034.42  209.53
   3   3  -113469.68  213.90
   1   3   311805.63  196.11
   3   2   224677.57  335.78
   2   5   0 8496.88  159.19
   2   2   3 8431.48  160.18
   2   4   2 7697.69  149.90
   0   5   2 6014.16  129.55
   4   0   080154.92 1141.37
   0   6   017509.20  262.71
   3   4   011568.37  198.19
   2   5   1 6051.70  133.32
   2   5  -1 5766.15  128.54
   4  -1   0  468.61   70.48
   1   5   214102.22  226.32
   0   4   335470.93  452.41
   4   0  -1   -7.94   18.36
   0   0   442151.07  521.66
   1   6   034391.47  441.93
   0   6   1 7330.84  117.63
   3   4  -123896.44  333.18
   3   4   124298.03  337.73
   3   3   230336.45  401.05
   4   1   1 5651.33   98.94
   4   1  -1 5370.45  149.53
   0  -1   421442.96  318.92
   2   3   316772.36  258.27
   4   2   023440.44  329.86
   1   4   314562.47  235.10
   1   0   4 3942.28  108.22
   1   6   1  884.88   53.38
   1   6  -1  894.05   53.59
   1  -1   4 3602.00  102.15
   1   1   4 3416.70   99.38
   3   0   363137.11  738.83
   4   2  -120845.78  304.60
   4   2   120072.66  296.63
   0   2   4  358.95   29.24
   3   1   3 3791.76  106.30
   3  -1   3 3808.74  108.04
   2   5   215304.25  246.41
   1   2   427411.15  376.88
   4   3   0 1646.18   73.18
   2   6   053910.25  650.33
   3   5   0 1773.95   71.67
   4   0   2 2154.70   81.91
   3   2   3 7781.81  161.11
   0   6   2  439.98   41.25
   3   4   229329.58  397.90
   4   1   2 9920.12  187.26
   4  -1   210526.17  195.49
   2   4   310930.73  199.52
   0   5   329996.72  405.70
   4   3   113151.11  226.20
   4   3  -113749.18  232.35
   2   0   4 5137.28  126.85
   0   3   427405.92  380.02
   2   6  -1 3144.70   97.36
   2   6   1 3539.79  103.56
   3   5  -117344.78  273.06
   3   5   117549.46  275.07
   1   6   2 1524.64   70.16
   2  -1   412516.66  219.35
   2   1   412754.66  222.07
   1   5   313680.30  233.26
   0   7   0  -27.42   33.75
   4   2   231296.38  422.60
   1   3   448192.78  597.03
   3   3   3  829.96   58.37
   2   2   4 2312.77   87.00
   1   7   0 1500.29   69.67
   0   7  -1  189.72   25.29
   4   4   053878.66  657.73
   1   7  -114143.95  242.55
   1   7   114096.82  241.64
   4   4   111835.74  215.66
   4   4  -112072.55  221.13
   4   3   2 4839.31  129.80
   0   4   4  563.37   46.76
   2   6   2 3647.20  110.75
   3   5   2 1383.17   68.53
   2   5   3  970.07   58.56
   5   0   0  -35.23   37.79
   3   6   0 8567.55  179.58
   2   3   436914.88  489.21
   1   4   413126.20  233.14
   5   1   0 4133.42   90.23
   4   0   3 8164.80  176.04
   0   6   313803.96  241.86
   3   4   3 9915.14  198.72
   2   7   092192.80 1053.57
   5   0   115971.05  220.22
   4  -1   3 2806.86   97.38
   4   1   3 2622.25   95.51
   3   0   4  787.08   56.18
   3   6  -1  816.40   60.48
   3   6   1  663.29   57.05
   0   7   2 9758.82  195.56
   5   1   111209.68  278.23
   5  -1   111183.12  247.21
   3  -1   417841.15  289.80
   3   1   418008.04  292.07
   5   2   022541.43  341.85
   0   0   5    6.93   36.23
   1   6   3 7820.45  171.29
   2   7  -1 4650.92  129.41
   2   7   1 4657.11  131.10
   4   5   043709.18  563.29
   0  -1   5 2952.20 2477.40
   1   7   2 8086.18  176.71
   4   2   329624.74  417.80
   4   4   2 4895.98  133.24
   1   0   5 2934.43  101.57
   5   2  -119252.83  306.51
   5   2   118005.15  293.50
   3   2   423526.76  355.90
   1   1   528815.07  411.14
   1  -1   528598.87  407.92
   4   5   1 3245.52  110.06
   4   5  -1 3138.25  105.76
   2   4   414074.91  250.20
   0   5   4 1121.63   66.98
   0   2   518161.76  296.91
   0   8   0 122723.   1706.
   5   3   0   83.35   19.92
   5   0   2 3549.39  113.51
   1   5   4 3263.46  111.79
   3   6   210928.05  217.78
   1   2   5 3304.89  111.44
   4   3   314045.17  252.13
   5  -1   231462.19  442.43
   5   1   231206.49  439.62
   1   8   0  451.93   37.07
   0   8  -1  372.99   25.86
   2   6   3 4464.36  129.28
   3   5   3 3140.73  109.57
   5   3   126340.48  388.29
   5   3  -127372.20  399.93
   3   3   4  388.84   36.39
   2   7   2 8340.67  183.66
   1   8   1 3164.51  107.92
   1   8  -1 2889.43  104.35
   2   0   5 9678.73  201.94
   0   3   5 6247.45  157.04
   3   7   0 8976.12  193.18
   5   2   2 1788.41   80.70
   2   1   546027.61  599.78
   2  -1   545810.47  595.55
   4   5   250283.03  642.47
   0   7   3 9957.38  206.15
   1   3   5 6067.94  155.22
   3   7   115186.22  269.76
   3   7  -115167.49  271.55
   4   6   0 4171.55  126.94
   5   4   0 1095.15   69.25
   2   5   4 4047.37  125.24
   2   2   5  790.29   65.44
   1   7   310249.02  212.27
   2   8   0 5986.14  157.45
   4   4   3 6333.15  163.52
   0   8   2 2824.14  109.54
   4   0   4  208.08   21.73
   4   6   125695.98  388.59
   4   6  -126111.50  395.20
   5   4  -113238.20  249.62
   5   4   113152.28  248.75
   5   3   2 6250.64  161.82
   0   6   4  247.61   24.12
   3   4   413827.84  256.76
   4   1   4 3362.76  119.94
   4  -1   4 3168.97  113.88
   2   8   125694.93  390.28
   2   8  -124895.24  382.51
   0   4   5  -56.27   37.89
   1   8   222585.72  356.61
   1   6   4 3997.11  128.05
   5   0   3 7397.13  179.31
   3   6   3 2641.57  106.97
   2   3   5  672.84   64.69
   4   2   4 1952.26   88.66
   1   4   5  276.01   26.97
   5   1   3 2073.01   92.37
   5  -1   3 1785.94   89.70
   3   7   2 1820.09   88.19
   2   7   3 3644.09  123.26
   3   0   5 7868.10  185.67
   6   0   0 8345.23  192.30
   5   5   0  344.22   30.04
   3  -1   5 1986.99   96.23
   3   1   5 1906.42   95.42
   0   9   0-2074.73  138.72
   6  -1   0 2964.22  103.75
   5   2   3 1770.83   90.12
   4   6   2 3462.53  120.74
   5   4   2 1551.35   85.56
   4   5   317828.71  311.05
   2   8   2 3563.92  122.99
   6   0  -1  567.37   38.32
   4   3   4 9955.61  215.79
   5   5   1 4405.52  138.93
   5   5  -1 4551.32  138.21
   2   6   4 5872.11  162.41
   1   9   010985.16  230.71
   3   5   4 5611.82  157.62
   0   9  -1 1277.28   56.66
   6   1   1 1872.92  123.04
   6   1  -1 1901.59   67.15
   3   2   5 2321.34  102.30
   3   8   0 9464.52  213.80
   6   2   0 1874.02   90.45
   4   7   014228.33  267.27
   2   4   5 4806.90  143.93
   0   5   515197.46  280.26
   0   8   3  964.33   69.85
   1   9   1 8946.38  204.42
   1   9  -1 9681.06  215.88
   0   0   636139.72  510.46
   5   3   310376.34  226.19
   3   8   1 7134.58  183.48
   3   8  -1 7304.98  186.62
   6   2   1  378.63   31.79
   6   2  -1  423.45   39.96
   1   5   5 7190.87  180.19
   0   1   611873.86  399.53
   4   7  -1 4469.52  144.84
   4   7   1 4549.75  143.31
   0   7   410634.40  226.56
   1   8   3 1871.85   92.95
   1   0   6  177.59   24.56
   3   3   5 3776.35  131.74
   6   3   0 3196.98  120.62
   1   1   6 2624.29  108.64
   1  -1   6 2648.56  112.42
   1   7   4  775.95   67.83
   6   0   2 6812.82  176.01
   4   4   4 8386.63  200.89
   2   9   0 7681.53  189.54
   0   2   619298.35  331.28
   5   5   214068.43  269.22
   3   7   3 3259.45  120.57
   0   9   2 1633.43   87.90
   6   1   2 4526.87  143.30
   6  -1   2 4673.16  142.67
   6   3   1 2011.08   99.28
   6   3  -1 2051.63   98.81
   5   6   0 7857.26  193.05
   1   2   6  804.20   68.79
   2   9  -112530.68  256.71
   2   9   112626.51  256.86
   1   9   2 1510.33   83.84
   4   6   315359.18  291.75
   5   4   3 7365.27  188.39
   3   8   2 6486.05  174.38
   2   5   5 7309.95  186.52
   6   2   2 1976.77   95.37
   5   0   4  124.55   22.09
   5   6  -1 4482.36  147.10
   5   6   1 4478.12  142.53
   4   7   2 4046.35  138.50
   3   6   4  605.91   48.77
   2   8   3 5057.82  152.01
   5  -1   4 7142.50  184.88
   5   1   4 7006.90  183.50
   2   0   6 2465.40  112.09
   0   3   629574.57  449.91
   4   0   5  648.59   64.58
   0   6   5 1918.80   96.65
   3   4   5  365.21   30.36
   2   1   6 1631.03   94.85
   2  -1   6 1701.08   95.86
   6   4   0 2093.57  102.59
   2   7   4 7682.44  191.96
   4  -1   5 5419.61  161.43
   4   1   5 5106.23  157.87
   1   3   6 2271.27  101.27
   5   2   4 1305.21   84.26
   1   6   513933.27  278.10
   6   4   1  716.02   67.48
   6   4  -1  840.44   68.96
   6   3   2 3101.97  121.31
   4   5   4 2981.21  119.93
   2   2   6  158.02   26.28
   4   2   5 5813.55  166.45
   2   9   2  263.20   26.93
   4   8   0 2658.89  115.26
   0  10   0  -54.86   48.34
   3   9   0  639.32   46.87
   5   6   2 2269.82  106.64
   6   0   3  312.05   30.92
   0   4   624852.76  404.54
   4   8   1 5137.85  158.47
   4   8  -1 4898.54  157.00
   5   5   317760.08  324.26
   0   8   416418.88  306.84
   1  10   0 9114.17  218.07
   0  10   1 2673.86  153.66
   0   9   3 8695.54  213.93
   6   1   3  588.80   45.26
   6  -1   3  650.95   45.32
   5   3   4 5472.20  165.67
   3   9  -131798.49  481.67
   3   9   131768.57  482.77
   2   3   6 6425.58  179.17
   1   4   6  606.60   46.75
   4   3   5 1700.57   93.79
   1   8   4 2248.41  105.02
   1  10  -1 3662.39  135.31
   1  10   1 3541.53  134.36
   2   6   5   89.16   24.21
   5   7   0  184.70   26.79
   1   9   3 2488.22  112.16
   3   5   5 4652.50  155.71
   6   5   0   68.80   21.98
   3   8   3  874.67   70.42
   6   2   3  937.03   72.21
   6   4   2 5013.86  156.30
   3   0   6 6001.82  173.20
   4   7   3 1604.13   92.70
   3   1   6  696.74   52.21
   3  -1   6  823.09   74.91
   5   7  -1 6330.06  178.77
   5   7   1 5897.40  174.76
   3   7   4  998.33   81.50
   6   5  -1 1442.30   91.13
   6   5   1 1538.93   94.92
   0   7   5  364.73   33.34
   2  10   018635.48  341.23
   7   0   0   17.70   53.56
   4   8   2  386.81   33.69
   0  10   2 4236.79  148.63
   4   6   4  710.31   70.38
   5   4   4  263.12   29.69
   3   2   6 7403.21  199.36
   7  -1   0 1452.33   67.85
   3   9   2  225.93   30.35
   6   3   3 6579.90  190.21
   2   4   6 1924.51  104.84
   1   7   5 7263.78  197.93
   0   5   616308.03  313.41
   2   8   4 5862.17  173.83
   2  10   1 3245.52  132.39
   2  10  -1 3278.61  131.80
   4   4   5 1074.52   85.37
   2   9   3 1984.60  106.35
   7   0  -1  579.31   34.19
   1  10   2 3438.74  132.34
   7   1   1 5744.09  128.97
   7  -1   1 5673.17  175.60
   7   2   0 2602.77  124.15
   5   6   322116.43  383.31
   1   5   6  138.97   26.21
   5   7   2  823.06   74.85
   6   5   2 1552.31   92.97
   3   3   6  829.03   82.28
   5   0   5   24.09   51.49
   7   2  -1 4432.36  153.28
   7   2   1 4204.08  149.89
   3   6   5 5944.01  175.54
   6   6   010256.87  239.12
   5   1   5   62.45   22.83
   5  -1   5   17.13   49.24
   4   9   0 1469.81   95.19
   0   0   7  -12.49   49.40
   6   4   312544.34  269.34
   2   7   5 4229.91  148.16
   0   1   7 3567.86  101.30
   7   3   0 8240.76  214.12
   6   0   4  266.55   31.04
   2  10   2 3621.09  139.26
   6   6  -1  355.34   31.63
   6   6   1  327.03   31.09
   7   0   2 8293.42  214.58
   5   5   4 8664.70  221.75
   4   9   1 3368.10  132.84
   4   9  -1 3026.37  131.01
   0   9   4  495.71   46.40
   1   0   7  297.85   30.90
   6  -1   4 5184.67  164.00
   6   1   4 4639.84  163.89
   5   2   5 6062.84  183.99
   7   1   2 6379.91  187.77
   7  -1   2 6573.59  189.34
   5   8   0 3012.49  126.49
   2   5   6  912.95   84.55
   3  10   0  736.19   71.50
   1   1   7 3265.35  139.60
   1  -1   7 3180.01  136.42
   4   5   5 1138.59   92.25
   7   3   1 7065.19  196.18
   7   3  -1 7617.24  207.43
   0  11   0   33.71   52.18
   0   2   716133.21  315.82
   4   8   3  327.14   32.22
   1   9   4 2210.87  112.28
   0  10   3 1733.95  100.92
   4   0   6 3232.86  135.70
   0   6   6   69.47   25.83
   3   4   6 3738.44  143.05
   5   8   1  166.22   27.79
   5   8  -1  160.02   29.37
   3   8   4  800.48   77.84
   6   2   4  556.60   49.86
   3  10   1 1047.06   88.02
   3  10  -1 1243.97   89.59
   3   9   3  790.07   76.06
   4   1   6 6335.13  185.31
   4  -1   6 6199.75  188.13
   7   2   2  820.62   81.49
   4   7   4 3563.49  142.83
   1  11   0  -76.10   63.31
   1   2   7  121.51   30.41
   0  11  -1 6462.07  141.42
   0   8   5   12.56   52.07
   1  10   3 3807.32  147.77
   1   6   6 6309.44  186.36
   5   3   5  151.94   28.39
   7   4   0 3015.56  130.77
   4   2   6  476.27   41.97
   1  11   1 1983.27  110.02
   1  11  -1 2022.96  113.62
   6   6   2 2836.20  123.71
   1   8   5  896.76   60.40
   2   0   7 4555.39  162.64
   0   3   7   24.17   54.43
   5   7   3 1565.69   98.50
   4   9   2 1556.05   99.54
   6   5   3 1156.64   97.38
   2  -1   7  498.87   47.53
   2   1   7  435.66   38.29
   6   3   4 1714.34  104.71
   7   4  -1 1509.61   93.64
   7   4   1 1430.79   97.63
   7   3   2 1426.93   98.23
   2   9   4 1102.28   93.94
   1   3   7 3955.34  147.50
   3   7   5 1229.10   90.37
   6   7   0 5302.98  172.41
   5   8   2  677.55   52.62
   3  10   2 3985.37  153.18
   5   6   4 4027.65  155.24
   2  11   0   52.73   52.98
   2   2   7 3000.41  132.72
   2  10   3 1013.25   87.42
   7   0   3 5944.35  186.42
   0  11   2 1238.43  101.20
   4   3   6 1593.73  100.44
   2   6   6 1360.89   92.87
   3   5   6    5.94   37.57
   4   6   5 3199.43  136.89
   5   4   5 1888.78  103.67
   6   7  -1 3387.44  142.74
   6   7   1 3301.45  136.93
   7   1   3  111.39   28.89
   7  -1   3  136.61   32.16
   2  11  -1 1608.42  103.20
   2  11   1 1776.17  106.99
   2   8   5 1232.38   97.10
   1  11   2 2128.18  119.85
   0   4   7 1367.70   95.71
   7   5   0  323.52   32.62
   6   4   4 4581.01  166.88
   7   2   3  391.69   35.93
   7   4   2 2211.82  118.81
   2   3   7   41.65   26.84
   0   7   6   26.81   37.97
   1   4   710879.91  260.13
   4  10   0   14.42   51.38
   7   5   1 4008.22  154.47
   7   5  -1 4224.80  154.66
   5   9   0  917.70   84.18
   3   0   7 6588.00  195.77
   1   7   6 6449.88  192.70
   4   4   6 3709.07  148.36
   6   6   3 4114.75  156.33
   4   8   4 1190.06   95.54
   4  10   1 2888.99  141.56
   4  10  -1 2853.15  137.41
   3   1   7 3318.70  143.97
   3  -1   7 2949.49  135.67
   4   9   3 8453.74  228.56
   0  10   4 5232.24  176.61
   6   7   2 2444.49  129.38
   5   9   1 3669.91  152.88
   5   9  -1 3606.99  150.92
   3   9   4 6210.79  199.31
   2  11   2  196.61   30.54
   7   3   3  204.05   31.26
   6   0   5   19.59   59.03
   5   5   5 2748.82  129.91
   1  10   4 1644.62  109.17
   0   9   5  -38.46   54.40
   6  -1   5 2344.51  123.64
   6   1   5 2344.18  120.12
   3  11   0 4548.73  171.77
   3   2   7 1992.28  117.58
   5   8   3  619.11   59.74
   3  10   3  685.92   55.95
   5   0   6  200.02   31.43
   2   4   7 1509.91  104.52
   3   6   6  285.73   33.87
   0   5   7 2664.76  127.10
   8   0   0 1105.65   96.29
   0  11   3   38.64   51.37
   5  -1   6 5498.25  182.18
   5   1   6 5286.55  183.63
   5   7   4 2271.47  123.38
   1   9   5 2209.71  120.33
   6   5   4 1137.63   97.35
   3  11  -1  320.37   32.48
   3  11   1  352.27   32.53
   8   1   0 4857.53  148.97
   7   5   2 2028.98  117.93
   3   8   5 3497.73  148.75
   6   2   5 3198.11  142.83
   2   7   6 1728.25  120.90
   0  12   0   27.12   56.51
   6   8   0  173.18   31.20
   1   5   7  355.84   35.38
   4   7   5 9030.82  244.27
   1  11   318281.90  357.57
   8   0   1 6215.20  382.70
   7   6   0  996.15   84.28
   4  10   2 7121.36  211.98
   5   2   6  918.37   88.28
   8  -1  -1 5041.74  130.63
   8   1  -1 5077.19  131.02
   3   3   7 1241.04   99.21
   5   9   2 1210.32   96.95
   1  12   0  941.91   91.56
   0  12  -1 4112.95  116.95
   8   2   0 5822.17  190.34
   6   8   1  460.60   42.08
   6   8  -1  541.52   53.18
   7   4   3 8433.27  233.06
   4   5   6 2550.01  127.33
   2  10   4  847.49   64.58
   7   0   4  130.83   28.54
   7   6  -1  457.03   42.55
   7   6   1  610.76   55.64
   7  -1   4 2834.98  138.60
   7   1   4 3130.51  145.73
   1  12   1   14.51   54.41
   1  12  -1   59.28   28.34
   8   2   1  162.79   33.03
   8   2  -1  198.65   34.26
   6   3   5  906.25   65.47
   2   9   5 1163.38   88.38
   0   8   616057.76  335.89
   3  11   2 1122.39   95.87
   6   7   3 1582.93  113.07
   5   3   6 2669.11  133.44
   2   5   7 3151.09  145.59
   7   2   4 3663.56  169.02
   5   6   5 2194.38  123.33
   2  11   3 1901.32  118.34
   8   3   0 5512.83  183.03
   8   0   2 4238.89  168.13
   1   8   6  982.40   95.24
   4   0   7 1737.64  115.10
   0   0   8  329.82   37.13
   2  12   018414.60  367.98
   8   1   2  843.01   67.23
   8  -1   2  798.04   65.77
   0   6   7  172.01   31.84
   3   4   7 1882.60  116.41
   0  12   2 8975.21  246.54
   4   1   7 5972.20  196.12
   4  -1   7 5929.65  197.50
   6   8   2  657.57   57.15
   8   3   1  120.82   31.71
   8   3  -1   26.44   74.55
   0   1   8 9662.06  373.76
   6   6   4 4304.37  172.01
   7   6   2 1402.68   97.81
   4   9   4 5417.80  187.97
   3   7   6  598.67   53.09
   1   0   8   47.20   31.54
   1   6   7  520.66   45.13
   2  12  -1  331.35   36.91
   2  12   1  360.61   34.76
   7   5   3  829.98   65.37
   5  10   0 9323.65  249.33
   1  12   2 2048.05  121.53
   6   4   5  331.96   34.43
   8   2   2 8950.53  244.77
   1  -1   8 4263.32  170.60
   1   1   8 4258.57  173.36
   7   3   4 6651.20  213.30
   4  11   0 4708.35  179.99
   4   2   7 3131.91  142.66
   0   2   8  184.90   35.81
   4  10   3 6044.60  200.71
   4   6   6 2262.11  131.76
   5   4   6 3574.18  155.15
   5   8   4 9138.01  250.79
   5  10   1 9851.92  261.71
   5  10  -1 9687.87  254.41
   7   7   011522.03  281.86
   5   9   3 3840.17  164.17
   3  10   414248.23  322.85
   8   4   0 2321.79  130.74
   2   8   6  849.27   61.52
   4  11  -1 3521.11  163.03
   4  11   1 3749.26  159.82
   1   2   8 7593.82  227.39
   0  11   4 1892.32  128.46
   4   8   5  865.82   83.76
   0  10   5  487.84   45.71
   7   7  -1   -7.01   59.12
   7   7   1  -49.09   61.57
   3   9   5 2337.44  131.80
   8   4   1  674.52   64.20
   8   4  -1  820.10   65.85
   8   3   2 6333.74  204.26
   6   9   0 2025.90  122.64
   1  11   4 5345.31  188.56
   4   3   7  544.98   44.17
   2   0   8 2040.87  123.16
   0   3   8  166.79   33.68
   1  10   5 2020.90  132.67
   2   6   7 4143.79  169.26
   3   5   7 1748.07  117.43
   2  12   2 7261.75  221.88
   3  11   3  989.03   96.48
   2   1   810422.50  269.65
   2  -1   810545.19  265.90
   7   4   4 6103.09  206.69
   6   9  -1 2408.57  128.90
   6   9   1 2304.76  129.97
   8   0   312455.95  298.25
   3  12   012463.28  299.26
   1   3   8 1344.00  109.23
   5   7   5 2581.58  141.56
   6   5   5 4492.32  177.85
   8  -1   316609.41  352.96
   8   1   316700.16  355.51
   5  10   2 3541.98  159.99
   0  12   3  251.57   36.93
   6   8   3 7005.79  215.94
   2   2   8 2375.37  134.88
   0   7   7   55.69   67.10
   6   0   6  135.29   30.00
   4  11   2 1697.60  113.73
   3  12   1 1182.61   94.69
   3  12  -1  997.50   92.29
   7   6   3 5087.33  189.22
   5   5   6 1451.89  107.89
   0   9   6 2660.43  137.22
   6   1   6   -5.08   65.02
   6  -1   6 -131.30   66.88
   6   7   415099.48  333.12
   8   5   0  344.45   35.51
   7   7   2  808.34   64.22
   1  12   3 1368.62  108.57
   8   2   3 6090.34  206.41
   8   4   2 2029.41  131.08
   2  11   4 3240.31  154.37
   1   7   7   18.43   35.26
   2  10   5 1431.87  112.78
   4   4   7 4266.28  171.36
   7   0   5 2181.77  131.81
   0   4   8 1342.81  109.07
   0  13   0   -4.62   55.15
   1   9   6 3500.84  154.97
   7   1   5  417.92   41.45
   7  -1   5  492.97   45.30
   8   5  -1  706.84   64.60
   8   5   1  762.71   59.98
   3   8   6   44.52   46.87
   6   2   6  661.75   63.34
   4   7   6  200.29   36.96
   6   9   2 8102.95  237.26
   2   3   8 3140.33  155.17
   1   4   8 3447.40  154.57
   1  13   0   26.66   65.87
   0  13  -1  409.10   28.22
   7   5   4 3337.68  163.34
   5   0   7  420.90   41.87
   7   2   5 2579.27  143.21
   3   0   8 1692.95  124.67
   8   3   3  640.62   52.08
   7   8   0   20.77   67.45
   3   6   7  943.09   93.27
   3  12   214719.81  334.11
   1  13  -1  295.49   33.74
   1  13   1  185.06   34.45
   5  -1   7  744.96   62.10
   5   1   7  664.07   60.31
   4  10   4 1597.01  115.80
   3  -1   8  407.69   39.67
   3   1   8  329.50   40.08
   2  12   3  -48.36   66.58
   5   9   411486.59  293.22
   2   7   7 2730.46  138.42
   6   3   6 5995.02  209.31
   7   8  -1  758.30   66.33
   7   8   1  999.98   93.47
   6   6   5 2787.80  146.48
   2   9   6 4208.22  174.03
   4   9   5 1556.02  117.94
   5  11   0  303.11   36.71
   5   2   7 3516.52  167.68
   3   2   8 4241.42  173.82
   8   5   2 2971.85  147.85
   5  10   3 6365.70  212.69
   5   6   6   -4.89   66.21
   4   5   7  268.94   37.80
   7   3   5 2754.73  149.69
   2   4   8 1572.74  120.35
   0   5   8  353.98   40.09
   2  13   0 3080.15  154.74
   4  11   3 1354.58  112.83
   8   6   0   46.34   62.52
   0  13   210604.29  277.51
   5  11  -1  916.88   67.78
   5  11   1  893.87   68.71
   3  11   4  157.41   38.18
   5   8   5 1869.85  120.67
   7   7   3 5805.67  205.92
   4  12   0 7543.58  235.24
   3  10   5 4271.18  182.00
   8   4   3 8087.68  241.59
   1   5   8 7701.31  241.81
   6  10   0  -84.62   70.92
   9   0   0  -29.14   68.98
   2  13  -1 1946.80  125.87
   2  13   1 1749.70  121.33
   8   0   4 7376.18  231.99
   0  11   5    4.29   68.84
   1  13   2 1938.23  131.17
   8   6   1  252.52   35.07
   8   6  -1  240.21   38.97
   0   8   7  792.28   67.05
   9   1   0 1635.12   88.52
   8   1   412959.93  313.09
   8  -1   413201.18  319.56
   5   3   7 2625.87  136.71
   3   3   8 1835.58  118.04
   4  12   1  353.07   37.80
   4  12  -1  267.08   41.74
   6   4   6 2763.98  143.32
   0  12   4  218.98   34.53
   6   8   416549.56  367.14
   6  10   1 1014.40  100.62
   6  10  -1 1047.12   79.10
   7   8   2 7156.44  230.01
   6   9   3 1611.76  115.30
   9   0   1  450.29  126.78
   1  11   5 3455.28  160.48
   1   8   7 4961.54  186.98
   7   6   4 7199.28  233.51
   9  -1   1 3104.64  185.63
   9   1   1 3327.20  167.30
   9   2   0  503.66   45.32
   1  12   4 2632.23  139.11
   8   2   4 3235.60  158.12
   7   4   5 5775.78  209.93
   3  12   3 1035.62   70.35
   4   8   6 4947.76  196.03
   0  10   6  300.08   36.87
   3   7   7 1435.84  116.23
   5  11   2 2273.47  135.58
   9   2  -1   51.74   66.14
   9   2   1  192.65   35.20
   2   5   8  422.89   41.34
   3   9   6 3744.80  162.84
   2  13   2 1844.56  127.96
   8   6   2 6177.01  215.09
   1  10   6  425.82   41.86
   4   0   8 5824.12  216.06
   4   6   7 2280.03  141.65
   5   4   7  405.57   41.86
   6   7   5 3857.79  174.14
   0   6   8  440.30   41.41
   3   4   8 2707.12  148.39
   8   5   3 2623.74  139.44
   3  13   018716.53  392.89
   4  12   2 5733.69  209.07
   9   3   0    7.03   75.23
   4  -1   8 3059.21  155.53
   4   1   8 2746.79  152.74
   2  11   5 1160.88  105.40
   8   3   4 3456.58  170.20
   6  10   2 3976.20  171.15
   9   0   2 7301.15  234.31
   2   8   7  428.68   40.04
   7   9   0  416.80   42.24
   0  13   3 7954.55  242.91
   5   7   6 6517.65  227.04
   9  -1   2 4955.99  192.81
   9   1   2 4961.51  192.90
   1   6   8 3248.80  161.77
   6   5   6 2862.96  154.21
   2  12   4 1330.21  117.69
   3  13   1 6228.32  223.56
   3  13  -1 6460.02  224.71
   8   7   0 1297.31  122.36
   9   3   1 3495.69  164.70
   9   3  -1 3789.91  172.74
   7   9  -1  123.56   34.00
   7   9   1   10.02   71.82
   4   2   8 3834.93  176.80
   1  13   3  893.70   73.04
   0   0   9   17.02   85.86
   7   5   514378.79  343.46
   9   2   2 5766.37  211.41
   8   7  -1 4615.37  184.07
   8   7   1 4084.60  185.30
   5  10   4 3678.71  171.38
   0   1   9 1448.29   94.21
   7   8   3 3852.82  175.49
   4  11   4 5092.98  193.33
   2  10   6  335.60   41.76
   7   0   6 1731.79  129.29
   4  10   5  166.35   40.82
   1   0   915225.77  358.02
   0  14   0   55.86   79.02
   7  -1   6 1279.84  105.17
   7   1   6 1082.93  105.92
   9   4   014973.77  348.90
   7   7   4 1387.08  118.86
   5   9   5 3743.70  178.54
   8   4   4 5316.15  214.30
   1  -1   9 2855.70  157.40
   1   1   9 2488.98  150.78
   6   0   7  438.98   43.33
   0   2   934534.91  586.35
   4   3   8  822.08   68.20
   5   5   7 3553.66  167.15
   2   6   8 3277.32  169.28
   3   5   8  558.49   49.85
   0   9   7 1512.29  124.13
   5  11   3 9440.02  272.50
   6  -1   7 3331.41  160.30
   6   1   7 3245.47  162.80
   1  14   0  573.42   55.59
   0  14   1   15.98   37.67
   3  13   2 2524.89  144.71
   9   4   1 2088.94  140.05
   9   4  -1 2498.72  138.66
   9   3   2 4150.87  187.80
   7   2   6 4854.47  195.22
   6   9   4 3200.25  166.97
   2  13   3 1964.50  127.41
   7   9   2  711.26   55.36
   5  12   0 5936.58  221.20
   1   2   913691.35  337.24
   8   6   3 2034.97  130.08
   1   9   7  219.34   37.21
   1  14  -1 2146.45  137.92
   1  14   1 2384.36  135.78
   3  11   5 6175.20  225.26
   8   7   2 1195.00  117.22
   3   8   7 5587.00  205.45
   4  12   3 5366.39  206.82
   6  11   0  527.61   49.89
   6   2   7 1217.55  113.85
   6  10   3 3850.08  187.24
   4   7   7  534.92   46.56
   9   0   3  530.21   52.97
   0   7   8 3217.64  166.12
   5  12   1  586.64   54.78
   5  12  -1  566.01   54.16
   6   6   6 4197.39  188.53
   8   0   5 2617.31  150.83
   3  12   4 6951.14  231.35
   2   0   9  131.10   39.45
   0   3   9  162.13   39.33
   4   9   6 2712.14  154.26
   9  -1   3  497.78   48.65
   9   1   3  501.72   46.46
   8   1   5 6091.60  221.81
   8  -1   5 5824.26  218.72
   2   1   9 1088.56  104.64
   2  -1   9 1107.44  109.44
   6  11  -1 3446.66  167.01
   6  11   1 3569.50  168.01
   0  12   5 7389.05  237.16
   6   8   5 1480.43  121.33
   7   3   6   27.87   52.21
   1   7   8 2512.19  145.96
   4   4   8 2738.63  156.12
   4  13   0 4022.83  178.87
   1   3   9 2697.65  161.19
   7   6   5 7117.42  242.56
   2  14   0 1501.01  123.15
   9   5   0 1154.45  104.81
   0  14   2  610.70   55.69
   5   8   6 6480.31  228.85
   8   5   4 1325.21  113.87
   9   2   3 1113.30   77.62
   9   4   2  441.48   48.30
   1  12   5 2230.19  141.15
   3  10   6 1812.51  132.57
   8   2   5 2456.51  142.17
   6   3   7  515.23   49.99
   2   2   9 1316.08  114.75
   8   8   0  608.13   56.00
   2   9   7  956.52   73.41
   0  11   6 5003.33  198.83
   4  13  -1 3383.87  164.05
   4  13   1 3214.20  169.21
   0  13   4  757.22   70.86
   2  14  -1 6310.23  220.64
   2  14   1 6474.71  231.46
   9   5  -1  316.99   40.25
   9   5   1  278.34   40.07
   1  14   2 1163.96   78.98
   5   0   8  -38.40   67.07
   5   6   7   55.49   37.21
   8   8   1 3768.37  177.52
   8   8  -1 3869.82  174.08
   3   6   8 1614.44  126.84
   7  10   0   71.11   73.53
   5  12   2   49.81   86.18
   1  11   6 2386.74  141.39
   1  13   4  -10.78   70.28
   0   4   912881.44  329.27
   5   1   8 1880.37  128.81
   5  -1   8 1950.23  135.85
   3  13   3 2862.68  157.73
   6  11   2 3198.11  168.86
   9   3   3  211.71   41.66
   2   7   8 2187.53  135.64
   7   4   6 1800.24  132.03
   8   3   5 4421.63  198.32
   7   8   4 2015.67  135.34
   2   3   9 2653.18  144.66
   7  10  -1 3287.02  167.31
   7  10   1 3155.64  162.42
   7   9   3  102.93   35.72
   1   4   9 3900.97  180.99
   5   2   8  903.42   69.41
   2  12   5 5257.60  206.44
   8   7   3 1477.39  125.77
   6   4   7  557.98   53.87
   4   5   8 1464.93  123.55
   3   0   9  100.83   37.94
   4  13   2  104.49   42.68
   2  14   2 1556.41  122.20
   3  -1   9  167.95   38.37
   3   1   9   83.01   37.90
   9   5   2 5707.11  215.37
   5  11   4 3431.45  173.27
   6   7   6  633.28   52.51
   5  10   5 5685.85  221.95
   2  11   6 2940.26  164.67
   8   8   2 1018.73   79.56
   3  14   0 1308.84  119.35
   2  13   4 1700.26  132.90
   9   6   0  146.94   38.76
   4  11   511356.73  311.82
   4   8   7  362.26   42.29
   8   6   4 1656.65  130.18
   0   8   8 2918.15  169.03
   0  10   7  408.73   45.31
   0  14   3 5037.78  205.73
   3   2   9  909.48   71.22
   5   3   8  196.82   40.04
   9   4   3  666.65   54.54
   7   7   5  295.69   45.02
   4  12   4 1882.06  133.07
   3   9   7   21.78   51.47
   8   4   5  490.86   46.03
   6  10   4 1372.29  116.19
   2   4   9 1403.40  122.24
   3  14   1  605.85   59.87
   3  14  -1  605.86   57.25
   0   5   9 3541.58  176.47
   9   0   4  941.81   78.82
   7  10   2  508.73   50.92
   9   6  -1  561.28   55.91
   9   6   1  533.30   45.27
   1   8   8  542.58   53.81
   1  10   7  656.74   52.40
   9   1   4 1793.85  137.06
   9  -1   4 2059.09  138.62
   1  14   3  359.90   43.31
   7   5   6  228.30   42.07
   1   5   9  659.16   58.27
   6   9   5  288.98   43.63
   5  12   3 2516.04  159.38
   4  10   6 2850.85  155.85
   5   7   7  557.38   54.15
   3   7   8 3845.48  179.04
   6   5   7  952.50   81.65
   9   2   4 1029.59   80.89
   3   3   9  706.39   70.12
  10   0   015237.62  367.75
   6  11   3 3853.73  175.10
   5   9   6 5963.17  225.23
   8   9   0   22.90   67.60
  10   1   0  531.23   36.31
   3  12   5 1309.17  126.49
   6  12   0 1022.57   76.47
   4   6   8  918.62   75.13
   5   4   8 1472.36  119.16
   5  13   0   72.56   39.22
  10   0  -1 2001.05  102.68
   0  15   0   -5.31   62.54
   3  14   2 1070.17   81.85
   2   8   8 2526.67  150.96
   9   6   2 1937.57  141.40
   8   9  -1  415.31   44.36
   8   9   1  391.95   44.12
  10  -1  -1 5698.89  160.89
  10   1  -1 5888.65  162.57
   2  10   7 8926.89  272.02
   7   0   7  959.41   78.10
   4  13   3 6561.64  236.33
   2  14   3  493.27   45.65
   6  12   1  512.07   50.17
   6  12  -1  521.76   47.59
  10   2   0 4474.41  188.95
   9   5   3  758.19   71.18
   3  11   6 2523.40  151.23
   5  13  -1  192.11   39.86
   5  13   1  148.45   40.45
   7   1   7 1968.53  133.68
   7  -1   7 1942.65  134.04
   8   5   5  725.56   63.11
   1  15   0  237.58   45.41
   3  13   4 3419.45  185.29
   2   5   9 3365.81  173.02
   0  15  -1  570.58   41.70
   9   3   4 7052.02  249.42
   8   8   3 3322.11  167.64
   7   9   4 1281.40  116.13
   8   0   6   57.70   82.54
   0  13   5  513.11   47.50
  10   2  -1  688.08   57.48
  10   2   1  662.21   57.75
   4   0   9 1873.37  142.63
   9   7   0  213.63   39.45
   8  -1   6 3596.60  178.17
   8   1   6 3351.83  171.00
   0   6   9  361.45   47.10
   3   4   9   49.92   37.87
   1  15  -1 1098.07   82.41
   1  15   1 1208.02  111.99
   8   7   4 3359.57  175.21
   0  12   6  488.07   45.56
   7  11   0  209.13   40.71
   4   1   9  567.62   49.79
   4  -1   9  551.46   50.64
   7   2   7  820.56   80.59
   6   8   6 1596.39  138.38
   7  10   3  793.80   70.66
   1  13   5 2443.80  155.96
   7   6   6  537.08   47.99
  10   3   0   40.08   72.07
   4  14   0    6.38   83.11
   9   7   1 1120.05   85.24
   9   7  -1 1225.03  121.14
   1   6   9 1465.93  130.57
  10   0   2  742.22   68.69
   1  12   6 1241.19  114.65
   8   2   6 2222.90  146.86
   7  11  -1 2247.92  151.30
   7  11   1 2112.12  142.47
   7   8   5 2808.68  163.38
   6   0   8   74.83   34.49
   8   9   2 1402.75  122.83
   4   2   9 1160.54   81.30
  10  -1   2  656.08   61.53
  10   1   2  715.05   61.09
   6   6   7 2432.63  166.55
   5   5   8 2461.45  152.60
   4   9   7  115.29   44.42
   6  12   2 5180.32  214.66
   0   9   8  508.22   48.71
   2  15   0  848.50   74.78
  10   3  -1  686.97   54.51
  10   3   1  749.84   73.53
   6  -1   8 1781.60  134.93
   6   1   8 1916.72  145.20
   4  14  -1  887.13   81.84
   4  14   1 1033.01  102.48
   5  13   2 4900.80  205.35
   0  14   4 9026.78  285.82
   9   4   4 4970.28  208.69
   0  15   2 3852.34  190.71
   7   3   7 1065.86   81.84
   1   9   8  566.60   52.54
  10   2   2 2314.86  159.14
   2  15   1 3511.40  194.65
   2  15  -1 4345.75  193.13
   5  11   5 3186.47  175.45
   1  14   4 1819.18  141.56
   5   8   7   66.03   83.18
   1  15   2 4027.50  191.09
   3   8   8  393.31   49.07
   6   2   8  543.71   48.22
   3  10   7 1758.86  135.15
   8   3   6 1075.36   91.01
   4   7   8  812.50   74.54
   3  14   3 1284.64  123.05
   2  13   5  482.08   47.57
   9   6   3  230.21   41.49
   5  12   4  165.93   42.80
   0  11   7  -40.60   77.50
   4   3   9  104.42   34.38
   8   6   5 1330.08  119.75
   2   6   9  553.65   54.60
   3   5   9   57.46   86.62
  10   4   0  995.21   81.83
   9   7   2  869.10   83.19
   0   0  10  384.93   50.59
   2  12   6  133.05   40.11
   4  12   5   11.63   86.77
   6  11   4   20.53   74.70
   7  11   2  790.67   64.09
   6  10   5 1569.78  123.23
   0   1  10 4377.77  148.27
   9   0   5 -108.05   87.64
   1  11   7   66.69   84.00
  10   4   1 2418.88  151.79
  10   4  -1 2550.98  156.62
   9  -1   5 8974.72  279.38
   9   1   5 8627.16  277.40
   1   0  10  374.28   47.94
  10   3   2  501.75   43.98
   4  14   2   23.21   80.75
   5  10   6 1203.07   90.30
   6   3   8 1509.80  136.82
   1   1  10 2159.16  165.94
   1  -1  10 2285.01  156.92
   7   4   7 3368.12  174.40
   8  10   0 2228.61  147.03
   0   7   9   75.80   79.86
   4  11   6 2699.96  166.78
   2   9   8  862.20   78.52
   4  13   4 6188.84  227.94
   0   2  10   28.14   97.95
   2  14   4 2504.33  161.98
   2  15   2  588.03   52.31
   9   5   4  213.55   43.80
   9   2   5 2360.94  159.96
   7   7   6  223.13   45.46
  10   0   3  887.28   67.75
   9   8   0  639.19   58.55
   8   4   6 2515.08  166.11
   5   6   8  819.88   78.80
   8   8   4  773.63   76.37
   1   7   9 2404.88  151.63
   8  10  -1 1740.60  148.39
   8  10   1 1843.46  131.68
   8   9   3  378.85   49.49
   3  15   0  122.04   41.29
  10   1   3 1587.19  139.55
  10  -1   3 1627.44  139.46
   4   4   9   24.20   79.93
   1   2  10 1495.40  142.73
   6  12   3  300.41   43.97
   5  13   3 4384.39  197.02
   6   7   7 3292.29  171.41
   0  15   3  398.09   46.31
   9   8   1  354.76   43.38
   9   8  -1  299.04   43.59
   2  11   7  405.51   45.44
   6   9   6 4560.77  203.51
   7  10   4 2247.61  156.54
   3  15   1 5243.51  218.68
   3  15  -1 4948.26  217.72
  10   5   0 1647.87  132.91
   2   0  10  -90.64   81.45
   0   3  10  178.49   46.05
  10   2   3   48.39   92.11
  10   4   2 4092.12  196.76
   1  15   3 2771.43  160.93
   3  13   5 2748.45  167.74
   2  -1  10 1046.74   83.38
   2   1  10 1065.14   78.09
   9   3   5  409.81   51.20
   6   4   8  270.18   45.18
   5   0   9  190.47   44.34
   6  13   0  323.58   45.58
   3   6   9  578.25   48.29
   7   9   5  872.92   79.37
  10   5   1 3522.09  177.28
  10   5  -1 3067.82  173.08
   3  12   6  410.77   51.20
   1   3  10 1021.91   80.24
   5  -1   9  780.30   64.92
   5   1   9  720.10   63.04
   9   7   3  129.06   41.81
   7   5   7   32.91   48.34
   8   7   5 2260.02  151.02
   2   7   9  946.44   78.35
   6  13  -1  503.90   50.70
   6  13   1  489.06   50.44
   7  11   3  429.45   48.62
   5  14   0 4772.60  208.97
   2   2  10  594.41   58.89
   8  10   2  564.73   50.47
   4   8   8  494.14   47.48
   4  10   7  729.88   61.91
   0  10   8   79.56   39.10
  10   3   3  779.14   68.13
   7  12   0 3262.30  183.99
   4  14   3  415.06   47.31
   5   2   9  932.28   82.14
   8   5   6 1461.24  135.29
   5   9   7 1917.73  137.88
   9   8   2  -33.02   85.23
   3   9   8 1078.00   84.45
   5  14  -1  -16.76   72.08
   5  14   1   62.39   39.36
   4   5   9 2359.63  157.12
   3  14   4  309.46   48.78
   9   6   4 3052.88  173.18
   3  15   2  276.61   46.16
   0   4  10  331.77   49.05
   0  13   6 1721.92  145.61
   1  10   8  825.46   69.02
   2  15   3  915.46   84.01
   7  12   1  458.40   45.84
   7  12  -1  473.97   45.73
   0  14   5 2282.83  146.34
   9   4   5 1018.80   82.55
   0  16   0  399.22   46.69
   2   3  10  570.70   52.61
   1   4  10  117.26   40.31
  10   5   2  830.44   76.56
   1  13   6 1140.52   86.71
   0   8   9  285.58   43.32
   5   7   8  807.85   76.10
   1  14   5 1940.98  138.25
   6   5   8  849.23   81.68
   3  11   7  269.26   46.19
   5   3   9  166.51   42.39
   1  16   0  236.48   41.93
   0  16   1 1874.20   99.55
  10   6   0 2473.83  165.02
   6  13   2  173.73   46.10
   3   0  10    7.54   76.48
   7   8   6 1345.34  117.24
   5  12   5 1463.68  135.88
   8   0   7 4506.79  202.75
   1   8   9  426.42   48.11
   3   1  10  144.68   42.00
   3  -1  10  177.54   44.29
  10   4   3 1131.55  112.34
   8   1   7  264.65   42.35
   8  -1   7  134.75   45.12
   4  15   0   34.93   86.07
   1  16  -1 1736.42  144.34
   1  16   1 1635.93  146.37
  10   0   4 2382.67  157.48
   6  11   5 3117.56  175.50
  10   6   1 1935.16  143.59
  10   6  -1 1793.61  150.13
   0  12   7  140.54   40.55
   6   8   7 1293.67  126.84
   5  14   2  170.51   45.87
   9   9   0   28.05   66.65
   8   9   4  858.28   69.59
  10   1   4  174.57   39.05
  10  -1   4   14.26  102.75
   2  10   8  155.87   44.31
   7   0   8   33.25   80.26
   7   6   7 1585.37  137.33
   6  12   4 1958.98  152.26
   3   7   9  310.71   47.32
   7  12   2  784.93   63.74
   5  11   6  216.99   47.97
   5  13   4 2934.89  181.56
   3   2  10  938.84   81.03
   7  -1   8  389.45   45.56
   7   1   8  336.42   45.87
   4  15  -1 1721.09  138.67
   4  15   1 1802.12  146.47
   0  15   4  672.35   61.95
   1  12   7  694.78   61.21
   8  11   0  595.85   52.33
   8   2   7 1124.88   88.94
   9   9   1   37.80   37.21
   9   9  -1    2.30   75.01
   2   4  10  747.32   66.56
   0   5  10 2344.83  158.55
   2  13   6 2380.14  164.29
   8  10   3 1934.86  145.45
   4  13   5  886.55   81.08
   8   6   6  276.57   46.87
   2  14   5  176.18   43.81
  10   2   4 1215.47   92.32
   2  16   0  937.04   85.77
   9   5   5 1361.88   95.69
   4   6   9 1439.91  122.60
   5   4   9 2667.70  174.86
   1  15   4  888.57   69.86
   0  16   2 -109.66   92.64
   4  12   6 1529.96  143.77
   9   8   3  871.64   81.52
   8  11  -1  -87.20   82.13
   8  11   1   90.11   36.67
   7   2   8   49.70   87.67
   1   5  10 2237.91  159.75
   6  10   6  236.53   47.41
   8   8   5 1982.73  155.90
   9   0   6  400.32   50.81
   2   8   9 1034.05   85.14
   3  15   3 2094.01  153.31
   9   1   6 1645.58  136.42
   9  -1   6 1494.94   99.86
   2  16  -1 1487.15  132.28
   2  16   1 1881.69  140.25
   9   7   4  525.41   48.15
   1  16   2  300.73   50.90
   3   3  10  841.69   76.37
  10   6   2  459.33   50.83
   7  11   4 1148.68   85.91
   8   3   7 1535.60  143.50
   7  10   5  125.82   41.22
   6   6   8 1733.44  140.42
  10   5   3  254.42   44.40
  11   0   0  -38.67   92.53
   4   9   8  151.82   46.41
  10   3   4 1953.13  139.03
   4  14   4 3164.65  180.98
   2  12   7   69.04   83.25
   4  15   2 1141.57  113.15
   9   2   6  395.70   51.17
  11   1   0   -7.75   60.33
   6  13   3 2552.45  159.72
   9   9   2   52.08   57.84
   7   3   8  621.45   57.10
  10   7   0  767.22   63.62
  11   0   1  -14.11   65.80
   2  15   4  715.96   66.25
   5   8   8 2763.11  177.04
  11  -1  -1 1621.88  158.95
  11  -1   1 1736.97  103.11
   5  10   7  726.11   61.08
   2   5  10 1503.97  142.73
   3  10   8  931.38   84.94
   8  11   2  616.38   52.28
   5  14   3 2051.11  149.44
  11   2   0 4991.86  220.75
   6   0   9  807.83   62.21
   4  11   7  932.49   71.97
   0  11   8  783.20   76.92
  10   7  -1 1017.07   84.92
  10   7   1  920.08   89.34
   5   5   9  365.70   48.42
   2  16   2  453.98   52.83
   4   0  10  -91.68  104.19
   0   9   9   25.98   94.15
   7  12   3  144.74   41.37
   6   1   9  160.00   44.26
   6  -1   9  165.63   43.10
   0   6  10 1813.29  145.09
   3   4  10  583.74   57.77
   3  13   6  930.27   89.25
   7   7   7  600.89   56.13
   9   3   6   10.60   94.05
   4  -1  10  356.76   48.53
   4   1  10  419.41   46.95
   8   4   7 1320.81   94.07
  11   2   1 1503.12  134.81
  11   2  -1 1546.66  140.98
   3  14   5 2461.47  175.74
   9   6   5 1030.37   91.10
   3  16   0   69.94  100.15
   7   9   6  458.18   53.00
   1  11   8 1374.95  128.59
   6  14   0  660.20   60.87
   1   9   9 1903.67  149.09
  10   4   4 1562.46  137.87
   1   6  10  668.03   63.04
   8   7   6 1784.86  142.61
   0  16   3   83.54   93.66
   3   8   9 3231.24  184.65
   6   2   9  -23.89   83.24
   7   4   8  564.02   51.47
   7  13   0   48.04   42.14
   4   7   9 1820.60  139.92
   6   9   7  176.69   42.51
  11   3   0 2172.20  156.04
   3  16   1 2514.23  171.65
   3  16  -1 2602.95  166.24
   4   2  10   46.10   86.46
   6  14   1    5.00   73.36
   6  14  -1  -44.87   71.04
  11   0   2  -22.21   89.89
   1  16   3 1943.10  163.37
  11  -1   2  219.99   48.93
  11   1   2  259.88   44.91
  10   6   3  881.91   75.63
   9  10   0 1613.04  132.18
   7  13   1 2666.12  172.43
   7  13  -1 2391.75  165.10
   5  15   0   36.87   63.36
   8  10   4 1497.68  143.56
  11   3  -1  940.16   79.47
  11   3   1 1120.36   88.86
   3  12   7   92.04   94.63
  10   7   2 1134.57   87.69
   6   7   8 1616.55  152.88
   0  14   6 2076.23  160.51
   4  15   3  415.28   51.83
   9   4   6 1855.90  156.39
  10   0   5 1618.29  151.93
   9   8   4  180.04   47.54
   6   3   9  270.81   40.36
   9  10  -1  438.39   44.06
   9  10   1  328.58   45.84
   9   9   3  349.27   46.76
   2  11   8 2021.45  155.86
  11   2   2  464.65   54.31
   5  15  -1  -38.02   81.81
   5  15   1  144.54   39.82
   8   9   5 4600.68  218.57
   3  15   4  832.87   79.03
  10   1   5 1553.26  131.11
  10  -1   5 1162.61   95.06
   2   9   9  898.89   82.25
   4   3  10  944.25   68.23
   2   6  10 1297.89   96.88
   6  12   5  915.04   89.12
   3   5  10  235.66   45.82
   1  14   6 1418.08  130.19
   5  13   5 3900.82  211.91
   8   5   7  874.88   72.31
   0  15   5    4.60   47.13
   8  11   3  284.72   47.89
   5   6   9  927.35   85.87
  11   4   0  423.55   53.24
   3  16   2 2369.41  180.96
   5  12   6  320.08   52.30
   6  14   2   40.48   95.77
  10   5   4 1013.11   88.93
   0  13   7  354.13   48.13
  10   2   5 1778.57  150.87
   2  16   3  255.10   49.61
   8  12   0 1026.57   81.18
  10   8   0 2402.50  157.98
   7   5   8  670.20   62.34
   1  15   5  564.54   53.73
   6  11   6  639.00   55.89
   6  13   4 1172.41   89.98
   7  13   2  347.70   48.41
  11   4  -1  484.09   53.46
  11   4   1  475.94   51.78
  11   3   2  137.02   46.28
   0   7  10   23.61   80.67
   1  13   7 2122.63  152.53
   4  10   8 1685.11  156.32
   8  12  -1   32.02   79.00
   8  12   1   42.49   74.61
  10   8   1 1324.43   98.33
  10   8  -1 1201.32   97.85
   9   7   5 3019.39  177.19
   0  17   0   51.64   82.37
   0   0  11   32.46   51.22
   5   9   8  556.03   54.48
   6   4   9  534.23   53.16
   7  11   5  513.84   54.20
   9  10   2  285.19   50.07
   5  14   4 4078.67  207.27
   0  -1  11 1591.22  112.72
   1   7  10  762.34   67.42
   7   8   7 1090.82   94.78
   5  15   2  729.04   60.55
   4   4  10  -28.54   99.91
   4  13   6 3312.79  185.04
  11   0   3   65.27   85.43
   2  14   6  172.92   46.02
   1  17   0 1967.12  176.33
   1   0  11  353.24   51.69
   9   5   6  369.02   53.33
  10   3   5  792.77   67.21
   7  12   4  401.45   50.98
   4  14   5  638.69   61.39
   0  17  -1  485.66   37.40
   4  16   0 4144.85  209.99
  11   1   3  431.20   51.00
  11  -1   3  455.73   46.81
   1   1  11  266.49   52.29
   1  -1  11  386.09   52.85
   8   8   6   15.55   81.41
   0   2  11   35.84   84.73
  10   7   3 5229.34  228.35
   4   8   9 1225.30  121.96
   0  10   9 1194.82  116.22
   1  17   1   97.57   45.13
   1  17  -1  184.98   43.70
   2  15   5  674.07   56.87
   5  11   7  924.61   78.57
   3  11   8  340.50   52.33
   4  16   1 1028.38  101.30
   4  16  -1 1291.76  100.59
   0  16   4   34.27   87.14
  11   5   0 2127.52  166.27
   5   0  10  686.58   63.32
   3   9   9  927.33   92.85
  11   2   3   83.15   42.47
  11   4   2   37.66   82.85
   3   6  10 1765.41  145.00
   2  13   7  630.62   62.55
   7  10   6  798.15   63.94
   1   2  11 2474.92  181.04
   8   0   8   91.48   91.87
   8   6   7  401.84   51.97
   5  -1  10  633.46   57.01
   5   1  10  691.02   57.77
   1  10   9 2171.28  167.68
   8  12   2   54.82   90.53
  10   8   2  542.90   55.26
   8   1   8  -35.87   79.80
   8  -1   8   95.70   96.38
   1  16   4  170.20   45.58
   4  12   7  945.24   89.86
  11   5   1   61.68   91.08
  11   5  -1  -43.64   99.19
   2   7  10 1987.87  171.81
  10   6   4  161.09   44.31
   0  12   8  -44.32   90.99
   6   8   8  496.50   57.16
   6  10   7  185.23   44.86
   9   0   7   44.76   66.22
   3  16   3 2130.43  166.04
   6  14   3   13.04   95.52
   2  17   0 1458.14  138.73
   7   6   8  320.94   50.71
   2   0  11 1476.34  136.39
   0   3  11  411.42   48.25
   5   7   9  724.27   70.32
  10   4   5   76.64   82.87
   9   1   7  248.35   48.63
   9  -1   7  252.47   47.41
   5   2  10   64.22   89.24
   0  17   2   36.96   94.59
   6   5   9 1119.19   89.56
   4  15   4  195.55   53.72
   2  -1  11  161.47   44.80
   2   1  11   24.52  100.27
   1  12   8 1295.86   95.02
   8   2   8  706.26   68.87
   4   5  10 1361.51   97.93
   9   9   4 1363.95  125.89
   7  13   3   33.67   98.76
  11   3   3  467.66   51.25
   1   3  11 2119.06  162.88
   2  17   1  913.70   75.27
   2  17  -1  988.87   89.77
   1  17   2 4009.98  213.98
   4  16   2  129.23   47.59
   9  11   0 -102.01   96.01
   9   2   7 1913.20  154.28
   8  11   4  879.54   88.10
   9  10   3  366.81   52.92
   2   2  11  972.79   92.93
   3  14   6 1359.65   97.32
   5  15   3  683.83   67.17
   8  10   5  689.03   68.58
   9   6   6  599.13   56.90
   2  10   9  584.39   59.46
   7   0   9  229.00   44.89
   0   8  10   79.82   90.75
   2  16   4 1333.43   99.01
   5   3  10  338.30   52.58
   7  -1   9  980.75   74.19
   7   1   9 1113.41   92.38
  10   9   0  -30.69   83.84
   9  11  -1   22.93   83.98
   9  11   1  109.49   42.41
  11   5   2  215.45   46.65
   9   8   5 1389.10  104.23
   8   3   8  997.12   95.97
   3  15   5  656.54   57.49
   0   4  11  -53.70  102.75
   7  14   0   68.95   45.37
   1   8  10   50.99   55.13
   6  15   0   28.23   54.39
  11   6   0  -58.50   89.98
   2  12   8  184.29   48.61
  10   9  -1  339.43   45.33
  10   9   1  361.00   48.77
   3  13   7  525.56   56.89
   9   3   7  897.21   72.44
   7   2   9  315.52   50.73
  11   4   3  425.07   51.83
   2   3  11   95.08   47.50
   7   9   7  292.52   48.53
   1   4  11 1293.00   98.85
  10   5   5  -51.21   90.69
   7  14   1   18.49   91.37
   7  14  -1   53.35   86.03
   2  17   2  354.88   54.24
  11   0   4  -92.46   93.51
   6  15   1  814.15   80.80
   6  15  -1  580.42   56.88
  11   6   1  161.80   42.44
  11   6  -1  136.43   41.22
   3   7  10   20.91   98.06
   8  12   3  -81.54   89.56
  10   8   3  666.99   66.54
   8   7   7 1442.18  139.19
  11  -1   4  407.53   53.88
  11   1   4  479.72   51.83
   5  10   8   44.73   65.57
  10   0   6  132.31   49.17
   6  13   5  160.92   40.93
   3  17   0 1623.81  111.96
   3   0  11  408.46   53.71
   8   9   6  411.59   51.71
   4  11   8  507.68   56.49
  10  -1   6  103.49  109.73
  10   1   6  227.39   47.02
   6   6   9  297.67   47.36
  10   7   4  245.05   47.13
   3   1  11  319.39   49.74
   3  -1  11  304.33   49.42
   4   9   9  762.28   66.03
   6  12   6   38.01   45.37
   4   6  10   39.76   83.66
   5   4  10  339.90   52.73
   0  17   3 -170.13  100.04
   5  13   6 1489.52  138.18
   9  11   2  -30.73   92.72
   7   7   8  654.69   65.35
   0  15   6  450.61   56.92
   8   4   8  496.24   53.99
   5  14   5  286.94   54.06
   3  17   1 3679.84  200.91
   3  17  -1 3215.80  203.88
   8  13   0  469.53   49.17
  11   2   4  990.42   93.92
   7   3   9   46.84   50.97
   5  16   0  727.65   67.95
   2   8  10  440.29   52.50
  10   2   6  247.84   51.20
   1  17   3  183.88   49.45
   7  12   5   54.82   74.12
   0  14   7   92.81   47.37
   3   2  11  694.69   65.69
  10   9   2   16.11  103.49
   4  16   3  186.30   48.18
   5   8   9 1155.67   94.87
   1  15   6 1067.03   93.55
   9   4   7  776.52   71.78
   3  10   9 2066.12  159.94
   8  13   1 1456.60  100.80
   8  13  -1 1719.28  134.75
   2   4  11 1917.74  160.18
   6   9   8  387.99   53.24
   0   5  11   81.09  101.99
   5  16  -1 1069.52   93.20
   5  16   1 1018.59   90.33
   3  16   4  234.89   45.62
   6  14   4  866.20   78.55
   0  11   9  328.84   51.14
   7  14   2  874.77   74.42
   6  15   2  947.40   83.27
  11   6   2  890.76   86.95
   9   7   6 1790.91  158.65
   1  14   7  980.56   96.01
   0  16   5  311.20   51.69
  11   5   3  531.16   53.36
   7  11   6  258.68   47.70
   1   5  11 1992.02  160.06
   7  13   4  413.80   50.33
  11   3   4    8.08   95.34
   5  12   7  151.10   44.28
   1  11   9  544.68   56.38
   3  12   8  670.24   62.42
  10   3   6  722.37   71.50
   4  14   6   31.72  105.08
   1  16   5 1460.49  124.09
   3   3  11  645.03   61.05
   6  11   7   11.76   91.20
  10   6   5   56.81  104.09
  11   7   0  171.56   43.05
   9  10   4 1193.36   98.22
   7   4   9   52.88   42.24
   3  17   2 2334.26  180.28
   5  15   4  496.84   61.54
   6   0  10  -50.09   99.88
   2  17   3   33.24   94.68
   5   5  10  477.38   53.70
   0   9  10  205.46   46.36
   2  15   6  -94.19  103.01
   6  -1  10  258.81   51.63
   6   1  10  298.78   50.56
   8   5   8  883.79   79.07
   4  15   5  607.50   56.70
  12   0   0   50.70   93.29
  11   7   1   46.01   47.06
  11   7  -1   -9.93   97.89
   9   9   5 1572.19  109.33
   8  13   2  141.96   44.81
   5  16   2  421.13   53.80
  12  -1   0 3637.96  147.69
   4  13   7 1362.20  136.81
   0  13   8  220.53   48.89
   2  14   7  107.28   44.11
   1   9  10  456.69   52.51
   9   5   7 1260.15  103.47
  10  10   0  492.49   53.01
   6   7   9  214.28   51.58
   9  11   3  -21.66   83.05
  12   0   1 4840.89  231.05
   3   8  10  987.23   85.94
   2   5  11  493.71   53.82
   6   2  10  -19.38   90.82
   8  11   5   26.13  104.03
   2  11   9 1505.79  110.52
   4   7  10  -29.52   82.81
   8   8   7  950.00   72.31
  11   4   4  247.58   47.89
  12  -1  -1  286.96   82.20
  12  -1   1  314.69   78.86
   0  18   0  -95.92   85.09
   1  13   8  616.86   61.91
   9  12   0   32.00   54.33
  12   2   0  220.37   49.98
  10   4   6  413.60   54.27
   4  17   0  849.78   77.83
   2  16   5  192.89   48.30
   4   0  11  379.76   56.16
   8  12   4  238.29   46.62
  10   8   4 1727.45  114.41
  10  10   1  635.94   63.15
  10  10  -1  709.99   64.34
   0   6  11  145.01   47.92
   3   4  11    1.05   96.67
  10   9   3 2208.63  163.56
   4   1  11   20.07   47.44
   4  -1  11 -134.67  102.79
   7   8   8  128.43   45.87
   7  10   7  374.92   52.06
   1  18   0  804.38   79.14
   0  18   1  298.51   37.66
   7  14   3  160.02   45.39
   6  15   3  127.31   51.65
   9  12   1   85.95   40.40
   9  12  -1  -64.50   96.81
  11   6   3  -44.21  100.25
  12   2   1  654.64   62.05
  12   2  -1  682.64   63.39
   4  17   1 3009.98  200.95
   4  17  -1 3153.32  198.37
   0  17   4  383.19   49.70
   1   6  11  937.19   92.99
   7   5   9  357.01   48.58
  11   7   2   66.08   95.66
   6   3  10  326.62   55.39
   8  10   6  812.33   69.90
   1  18   1  429.89   49.63
   1  18  -1  272.43   52.88
   4   2  11  353.77   48.62
   2   9  10   82.08   45.82
  11   0   5  308.38   52.51
   4  10   9 1312.12  101.89
   1  17   4   24.74   55.80
  12   3   0  896.24   79.75
   5  11   8  335.27   49.17
   4  16   4  913.36   78.50
  11  -1   5  200.84   52.18
  11   1   5  208.78   52.33
  12   0   2   70.69   44.11
   5   9   9  -51.40  109.25
   9   8   6  656.11   63.11
   5   6  10 1488.92  144.04
   3  17   3 1602.83  109.64
   2  13   8   40.90   65.53
   3  15   6  946.38   87.43
  12  -1   2  -73.28   85.24
  12   1   2   53.27   55.29
  10   7   5 1778.09  158.20
   8   6   8 1635.85  113.46
  12   3  -1 1791.43  155.86
  12   3   1 1801.53  160.51
  10  10   2  724.78   67.43
   4  12   8  437.85   56.62
  11   5   4   59.73   67.25
   2  18   0  677.19   66.67
   8  13   3  764.86   73.44
   6  10   8  370.77   55.19
  11   2   5  158.59   49.07
   3  14   7  388.60   57.82
   9   0   8 1136.50   95.86
   5  16   3 2798.98  188.89
  11   8   0  464.56   57.20
   9   6   7  228.86   52.77
  10   5   6 1117.61   97.90
   0  18   2 -188.36  113.65
   4   3  11  730.43   64.17
   9  12   2  -40.97   97.23
   2   6  11  216.21   45.79
  12   2   2  295.14   50.54
   3   5  11 1581.44  145.94
   7  15   0  134.66   44.95
   9  -1   8  400.26   57.65
   9   1   8  116.58  123.88
   4  17   2  173.91   47.70
   3  11   9  -19.15   90.85
   6   4  10  658.30   62.30
   6  13   6  836.42   72.96
   2  18   1  343.80   50.75
   2  18  -1  340.80   54.60
  11   8   1  384.29   57.03
  11   8  -1  534.54   56.93
   3  16   5  304.16   54.47
   1  18   2  502.24   53.14
   6  14   5 1604.88  114.72
   8   0   9  764.34   70.89
   6  16   0  -84.10   88.40
   2  17   4  389.04   53.71
   7  15   1  243.46   49.09
   7  15  -1  180.47   49.54
  12   4   0  383.75   56.81
   8   1   9  584.44   61.91
   8  -1   9  830.13   81.90
   9   2   8  738.59   70.91
   0  12   9 1094.22   98.05
   6   8   9  391.95   55.25
   5  14   6 2464.64  186.21
   7  13   5  331.85   48.04
  11   3   5  732.65   60.78
   0   7  11  416.11   54.93
   8  14   0 1237.05  103.65
   4   8  10  732.96   60.08
   6  16   1  110.16   44.46
   6  16  -1  -17.83   99.30
   7   6   9  163.92   48.80
   0  10  10  328.20   55.48
  12   4  -1  973.70   94.41
  12   4   1  898.14   89.39
  12   3   2 2014.62  167.69
   7  12   6   47.33   92.06
   9  11   4 1701.07  165.56
  10   0   7  270.70   51.68
   1  12   9  209.05   51.02
  11   7   3  209.88   49.28
   3   9  10  153.96   50.21
   8   2   9  264.92   53.85
   9  10   5 1592.05  107.71
   1   7  11  454.39   53.70
   5  15   5 1750.99  174.06
   8   9   7  291.18   48.62
  10  -1   7  863.75   86.78
  10   1   7  717.71   70.50
   4   4  11   81.16  112.25
   8  14  -1  483.61   55.17
   8  14   1  421.78   55.61
   1  10  10  449.10   56.94
   6  12   7   94.64   44.31
   5  13   7  140.80   49.82
  10   9   4 1328.67  105.42
   3  13   8  764.80   70.49
  12   0   3 -124.81  107.28
   0  16   6 2237.65  180.65
   0  15   7 4711.36  233.42
   9   3   8 1553.84  110.00
   2  18   2  227.52   54.52
  11   8   2   36.54  106.69
   7   9   8  481.16   53.36
  12  -1   3  205.29   53.02
  12   1   3  208.27   51.34
   7  14   4 1632.37  152.54
   6  15   4  752.80   70.78
   5   7  10  463.99   59.29
  11   6   4  457.57   54.94
  10  11   0   61.91   42.71
  10   2   7   35.83  106.99
   7  15   2  311.42   49.33
   0   0  12   46.09   84.59
   6   5  10  320.50   50.45
   3  18   0  970.39   87.82
  10  10   3 1071.99   98.61
   1  16   6 1858.19  157.38
   1  15   7  664.54   58.10
   8   7   8  299.25   53.00
  10   6   6    0.40  108.27
   5  17   0 2940.86  178.21
   5   0  11  931.60   89.61
   8   3   9  882.23   73.67
   0  -1  12 1233.76   70.59
  11   4   5  640.20   61.68
   3   6  11 1074.48   93.16
  12   5   0   46.90   82.32
   0  18   3  879.17   75.87
   5  -1  11  215.04   47.84
   5   1  11  129.47   48.23
   6  16   2  137.15   49.96
   9  12   3 1316.52  104.22
  10  11   1   63.34   83.21
  10  11  -1   92.53   44.80
  12   2   3  170.39   51.59
  12   4   2   80.19   83.94
   4  17   3  724.22   69.89
   8  12   5  101.81   44.34
   1   0  12  -16.08   98.49
  10   8   5  433.59   58.62
   9   7   7  925.40   92.54
   2  12   9  818.70   75.88
   3  18  -1  738.29   73.27
   3  18   1  690.24   65.12
   4  15   6 1861.13  119.48
   2   7  11  247.37   57.40
   5  17   1  101.91   50.91
   5  17  -1  -25.86  108.16
   7  11   7  106.22   47.21
   1  -1  12  659.67   60.21
   1   1  12  639.11   60.86
   3  17   4  393.44   51.18
   9   9   6 3070.84  207.45
   1  18   3  732.93   72.92
   2  10  10   90.41   47.90
  12   5  -1  672.21   63.77
  12   5   1  601.17   64.01
   7   0  10  115.69   42.67
   0   2  12  240.20   52.58
   8  14   2  709.02   66.07
  10   3   7  116.81   53.72
   4  14   7 1138.02   98.97
   5   2  11  547.22   57.75
   0  17   5 -150.87   96.01
   0  14   8  667.57   63.78
   7   1  10  194.80   47.03
   7  -1  10   -8.59   99.50
   5  10   9  559.59   58.30
   9   4   8 1054.52   93.27
   9  13   0 1114.37   96.01
   8  11   6 1765.73  152.85
   4   5  11   43.70   99.16
   8  13   4  435.06   56.56
   5  16   4  725.09   71.48
   4  11   9   65.48   51.67
   1   2  12   70.61   97.86
  11   9   0    5.99   81.04
   2  16   6   61.32   47.90
   1  17   5  882.64   78.39
   2  15   7   47.64   62.94
  12   3   3  398.96   53.71
   1  14   8  432.34   55.51
   4  16   5  767.31   71.72
   7   7   9    4.45   95.28
   9  13   1   95.07   52.14
   9  13  -1  218.05   48.12
   8   4   9   60.50  100.30
   7   2  10  278.98   50.40
   5  12   8  538.98   61.15
  11   9  -1  238.77   47.68
  11   9   1   97.36   51.06
   2   0  12  146.46   44.89
   0   3  12 1264.35  107.19
   0   8  11 1899.23  166.68
  10  11   2   35.04   99.63
   3  18   2   24.65  101.81
   5   3  11  540.75   59.99
   2  -1  12   73.20   96.07
   2   1  12  203.00   46.28
   6  11   8   75.36  103.80
  11   5   5  511.29   57.60
   5  17   2   -4.47   95.55
   2  18   3  857.55   74.27
   6   9   9  428.07   56.33
  11   8   3  -44.19  101.74
   6   6  10  305.24   49.00
  12   5   2   47.50   46.60
   1   3  12  346.06   54.20
   1   8  11  399.95   48.17
  11   0   6    8.76  110.95
   4   9  10  522.49   56.24
   7  15   3  595.97   58.53
  10   4   7  473.88   54.44
  11   1   6  224.38   48.65
  11  -1   6   59.33   72.49
  12   6   0  118.91  121.95
  11   7   4  352.48   52.38
   2   2  12 1033.67   93.23
   7   3  10   33.19  102.83
   4  13   8  945.02   89.74
   3  12   9   73.17   47.10
  10   7   6 1139.15  101.63
   6  16   3  316.04   58.44
   2  17   5   22.80   94.69
   2  14   8  686.68   66.53
  12   4   3  291.13   53.38
   3   7  11  261.71   56.34
   9   5   8  784.74   75.17
   5   8  10  245.14   54.90
  12   0   4  663.79   62.73
   9  13   2  125.96   48.39
  12   6  -1  159.85   57.37
  12   6   1  127.99   54.72
   3  10  10  267.45   53.59
  11   2   6  419.81   55.18
   8   8   8  499.29   59.26
   8  10   7  174.54   52.06
   4  18   0  577.01   62.05
  12   1   4 2231.29  185.47
  12  -1   4 1918.81  165.85
  11   9   2 1015.72  100.57
   0  11  10   35.58   90.07
   8  14   3  552.60   61.38
   0   4  12  397.11   59.36
   4   6  11  386.03   58.67
   5   4  11  524.22   59.60
  10  10   4  755.73   74.52
   8   5   9  723.19   64.26
   9  11   5  145.99   52.56
   0  19   0 -133.51  104.42
   9   8   7  671.35   66.63
   2   3  12  -13.01   96.63
   7  10   8  431.51   56.24
   2   8  11  779.76   76.69
   4  18  -1  277.55   54.09
   4  18   1  345.28   56.61
   3  16   6  342.66   55.68
   3  15   7  524.18   63.71
   1  11  10  471.88   57.04
   6  14   6  713.63   63.46
   1   4  12  649.26   64.88
   0  18   4  579.45   61.57
   0  13   9  150.71   48.92
   9  12   4  609.97   60.81
  12   2   4  611.47   62.85
   4  17   4  -71.78  102.58
   1  19   0  -20.57   94.08
  10   9   5 1289.78   98.80
   0  19   1   25.28   77.09
   7   4  10  349.69   54.63
   3   0  12    3.84  106.06
   7  13   6   64.32   86.56
  11   3   6   19.71   98.81
   1  18   4  -20.61   94.30
  10   5   7  554.80   60.66
   1  13   9   34.19  112.13
   7  14   5   79.58   46.61
   6  15   5  854.47   81.20
   3  -1  12  540.27   67.48
   3   1  12  612.92   65.70
  11   6   5  390.56   57.92
  10  11   3  724.56   64.31
   7  16   0  732.69   69.76
   3  18   3  305.24   55.43
   1  19   1  -44.37  101.68
   1  19  -1    5.86   70.58
  12   6   2   94.95   49.53
   5  17   3  614.26   59.70
   6  13   7  474.92   58.47
   9  10   6 1125.93  108.55
   7   8   9   93.69   47.80
  10  12   0  -50.43   87.39
   5  15   6  539.35   60.85
  12   5   3 1107.57  102.54
   8  15   0 1576.74  153.25
   7  16  -1  336.56   55.00
   7  16   1   55.59  118.19
  12   3   4  212.64   53.75
   6   7  10   71.60   90.47
   3   2  12  387.35   56.65
   5  14   7  482.64   58.28
   3  17   5  825.62   75.79
   2  11  10  216.15   49.65
   2   4  12   18.77  110.16
   3  14   8 1550.85  115.83
  10  12  -1  480.01   55.25
  10  12   1  536.44   62.65
   0   5  12  927.91   83.00
   6  17   0 1774.32  169.19
   9   6   8  321.82   58.75
   6   0  11   13.54   96.70
   4  18   2   55.27   61.51
  11  10   0  -42.10   88.27
  12   7   0  426.59   55.46
   5   5  11  -41.37  107.96
   8  15   1  -34.56  100.41
   8  15  -1   89.05   91.60
   2  19   0  675.31   66.01
   0   9  11  182.15   52.74
   7  12   7    6.15  104.83
   5  11   9  390.85   52.24
   6   1  11  361.64   54.81
   6  -1  11  368.83   55.61
   0  19   2  581.07   62.55
   9  13   3  624.15   59.17
   2  18   4   42.88  123.08
   8  13   5   95.30  105.94
   1   5  12  -35.05   79.20
  11   4   6  274.34   60.05
   5  16   5 1737.03  163.77
   2  13   9  188.66   52.28
  11   8   4  349.77   50.82
   6  17   1  380.86   59.25
   6  17  -1  422.47   60.86
  11  10  -1  505.47   59.85
  11  10   1  643.03   61.58
  11   9   3 1818.40  177.17
  12   7  -1 -172.13   94.57
  12   7   1 -108.31  103.09
   8   6   9 1272.88  104.88
   1   9  11  717.27   68.40
   7  15   4  -20.58   83.48
   2  19  -1   68.05  107.48
   2  19   1   58.57   72.17
   8  12   6   99.06   45.84
  10   8   6  248.00   56.77
   1  19   2  375.00   57.43
   7   5  10  243.76   54.52
   3   3  12  260.14   56.44
   0  16   7  965.16   84.95
   3   8  11  402.62   60.60
   4  12   9  476.37   58.53
   6   2  11  480.68   62.90
   6  10   9  189.38   51.19
   4   7  11  521.55   60.90
   9   0   9  547.13   63.84
   6  16   4   52.52  104.80
   4  10  10   20.73  100.64
   7  16   2  551.13   56.85
  12   4   4  156.94   53.27
   9   1   9 -108.51  113.72
   9  -1   9   49.11   66.05
   0  17   6  169.65   53.87
   1  16   7   60.80   67.58
  10   0   8   13.35  108.63
   5   9  10  110.11   58.04
  10   6   7   90.99   48.54
  10  12   2  255.95   58.50
  13   0   0   59.49   97.18
   9  14   0  733.80   71.44
   8   9   8 -101.69   95.72
  10   1   8   94.17   52.14
  10  -1   8  258.21   49.90
   8  14   4  189.81   49.07
   6  12   8  319.44   53.94
   8  15   2   17.75   92.61
  13  -1   0 1136.75   70.38
   1  17   6  326.99   57.26
   5  13   8  504.12   63.79
   4  16   6  776.34   73.74
   4  15   7  255.28   60.43
   9   2   9  573.12   64.50
   2   5  12  -14.69   99.90
   0  15   8  246.87   50.47
  12   6   3  255.68   52.02
  11   7   5   77.56   51.60
   6   3  11   48.61   88.06
   9   9   7  -56.47  106.39
  13   0  -1 4550.42  181.12
   9  14   1  296.31   54.91
   9  14  -1  298.73   57.17
   6  17   2  156.04   49.56
  11  10   2  189.60   53.72
   2   9  11   63.86   92.07
  12   7   2  381.07   59.39
  10   2   8  522.88   64.60
   2  19   2  860.75   78.91
  13   1  -1  -45.67   84.38
  13   1   1  -37.88  101.63
   4   0  12 1908.99  166.89
   5  18   0  591.64   64.48
   3  11  10  298.92   58.80
   0   6  12 1842.89  170.12
   3   4  12  690.46   68.14
   1  15   8  872.82   78.02
  13   2   0 1183.04  101.39
  12   0   5   -4.92   98.21
  11   5   6  299.44   59.76
   8  11   7  796.88   73.61
   4   1  12  607.36   66.20
   4  -1  12  701.49   67.85
   5   6  11   74.91  112.14
   3  19   0  -14.35  109.00
   4  18   3 1341.13  113.09
  12  -1   5  892.43   77.86
  12   1   5  834.23   79.54
   8   0  10  575.22   63.08
  10  11   4 1531.21  121.86
   2  16   7  351.35   55.51
   5  18   1 1224.13  106.18
   5  18  -1 1067.43  104.14
   9   7   8  573.51   61.13
   1   6  12   51.09   72.45
   3  18   4  712.25   64.83
  10  10   5  219.41   63.29
   8  -1  10  325.91   54.68
   8   1  10  296.99   55.40
  13   2  -1 1300.59  112.47
  13   2   1 1494.10  109.43
   0  19   3  425.37   58.90
   3  13   9   70.80   71.15
   9   3   9  644.03   63.91
   5  17   4  980.97   80.99
   0  12  10   26.58   58.34
   7  11   8  650.21   68.39
   6   8  10  204.65   54.89
   3  19  -1  390.65   59.54
   3  19   1  515.33   61.31
   7   9   9   99.63  123.72
   4   2  12  244.75   54.45
  12   5   4  408.93   60.81
   0  18   5   -2.58   96.00
   2  17   6  -26.27  121.62
   7   6  10  532.96   56.18
   9  12   5  229.91   56.45
  12   2   5  113.44   49.93
   4  17   5 1819.97  158.41
  10   3   8   12.93  118.54
  12   8   0  643.74   65.20
   4  14   8   54.54  104.43
   1  19   3  300.86   54.37
   8   7   9  399.56   58.02
   1  12  10  -27.41  103.85
  13   3   0  223.25   58.96
   6   4  11  169.54   50.90
   8   2  10  290.64   57.48
  13   0   2   76.80   52.80
   9  14   2   23.99   97.59
   1  18   5   46.74   48.95
  11   0   7  743.59   69.05
   7  16   3  -38.74  106.43
  13  -1   2  236.84   54.88
  13   1   2  261.52   57.65
   2  15   8  521.11   65.77
  12   8  -1  395.63   60.89
  12   8   1  419.67   57.00
   9  11   6  154.64   52.16
  11   1   7   -5.63  110.63
  11  -1   7  121.79   51.12
   9  13   4  253.41   49.73
  13   3  -1   94.51  112.04
  13   3   1   63.73  105.39
  10  12   3 1540.11  109.19
  11   9   4   67.43   71.76
   4   3  12   69.72  118.93
  10   7   7  546.12   61.78
   4   8  11  283.37   60.13
   2   6  12   44.33   96.04
   8  15   3   59.12  110.91
   3   5  12  437.89   62.76
   0  10  11 1592.99  146.76
  12   3   5  307.80   54.92
   5  18   2  258.17   56.83
   0  14   9  -49.61   97.91
  10   9   6  932.45   84.39
  13   2   2   76.39  121.86
   9   4   9  657.31   65.68
   3   9  11  254.87   52.49
  11  11   0   96.74  120.30
   8   3  10  826.60   76.27
  11   2   7  108.17   50.34
   3  19   2  356.24   58.01
   6  17   3   19.40  104.10
  11  10   3  490.26   67.29
  12   7   3 -189.36  109.31
   7  14   6   17.67   95.17
   6  15   6  191.52   53.30
   1  10  11  432.40   63.18
  11   6   6  230.81   53.46
   2  19   3  -11.57   96.96
  10   4   8  430.30   63.16
  10  13   0  -27.08   93.13
   1  14   9  567.65   57.54
   2  12  10  639.07   67.80
  13   4   0   75.64  103.94
   2  18   5  330.09   54.33
  11  11  -1    3.94  100.90
  11  11   1  166.48   54.66
   0   7  12  449.95   60.05
  11   8   5  325.83   54.27
   3  16   7  579.18   67.41
   5  12   9  327.81   57.01
   6  14   7  690.27   68.57
   5   7  11  502.65   62.05
   7  15   5  365.64   59.43
  10  13  -1  194.01   53.97
  10  13   1  300.34   50.58
  12   8   2  616.79   62.44
   6   5  11  -50.03   98.74
   5  10  10  447.15   61.07
  13   4   1  102.37   53.13
  13   4  -1   71.14  109.80
   6  11   9  278.84   58.76
  13   3   2 1616.51  150.44
  12   6   4 1256.26  109.44
   3  17   6  642.50   69.53
   7  13   7  201.04   51.73
   1   7  12  259.08   51.95
   8  10   8  271.56   58.02
  11   3   7  468.29   56.77
   4  11  10  246.51   58.85
   4   4  12 1442.49  118.75
   6  16   5  469.46   60.06
  12   4   5  671.07   67.97
   4  19   0  -75.60  106.89
   7   7  10  165.06   53.98
   9   8   8 1043.37   89.64
   8   4  10  475.18   63.69
   9  10   7   78.93   51.04
   8  13   6    6.40   98.86
  13   0   3  123.71   45.04
   5  16   6  995.00   90.71
   5  15   7   51.75  112.19
   9  14   3  716.33   66.68
   4  18   4  162.69   61.57
   3  15   8 1048.96  103.84
   2  10  11  278.45   54.01
   7  17   0 1841.89  179.56
   7   0  11  803.88   80.51
   4  13   9   58.45  115.21
   8  14   5  689.58   70.41
   2  14   9  575.43   61.42
   8  16   0  546.07   66.28
  13  -1   3  509.60   60.93
  13   1   3  414.13   60.33
   9   5   9  135.05   53.63
   4  19   1  370.17   60.64
   4  19  -1  423.46   57.50
   7   1  11   59.92   67.68
   7  -1  11   -6.97  102.05
   0  19   4   60.73   51.71
   5   0  12 -104.04  115.14
  11  11   2 1146.74  103.61
   8   8   9  388.22   58.63
   6   9  10  644.47   66.01
   3   6  12  822.40   68.92
   0  20   0   68.89  102.43
  10   5   8   33.65   74.48
   7  17   1  868.39   84.27
   7  17  -1  895.17   83.55
   5   1  12  249.65   59.56
   5  -1  12  199.44   56.22
   8  16  -1  494.91   58.91
   8  16   1  614.29   64.07
  10  13   2  606.58   67.75
  13   5   0 -195.42  111.80
   5  18   3  424.59   64.46
   1  19   4  218.53   57.69
  12   9   0    1.96   69.37
  13   2   3   23.80   78.45
  13   4   2  152.10   57.74
   2   7  12  -21.51  118.65
   6  13   8  105.41  115.52
   7   2  11   56.53  116.45
   1  20   0  926.18   86.81
  11   4   7  416.82   61.98
   0  20   1  344.70   42.23
   7  10   9  138.64   55.12
   3  19   3   87.10  132.64
   3  12  10  583.86   63.05
  10  11   5  191.64   57.34
   7  16   4  964.71   75.44
   8  12   7 1680.43  152.14
  13   5   1  296.20   62.30
  13   5  -1  356.50   64.06
  10   8   7  -69.82   99.73
   5   2  12  939.28   82.23
   0   0  13   16.96   97.60
   3  18   5   87.44  115.15
  12   9  -1    5.88   84.94
  12   9   1  131.31   52.92
   6  18   0  527.02   65.76
  11   7   6 1158.67  108.18
   5  17   5  122.46   64.75
   5  14   8  743.18   68.50
   4   5  12   89.76   54.99
   1  20   1   50.53   78.13
   1  20  -1  -18.11  105.43
   0  -1  13  124.21  112.05
  10  12   4 1818.33  166.33
   6   6  11  536.21   62.04
  12   5   5  127.46   45.39
   9  15   0 1770.85  167.06
   4   9  11   90.64   53.32
   8  15   4  170.37   55.39
   1   0  13  388.25   56.46
   7  12   8  408.94   56.89
  12   8   3  370.24   58.47
   0  17   7 2737.58  216.10
   4  19   2  920.13   87.53
   8   5  10  217.62   62.04
  12   0   6  121.30   53.69
   6  18  -1  -45.09  104.45
   6  18   1   56.70   62.31
  13   3   3 1275.32  102.21
   1  -1  13  -51.86  121.19
   1   1  13   54.44   99.75
   7   3  11  233.33   55.40
   6  17   4  597.29   62.77
  12   1   6  548.34   63.40
  12  -1   6  550.40   62.48
  11  10   4  759.28   68.80
   7  17   2  240.87   56.67
   9  15   1  344.96   62.09
   9  15  -1  364.16   63.37
   0   2  13  102.88   54.86
  12   7   4  384.79   62.54
   0  13  10   15.97   87.93
   0   8  12 -102.18  114.06
   8  16   2  448.67   65.31
   2  19   4  -30.00  108.54
   1  17   7  198.47   57.90
  10  10   6  301.26   60.36
   5   3  12   71.53  112.86
   4  16   7  421.51   62.68
   5   8  11  490.34   60.79
   0  16   8   70.59  103.93
   2  20   0  182.41   58.71
   9  13   5  490.63   65.27
   3  10  11  731.55   67.28
   3  14   9  617.58   63.66
   0  20   2  -15.71  103.43
   9   6   9  897.11   85.08
   1   2  13   27.78   58.48
   0  18   6   60.87  103.85
  11   9   5  330.43   60.74
   0  11  11  703.69   70.63
   1  13  10  101.02  102.43
   1   8  12   49.37   58.23
   9  12   6   19.60   61.85
  12   2   6  102.58   50.16
   4  17   6   39.66  117.34
  13   5   2  522.12   62.61
  12   9   2   42.44   72.98
   1  16   8  436.36   64.76
   2  20   1  472.24   62.65
   2  20  -1  448.56   64.72
  11   5   7   94.50   50.84
  10   6   8  174.65   51.90
  11  11   3  633.97   68.45
   1  20   2  256.56   59.79
   7   8  10  345.23   60.20
  13   6   0  559.83   67.16
   1  18   6  503.83   60.73
   1  11  11  288.24   57.37
   2   0  13  443.17   60.91
   0   3  13 -125.78  108.29
   3   7  12   39.70   56.18
  10  13   3  124.69   59.67
  11  12   0   12.94  114.38
   4  15   8 1056.29   97.79
   2  -1  13 -166.79  120.90
   2   1  13  -62.38  102.05
  13   4   3  374.03   60.95
   6  18   2   60.28  116.20
   7   4  11 1052.49  104.88
   9   9   8 1139.70  104.68
  13   0   4   93.47  112.01
   9  14   4  702.34   66.67
  13   6  -1   91.12   51.86
  13   6   1   91.34  103.03
   9  15   2  115.63  118.79
   1   3  13   11.15  117.26
   2  17   7 1188.16  108.86
  13   1   4  785.64   71.20
  13  -1   4  899.52   81.05
  12   3   6  -46.49  106.23
   5  11  10  337.00   59.70
   4   6  12 1019.58  100.35
   5   4  12 1223.48  109.01
  11  12   1  387.70   61.08
  11  12  -1  388.84   60.45
  10   0   9  572.09   68.34
  12   6   5  592.46   69.03
   8  11   8  806.94   77.87
   2   2  13  -44.18  115.19
   5  19   0 -111.51  123.69
   2  13  10 1846.47  184.20
   2   8  12  213.77   53.23
   8   9   9  336.77   59.13
  10  -1   9  112.42   54.96
  10   1   9  210.75   54.46
   8   6  10  651.08   67.01
   6  12   9  -80.74  111.35
   2  16   8  191.39   63.23
   5  18   4  400.91   61.01
   4  19   3   83.25   89.74
   5  13   9  280.91   58.94
   6   7  11  377.31   61.91
   9  11   7  708.04   67.26
  13   2   4  667.47   64.61
   2  20   2  222.89   57.44
   4  12  10   29.21  118.87
   0  15   9   10.08   96.61
  10  14   0   73.92   89.31
   2  18   6  -11.84  120.29
   2  11  11  522.69   66.35
   6  10  10  164.78   52.04
   5  19   1  657.94   72.36
   5  19  -1  679.07   70.70
   9   0  10 -184.37  107.20
   3  19   4  410.61   61.66
  11   8   6  322.43   58.13
   4  18   5  467.78   64.74
   7  17   3   31.13  116.53
   0   4  13  639.35   70.34
   8  16   3   28.44   54.56
  10   2   9 1664.70  124.19
   3  20   0  811.15   79.91
   7  15   6  609.12   67.73
   9  -1  10   55.53   60.39
   9   1  10   96.36  110.41
  12  10   0   29.15  107.88
  10   9   7  746.14   66.00
   1  15   9   41.39  117.00
   0  19   5   68.91   83.64
  10  14   1  130.52   53.81
  10  14  -1   69.62  106.62
   0  20   3  -73.99  103.30
   2   3  13   92.34   50.58
  13   6   2  982.28   85.74
   1   4  13  737.95   72.58
   7  14   7  903.37   87.71
   6  16   6  198.30   57.26
  11   0   8 1489.87  121.62
   6  15   7   75.54   48.97
  11   6   7  503.24   61.07
   3  20   1  215.81   58.40
   3  20  -1   37.33   67.78
  12   4   6   -2.46  121.40
  13   5   3  -74.13  103.49
  12   8   4  109.96   51.92
   9   7   9   -0.46  109.76
  11  12   2  747.18   65.91
  12  10   1  665.28   70.55
  12  10  -1  670.16   69.45
   1  19   5 1109.48  107.65
  12   9   3  106.28   49.79
   7   5  11  812.64   80.23
   9   2  10  -65.23  116.02
  11  -1   8  241.45   60.71
  11   1   8   46.87  111.86
  13   3   4  -34.88  133.56
   7  11   9  242.91   57.57
   3   0  13   99.61  108.13
   1  20   3  560.29   64.00
   6   0  12  833.81   74.17
  10   7   8  374.48   64.75
   8  14   6 -119.29  130.57
   5   5  12  -49.07  119.82
   4  10  11   76.12   49.14
   3  -1  13  550.89   65.52
   3   1  13  567.15   64.86
   7  16   5  449.06   62.25
   0   9  12 1893.41  178.41
  10   3   9   50.50  136.94
   6  -1  12  402.39   66.94
   6   1  12  567.47   62.58
   4  14   9  106.68  111.75
  13   7   0  710.57   71.57
   6  18   3  448.03   64.32
   5   9  11 1331.51  118.95
   3  17   7  251.99   61.21
  11   2   8  -51.37  131.06
   5  19   2  529.68   64.62
  10  12   5  518.36   59.27
   9  15   3  375.37   56.62
   8  15   5  440.17   64.00
   1   9  12  132.45   56.72
   2  15   9  550.49   64.80
  13   7  -1  506.02   68.15
  13   7   1  595.57   66.96
   3   2  13   31.57  118.15
   3  13  10  103.75   49.26
   3   8  12   -7.99  107.45
   6   2  12  649.02   71.08
  10  14   2  145.45   59.26
   9   3  10  375.94   63.16
   8  13   7  -16.15  116.36
  11  11   4   34.87  124.28
   4   7  12  662.88   72.86
   2   4  13  299.05   54.31
   0   5  13 1139.64   92.91
   5  16   7  245.95   63.74
   6  17   5  336.96   59.31
   3  16   8  592.37   70.18
   7   9  10   45.23   73.21
   6  14   8  378.16   58.72
  11  10   5  902.57   83.19
  12   7   5   20.68  108.93
  10  11   6 1062.39  100.03
   3  20   2 1098.42  105.15
   2  19   5  164.92   54.54
  10  13   4  293.21   61.69
   3  18   6  218.25   55.38
  12  10   2   11.13  108.66
   3  11  11   93.21  105.92
   8   7  10   46.74  113.35
  13   4   4  353.73   63.95
   2  20   3  435.57   64.19
   5  17   6  571.70   71.48
   1   5  13  212.96   64.67
   7  13   8   59.11  110.92
  11   3   8  229.63   52.12
   8  17   0  361.25   65.53
   8   0  11  951.13   90.59
  12   5   6  970.99   84.41
  10   4   9 1595.42  123.27
   8  -1  11  202.14   59.38
   8   1  11  197.00   60.72
   3   3  13   12.59  118.37
   0  12  11   26.29  103.35
   7  18   0  108.86  122.29
   6   3  12  178.45   57.47
   9  10   8   55.38   53.61
   6   8  11  225.40   59.19
   5  15   8  455.70   63.17
  13   6   3  103.38   50.57
   8  17  -1  302.04   55.97
   8  17   1   74.60  126.71
   2   9  12   59.40   78.82
   7   6  11  150.69   59.20
  13   7   2  299.42   64.00
  11  12   3  836.11   74.45
   4  19   4  702.25   72.70
   0  14  10   87.26   55.67
   9   4  10  446.76   64.53
   1  12  11 1181.22   97.31
   9  13   6  382.51   62.92
  11   7   7  543.77   64.82
   7  18   1  241.78   57.88
   7  18  -1   64.03   86.63
   8   2  11 1514.12  125.77
   5   6  12  669.43   67.80
   4  20   0 2196.81  175.68
  13   0   5   20.74   63.13
   8  10   9   -0.94   99.38
   9  14   5   54.87   53.94
  14   0   0 1537.21  132.49
   9  16   0   20.26  110.36
   7  17   4   43.97   65.55
  11   9   6   15.65   64.28
   8  16   4   52.12  108.62
  13  -1   5  131.67   53.31
  13   1   5    7.80  113.08
   1  14  10    5.20   92.37
  14  -1   0  344.14   95.83
  12   0   7  433.68   63.18
   2   5  13   34.10  117.39
   9   8   9  -76.70  106.29
   4  20   1  107.08   64.89
   4  20  -1  246.11   55.97
   5  19   3  362.65   58.51
  11   4   8   61.32  109.45
   0  20   4  306.53   53.31
  11  13   0   90.83   59.25
   5  12  10   37.39   76.62
   3  15   9 1126.98  103.98
  12  -1   7 -192.25  131.55
  12   1   7  127.72   57.34
  14   0  -1  119.20  178.73
   9  16  -1  219.09   62.23
   9  16   1   60.90  130.31
   4   0  13  -85.40  143.50
   8  12   8  -16.84  127.52
  13   5   4 -126.68  126.13
   5  18   5 1168.65  113.85
  10   8   8  222.89   53.93
  14  -1   1  808.49   57.41
  14   1   1  805.67   54.37
  10  10   7  -70.01  110.21
   0   6  13   -7.52  119.09
  12   9   4  293.08   60.94
   3   4  13  441.00   59.19
  13   2   5  508.62   66.93
   6  11  10  110.74   59.80
  10  14   3 1290.68  117.38
   6   4  12  319.11   63.28
  13   8   0 1020.08   90.90
  14   2   0  -41.57  111.74
   4  -1  13  -63.16  113.82
   4   1  13   67.79  103.25
   1  20   4    6.54  103.84
   8   3  11  297.38   62.88
  11  13  -1  286.51   63.38
  11  13   1  296.78   63.25
   3  19   5    0.95  139.22
   8  17   2  628.40   68.60
   0  21   0   38.88   56.45
  10   5   9    4.28  116.99
   0  18   7  -22.72  102.56
   6  19   0   58.48   76.45
   9  12   7   84.16   53.85
  12  11   0   71.74   78.07
  12   2   7  105.61   60.19
   3  20   3  262.89   61.55
   4  17   7 1282.72  123.40
   0  17   8  127.60   47.84
   1   6  13  322.25   58.69
   2  12  11  618.40   66.83
  12  10   3   95.78  117.75
   6  18   4  558.46   70.99
  12   6   6 -142.35  110.98
  13   8  -1  632.26   73.25
  13   8   1  664.19   75.89
  14   2   1 1428.85  117.72
  14   2  -1 1344.14  121.90
   6  13   9   26.12   74.33
   7  18   2  907.91   78.28
   1  21   0  240.15   67.90
   1  18   7   25.95  126.97
   4   2  13  384.34   61.26
   0  21   1   99.07   81.31
   4  13  10  329.34   62.00
   9  15   4   70.78  123.00
   6  19   1  369.64   60.99
   6  19  -1  372.68   64.61
   4   8  12  194.72   59.23
   2  14  10  219.44   59.75
  12  11   1  495.10   64.63
  12  11  -1  420.29   66.27
   0  10  12   40.64  122.06
   1  17   8   57.38  125.68
   9   5  10  724.16   73.16
  12   8   5  327.89   57.86
   4  16   8  140.71   64.78
   5  10  11   91.41  111.91
  13   3   5   14.12  118.12
   3   9  12  219.95   57.15
   5  14   9 2134.40  181.72
   4  20   2  840.72   83.81
  14   3   0  215.77   66.94
   8   8  10  148.22   59.94
   4  18   6  139.18   59.40
   1  21  -1   25.41   82.87
   1  21   1   46.50   82.40
   4  11  11  190.70   57.80
  14   0   2  -66.56  117.85
   9  16   2  508.19   71.10
   1  10  12   66.93  117.32
  12   3   7  397.53   64.73
   7  12   9  464.77   68.06
  13   7   3  239.49   64.46
  14   1   2  224.15   62.00
  14  -1   2  208.35   60.94
   0  19   6   66.20   50.39
   7   7  11 -177.54  125.81
   2  20   4 1131.52   93.37
  11   5   8  407.08   65.33
   8   4  11   47.36  116.73
  10  15   0 1226.65   99.81
  14   3  -1  250.53   61.87
  14   3   1  384.01   63.11
  11  13   2   68.73   57.74
   7  10  10  453.65   63.09
   4   3  13  456.23   63.19
   2   6  13  609.96   67.29
   5   7  12  659.29   73.76
   3   5  13  -20.35  123.34
   6   5  12   25.29   79.88
   1  19   6  198.81   59.84
   0  16   9  -67.77  118.71
  13   8   2  494.82   65.14
  14   2   2   33.57   69.73
   2  21   0   67.82  127.25
  10  15  -1  162.19   57.57
  10  15   1 -141.67  130.68
   2  18   7   89.78  136.30
  11  11   5  923.34   87.46
   6   9  11  869.80   81.08
  11   8   7  -29.46  110.86
  13   6   4 -181.69  120.14
   0  21   2  744.85   68.04
   6  19   2   68.38  105.12
   2  17   8  109.96  145.27
  12  11   2  398.80   65.90
   7  16   6  462.50   63.92
   7  15   7  -73.75  124.87
  10  13   5  669.60   69.71
  11  12   4  249.87   60.73
   1  16   9  161.67   59.67
  13   4   5  970.50   88.08
  10   6   9  616.91   71.75
  14   4   0  554.51   69.65
   2  21  -1  443.35   68.57
   2  21   1  478.22   66.83
  10  12   6 1156.41  111.36
   0   7  13   72.72  112.49
   1  21   2  751.75   76.41
   2  10  12   84.38   98.96
   8  17   3  513.27   61.44
   7   0  12  861.08   85.10
   3  12  11  193.38   53.95
   6  16   7  163.93   61.41
   8  15   6  384.13   69.96
  12   4   7  106.76   49.75
   7   1  12   48.26  104.86
   7  -1  12   11.70  131.88
   4  15   9  437.07   66.22
   9  11   8  285.84   59.91
   7  18   3  187.90   64.75
  14   4   1  245.02   62.20
  14   4  -1   -0.12  142.54
   9   9   9  627.90   67.98
  14   3   2  675.14   70.20
   5  19   4  482.63   61.80
   3  14  10  267.19   63.02
   1   7  13 -146.77  134.61
   6  17   6  138.34   52.92
   9   6  10   18.82  114.20
  11  10   6  -28.52   97.57
   4   4  13   57.92   71.71
  12   7   6  321.35   56.76
   8  14   7   61.77  112.82
   5  20   0 4006.36  257.93
   2  19   6  242.43   58.73
   4  19   5 1243.84  121.27
  10   9   8  111.14   52.37
   8   5  11  447.62   63.10
  10  14   4  343.81   61.74
   8  11   9   82.57  113.82
   7   2  12  477.05   66.66
  10  15   2  263.78   67.55
   4  20   3  182.36   59.15
  13   9   0  312.82   64.18
  14   0   3  737.33   75.23
   9  16   3  378.18   64.42
   7  17   5   30.71  124.54
   7  14   8  130.70   53.40
   6  15   8  340.18   57.38
   0  13  11  -59.49  120.91
   5  20   1  104.19  152.01
   5  20  -1  432.23   67.31
   8  16   5  135.27   55.28
  11   6   8   95.52   52.60
   3  20   4  110.95  127.83
   2  16   9  -36.49  118.76
  12  10   4   26.68  118.28
  14  -1   3  -60.65  111.14
  14   1   3   26.68  118.28
   5   0  13  -38.30  108.96
   2  21   2  386.99   65.84
  13   9  -1  -99.65  128.96
  13   9   1  105.37  112.06
   3   6  13  366.77   64.36
   0  20   5  -55.40  104.64
  11  13   3   71.01  126.54
   6   6  12  477.83   64.03
   1  13  11  436.82   63.60
   5   1  13  -60.81  111.42
   5  -1  13  -95.07  102.65
   4   9  12  388.38   61.84
  10  11   7  518.94   59.50
  13   5   5  104.32  125.03
   3  21   0 -184.72  109.38
   3  18   7  253.26   67.70
  12   9   5   22.03  112.04
  14   5   0  711.15   71.83
  10   0  10   71.19  126.87
   2   7  13  172.52   54.24
  13   8   3  331.61   66.77
   5  17   7   59.17   56.00
  14   2   3  451.93   66.97
  14   4   2  856.60   81.97
   3  17   8  490.25   67.70
   1  20   5  -43.23   85.39
   7   3  12  485.63   69.74
   7   8  11    0.90  100.27
  13   0   6  358.53   58.93
   9  14   6   94.01   54.22
   8   9  10  -62.88  124.72
  10   1  10  152.94   60.61
  10  -1  10   21.09  101.34
   0  21   3  175.29   54.37
  12   5   7  153.63   59.00
   6  19   3  271.53   61.91
  11   0   9  177.19   63.08
  12  11   3  711.84   70.31
   6  12  10  205.00   59.74
  13  -1   6  158.33   60.76
  13   1   6   48.96  106.38
   5   2  13   76.14   55.64
  13   7   4   73.49   59.79
   3  21   1  170.75   55.66
   3  21  -1   95.91  112.30
   5  13  10   53.75   75.48
  14   5   1  459.78   69.06
  14   5  -1  418.06   66.46
   5   8  12  285.33   61.89
  11  -1   9  379.19   61.13
  11   1   9  384.48   58.40
   6  18   5  329.45   63.60
   0  15  10  -48.03  109.13
   3  10  12  110.46   55.63
   4   5  13  212.78   62.79
   8  13   8  -92.34  132.99
  12  12   0  914.38   85.04
   5  16   8   40.05  116.63
   1  21   3  182.51   58.16
   0  11  12  296.86   65.67
   9  15   5  282.29   59.93
  10   7   9  174.70   52.28
   5  20   2  191.30   63.20
  11  14   0 -244.55  127.27
  10   2  10  236.79   56.05
   5  18   6  611.09   69.67
   5  11  11  143.74   60.69
   1  15  10    6.68  118.79
  13   2   6   47.29  120.51
   9  13   7 -104.26  113.80
   8  18   0  589.23   72.75
  13   9   2  913.79   78.85
  14   3   3  -17.76  111.02
  11   2   9  211.76   54.22
  12  12   1  961.74   89.71
  12  12  -1  885.98   82.38
   2  13  11   55.28   99.74
   3  19   6   16.86  119.39
   1  11  12  361.67   64.55
  11   9   7  -76.56  128.26
   8   6  11  370.10   63.19
   0   8  13  -13.65  118.21
  11  14  -1  332.97   67.00
  11  14   1  377.73   67.14
   9   7  10  102.27   57.94
   0   0  14   70.41   71.25
   5   3  13  -13.41  128.10
   2  20   5  883.48   86.32
   4  12  11  275.36   64.45
   8  18  -1   87.14  112.65
   8  18   1   70.19  118.87
   7  11  10   74.74   54.29
   7   4  12  -73.74  125.62
  10  15   3  103.42  106.26
   6  10  11  430.64   74.83
   0   1  14  -11.18   67.58
   9  17   0  607.48   73.05
   9   0  11   59.05  108.01
   3  16   9  233.29   65.92
   6  14   9  325.47   59.63
   8  17   4  709.80   70.51
   1   8  13   99.74  132.65
   7  19   0 1055.80  100.62
   9  -1  11   78.87   82.07
   9   1  11   64.99  125.22
   1   0  14   49.51  107.58
  10   3  10  408.75   64.99
  12   8   6   84.33  116.25
   4  14  10  798.88   77.24
   3  21   2  176.00   60.18
  14   5   2   17.21  129.79
  13   3   6  -55.76  106.37
  11   7   8   77.44   83.33
   7  18   4   65.13   68.05
   1   1  14  793.29   71.21
   1  -1  14  721.96   74.31
   2  21   3  289.06   63.83
   7  13   9   62.08  128.46
   9  17  -1   97.18   55.51
   9  17   1   -7.66  112.34
  11   3   9  624.33   72.90
  13   6   5  372.41   59.60
   0   2  14  110.33  133.50
  14   6   0 -112.84  131.29
   7  19   1 1311.32  127.55
   7  19  -1 1563.99  132.05
   3   7  13  599.90   69.81
   2  15  10 -123.23  121.29
  11  12   5  206.09   63.96
   6   7  12   10.13  136.19
   9   2  11  480.32   68.32
  12   0   8    2.20   70.85
  12   6   7  250.66   64.52
  14   4   3  756.43   69.72
   9  10   9  186.00   64.79
   4  20   4  606.70   78.52
   2  11  12  390.51   58.99
  12  12   2  511.69   69.00
   5  15   9 -177.96  132.20
  12  -1   8  292.07   61.48
  12   1   8  362.91   68.68
   1   2  14   38.36  108.01
  14   0   4  281.58   62.85
   9  16   4  -36.74  108.18
  14   6   1 1321.59  119.25
  14   6  -1 1166.10  101.12
  11  14   2  945.19   93.33
   4   6  13   91.65  130.73
   5   4  13  281.10   68.32
  14  -1   4  195.51   59.05
  14   1   4  218.11   61.23
  10  10   8   35.41  122.25
   8  18   2   60.91   93.50
  13  10   0 4251.07  266.06
  11  11   6  389.08   63.29
   5  19   5  -39.99  112.01
  11  13   4  805.04   78.04
   2   8  13  148.81   58.52
   4  21   0  -90.74  130.19
   4  18   7  277.43   64.17
   0  18   8   12.25  114.31
   2   0  14  326.46   65.23
   9  12   8   50.61  129.46
   5  20   3  653.12   74.41
   0   3  14   42.55  115.89
  12   2   8   71.11  120.43
  10   4  10 1177.12  116.36
   4  17   8  262.60   70.01
  10  13   6  699.53   72.17
   7   5  12  144.23   61.11
   0  19   7 -138.55  125.15
   3  13  11  -85.98  127.10
   2   1  14  181.43   62.73
   2  -1  14    9.25  137.39
  13   4   6   45.77  112.63
  10  14   5   77.69  124.37
   9   3  11 2024.65  202.09
  13   8   4   -5.93  110.27
  14   2   4 -144.94  131.32
  13  10   1 1171.12   98.06
  13  10  -1 1167.96   99.38
  10  16   0  393.86   68.23
  13   9   3 -172.86  127.09
  11   4   9  376.19   64.01
   9  17   2  635.41   71.42
   4  21   1 1166.78  109.08
   4  21  -1 1073.27   95.77
   7   9  11  526.17   67.14
   1  18   8  243.01   63.27
   0  21   4  508.18   70.49
   6  19   4   62.53  106.17
   1   3  14  577.04   71.12
   4  10  12  311.72   62.75
   7  19   2  283.73   68.40
  12  11   4  152.45   55.74
   3  20   5 -156.98  151.39
   8  12   9  478.99   70.69
  10   8   9 -186.76  130.00
   6  20   0   28.50  119.43
  12  10   5  355.96   68.78
   1  19   7  782.58   72.92
   8   7  11  746.13   74.69
   5   9  12  707.40   75.04
  10  16  -1  125.95  130.22
  10  16   1  164.58   59.67
   2   2  14  173.03   59.46
   8  10  10  295.30   57.85
   1  21   4 -261.29  148.18
  14   6   2   62.20  106.68
   7  16   7 -129.88  116.11
  12   3   8  173.41   60.88
   0  17   9 -172.98  137.20
   6  20  -1  135.04   63.81
   6  20   1   45.37   88.70
   3  21   3  172.06   62.95
   4  19   6  436.37   74.79
  14   5   3  667.98   70.98
   9   8  10   46.11  113.49
  14   3   4  151.57   56.95
  10  12   7  433.92   67.96
   6   0  13  259.84   58.60
   3  15  10  800.53   76.68
   0  22   0   55.21  102.72
   7  17   6  904.54   89.53
   0   4  14   -2.80  107.60
   5   5  13   99.26  126.36
   8  16   6   58.93   98.71
   8  15   7   20.71  129.48
   0   9  13    8.53  119.19
   1  17   9   46.22  113.75
   6  -1  13   60.75  121.47
   6   1  13   -9.85  115.01
  13   7   5   38.97  109.72
   3  11  12  127.51  130.86
   0  14  11   50.32  121.07
   4  16   9  589.19   72.21
  14   7   0 -261.57  137.68
   9   4  11 1945.23  141.07
  13  10   2  434.61   64.62
  10  15   4  210.63   59.37
   2  18   8  210.11   66.41
  12  12   3  298.75   60.46
   0  20   6  -95.17  125.21
   2   3  14   84.98  119.29
  11   8   8  174.56   61.21
   6  17   7  134.52   60.77
   4  21   2  209.00   64.43
   1  22   0  512.92   69.01
  11  10   7  291.72   64.11
   1   4  14  248.69   62.40
   8   0  12  407.74   63.32
   0  22  -1 1054.67   83.06
  10   5  10  332.38   62.92
  12   7   7   22.22  116.58
  11  14   3  -33.34  117.71
   1   9  13  305.94   66.49
   7  15   8   65.40   82.65
   2  19   7  125.59  143.34
  13   5   6  246.97   62.02
   1  14  11   76.88   58.26
   8  -1  12 -105.00  124.86
   8   1  12   36.12   95.85
  12   9   6  410.48   73.75
  14   7   1 1202.83  120.03
  14   7  -1 1252.07  122.87
   3   8  13  728.43   76.05
  11   5   9   88.39  116.18
   6   2  13   66.31   55.25
   8  18   3   96.60  130.17
   0  12  12 -171.20  125.54
   6  13  10   53.74  118.24
   6   8  12  907.26   81.28
  10  16   2  -13.14  119.02
   2  21   4  329.33   70.09
   3   0  14   26.37  133.98
   1  20   6  479.64   67.72
   4   7  13   85.25  119.68
   1  22  -1  374.00   71.01
   1  22   1  367.08   66.67
   5  12  11  375.15   66.82
   6  16   8  544.16   64.75
   7   6  12 1290.31  127.27
   3  -1  14  103.19  124.06
   3   1  14  -23.84  107.38
  12   4   8   85.05  108.66
  12  13   0   95.24  120.49
   6  20   2 1671.92  115.27
   6  18   6  404.07   63.94
   6  11  11   22.04   65.55
   1  12  12   53.78   79.96
   8   2  12  412.90   66.53
  14   4   4  -24.44  119.11
   5  14  10  374.10   61.21
   9  17   3  619.85   69.98
   8  17   5   34.84   66.18
   9  15   6  337.77   69.19
   8  14   8   91.46  113.38
   2  17   9  -21.43  147.86
   7  19   3 -101.87  129.93
  12  13  -1 1396.73  108.37
  12  13   1 1304.40  128.21
   7  12  10   76.12   87.44
   3   2  14   67.21  116.12
   7  18   5  389.88   66.03
   6   3  13   81.87  123.96
   2  22   0  -17.27  123.38
   2   4  14  -13.23  119.89
  13   0   7   54.05   75.04
   0   5  14   56.07   64.74
   9  14   7  147.96   61.81
   0  22   2  380.41   65.52
   2   9  13  330.84   66.89
   4  13  11  234.65   64.09
  14   6   3  -70.19  121.24
   5  20   4  -21.25  116.22
   2  14  11   52.75  108.10
  13  -1   7  242.09   67.17
  13   1   7  308.78   64.44
   9   5  11  979.93   95.83
  11  15   0  409.48   62.42
   9  11   9  344.63   60.54
  14   7   2   45.49  126.56
   0  16  10  258.75   63.45
   2  20   6  573.09   70.29
   2  22   1  135.11  136.65
   2  22  -1  193.13   61.68
   5   6  13   82.95  134.41
   4  20   5   98.36   56.31
  13   9   4  475.00   72.21
   1   5  14  139.29   58.19
   8   3  12  283.98   66.09
   8   8  11   83.83   90.52
   1  22   2  -17.34  123.90
  14   0   5   62.95  109.05
   9  16   5  357.87   63.98
  10  11   8  108.80   59.87
   5  21   0  474.11   66.89
  11  15   1 1084.89  100.09
  11  15  -1  894.85   80.37
   5  18   7  456.69   67.33
   2  12  12  -51.76  125.90
   3  18   8  810.30   78.87
  14   1   5   13.87  114.61
  14  -1   5  193.72   52.82
  10   9   9   37.11   80.42
   1  16  10  106.24   59.87
  13  11   0  185.91   70.68
  13   2   7  413.48   70.80
   3   3  14  267.75   58.06
  10   6  10  776.49   79.34
   5  17   8  116.63   64.48
  13  10   3  463.30   65.92
  11  13   5  -34.71  130.40
   7  10  11  274.12   70.11
   3  19   7  110.38  129.67
   4  21   3  474.44   67.41
   7  14   9  432.08   58.29
   6  15   9   10.23   54.92
   6  15   9   10.23   54.92
   0   0   0    0.00    0.00
;
_shelx_hkl_checksum     74670
_shelx_res_file
;
TITL RG007 (HG9516)
    x.res
    created by SHELXL-2018/3 at 14:33:57 on 20-May-2020
CELL 0.71073 10.6423 15.8762 10.2726 90 90 90
ZERR 4 0.0021 0.0018 0.0021 0 0 0
LATT -1
SYMM 0.5-X,-Y,0.5+Z
SYMM 0.5+X,0.5-Y,-Z
SYMM -X,0.5+Y,0.5-Z
SFAC C H N
UNIT 88 80 8
L.S. 8
PLAN  10
TEMP -100
CONF
BOND $H
fmap 2
ACTA
WGHT    0.054100    0.234000
FVAR       4.54683
N1    3    0.474711    0.559303    0.174010    11.00000    0.03355    0.03323 =
         0.04032    0.00309    0.00017   -0.00354
N4    3    0.480449    0.682420    0.024029    11.00000    0.03202    0.02649 =
         0.03097   -0.00039   -0.00363   -0.00249
C2    1    0.572720    0.619650    0.243837    11.00000    0.03247    0.02948 =
         0.03300    0.00245    0.00039    0.00069
C3    1    0.501911    0.630461    0.124900    11.00000    0.02701    0.03043 =
         0.03219   -0.00194    0.00196    0.00010
C5    1    0.555351    0.760226    0.015925    11.00000    0.04247    0.03154 =
         0.03547    0.00095   -0.00851   -0.01068
AFIX 137
H51   2    0.608698    0.765053    0.093327    11.00000   -1.50000
H52   2    0.498972    0.808935    0.011182    11.00000   -1.50000
H53   2    0.608236    0.758474   -0.062126    11.00000   -1.50000
AFIX   0
C6    1    0.394839    0.661065   -0.076523    11.00000    0.02499    0.02961 =
         0.03547   -0.00627   -0.00253    0.00359
C7    1    0.317207    0.590005   -0.065275    11.00000    0.03516    0.02882 =
         0.05289   -0.00237   -0.00909    0.00026
AFIX  43
H7    2    0.318047    0.556987    0.011846    11.00000   -1.20000
AFIX   0
C8    1    0.238792    0.568503   -0.168852    11.00000    0.03610    0.03111 =
         0.07560   -0.01545   -0.01676    0.00263
AFIX  43
H8    2    0.185136    0.520959   -0.160892    11.00000   -1.20000
AFIX   0
C9    1    0.237346    0.614705   -0.282653    11.00000    0.03657    0.04972 =
         0.05166   -0.02012   -0.01709    0.01203
AFIX  43
H9    2    0.186946    0.597330   -0.354103    11.00000   -1.20000
AFIX   0
C10   1    0.310298    0.686712   -0.291358    11.00000    0.04064    0.05527 =
         0.03510   -0.00742   -0.00695    0.00951
AFIX  43
H10   2    0.307541    0.720062   -0.368088    11.00000   -1.20000
AFIX   0
C11   1    0.387680    0.710595   -0.188441    11.00000    0.03139    0.04216 =
         0.03375   -0.00234   -0.00190    0.00068
AFIX  43
H11   2    0.435803    0.760841   -0.194485    11.00000   -1.20000
AFIX   0
C12   1    0.527009    0.660839    0.369421    11.00000    0.04006    0.05003 =
         0.03037    0.00021   -0.00130    0.00766
AFIX  23
H121  2    0.510181    0.616303    0.434584    11.00000   -1.20000
H122  2    0.594692    0.697215    0.404212    11.00000   -1.20000
AFIX   0
C13   1    0.409304    0.713342    0.351995    11.00000    0.03764    0.03899 =
         0.02672   -0.00315    0.00169    0.00469
C14   1    0.418461    0.798798    0.321266    11.00000    0.04028    0.03980 =
         0.05435   -0.00893    0.00969   -0.00560
AFIX  43
H14   2    0.499045    0.824068    0.313687    11.00000   -1.20000
AFIX   0
C15   1    0.311837    0.847382    0.301630    11.00000    0.05756    0.03212 =
         0.05883   -0.00474    0.01059    0.00346
AFIX  43
H15   2    0.320085    0.905244    0.279667    11.00000   -1.20000
AFIX   0
C16   1    0.194096    0.812295    0.313763    11.00000    0.04525    0.04316 =
         0.04842   -0.01030   -0.00168    0.01174
AFIX  43
H16   2    0.121156    0.845694    0.300424    11.00000   -1.20000
AFIX   0
C17   1    0.182995    0.727751    0.345634    11.00000    0.03573    0.04866 =
         0.04562   -0.00781    0.00118   -0.00035
AFIX  43
H17   2    0.102127    0.703224    0.355470    11.00000   -1.20000
AFIX   0
C18   1    0.289802    0.678896    0.363190    11.00000    0.04369    0.03611 =
         0.03660   -0.00061    0.00262   -0.00175
AFIX  43
H18   2    0.281019    0.620780    0.383250    11.00000   -1.20000
AFIX   0
C19   1    0.707067    0.591513    0.236005    11.00000    0.03426    0.02436 =
         0.03804    0.00448   -0.00096    0.00243
C20   1    0.761692    0.573132    0.115242    11.00000    0.03825    0.02940 =
         0.04286   -0.00168    0.00136    0.00319
AFIX  43
H20   2    0.713755    0.579707    0.037893    11.00000   -1.20000
AFIX   0
C21   1    0.885292    0.545378    0.107443    11.00000    0.04204    0.03142 =
         0.05837   -0.00357    0.01036    0.00364
AFIX  43
H21   2    0.921138    0.533303    0.024830    11.00000   -1.20000
AFIX   0
C22   1    0.956659    0.535170    0.219015    11.00000    0.03579    0.03670 =
         0.07927    0.00379    0.00051    0.00761
AFIX  43
H22   2    1.041028    0.515982    0.213240    11.00000   -1.20000
AFIX   0
C23   1    0.904169    0.553110    0.338705    11.00000    0.04065    0.04532 =
         0.06428    0.00951   -0.01122    0.00578
AFIX  43
H23   2    0.952904    0.546391    0.415487    11.00000   -1.20000
AFIX   0
C24   1    0.780088    0.581047    0.347956    11.00000    0.04120    0.03941 =
         0.04240    0.00485   -0.00442    0.00333
AFIX  43
H24   2    0.745023    0.593033    0.430960    11.00000   -1.20000
AFIX   0
HKLF 4
REM  RG007 (HG9516)
REM wR2 = 0.1176, GooF = S = 1.035, Restrained GooF = 1.035 for all data
REM R1 = 0.0425 for 2569 Fo > 4sig(Fo) and 0.0656 for all 3238 data
REM 218 parameters refined using 0 restraints
END
WGHT      0.0541      0.2340
REM Highest difference peak  0.222,  deepest hole -0.175,  1-sigma level  0.037
Q1    1   0.6362  0.6034  0.2367  11.00000  0.05    0.22
Q2    1   0.3073  0.5674 -0.1434  11.00000  0.05    0.22
Q3    1   0.4627  0.6883  0.3694  11.00000  0.05    0.21
Q4    1   0.8430  0.5668  0.3350  11.00000  0.05    0.21
Q5    1   0.8213  0.5612  0.1258  11.00000  0.05    0.21
Q6    1   0.5583  0.6479  0.1764  11.00000  0.05    0.20
Q7    1   0.3194  0.6446 -0.0659  11.00000  0.05    0.18
Q8    1   0.3859  0.6920 -0.2753  11.00000  0.05    0.18
Q9    1   0.3455  0.7029  0.3792  11.00000  0.05    0.18
Q10   1   0.5224  0.6570  0.4671  11.00000  0.05    0.18
;
_shelx_res_checksum     45066
data_14
_audit_creation_method     'SHELXL-2019/2'
_chemical_name_systematic
;\
<i>trans</i>-Dichlorido[(2<i>R</i>)-2-ethyl-2-methyl-3-(<i>N</i>-\
{[(1<i>S</i>,2<i>S</i>,5<i>S</i>)-6,6-dimethylbicyclo[3.1.1]heptan-2-yl]\
methyl}-<i>N</i>-phenylamino)-2<i>H</i>-azirine][(2<i>S</i>)-2-ethyl-2-methyl-\
3-(<i>N</i>-{[(1<i>S</i>,2<i>S</i>,5<i>S</i>)-6,6-dimethylbicyclo[3.1.1]\
heptan-2-yl]methyl}-<i>N</i>-phenylamino)-2<i>H</i>-azirine]palladium(II)
;
_chemical_name_common     ?
_chemical_formula_moiety     'C42 H60 Cl2 N4 Pd'
_chemical_formula_sum     'C42 H60 Cl2 N4 Pd'
_chemical_formula_iupac     '[Pd Cl2 (C21 H30 N2)2]'
_chemical_formula_weight     798.24
_chemical_melting_point     412
_chemical_absolute_configuration     ad
_space_group_crystal_system     triclinic
_space_group_name_H-M_alt     'P 1'
_space_group_name_Hall     'P 1'
loop_
    _space_group_symop_operation_xyz
    'x, y, z'
_cell_length_a     9.070(2)
_cell_length_b     10.504(6)
_cell_length_c     11.756(2)
_cell_angle_alpha     80.14(3)
_cell_angle_beta     76.054(19)
_cell_angle_gamma     73.67(2)
_cell_volume     1036.7(7)
_cell_formula_units_Z     1
_cell_measurement_reflns_used     22
_cell_measurement_theta_min     23.1
_cell_measurement_theta_max     23.5
_cell_measurement_temperature     173(2)
_exptl_crystal_description     prism
_exptl_crystal_colour     orange
_exptl_crystal_size_max     0.48
_exptl_crystal_size_mid     0.25
_exptl_crystal_size_min     0.25
_exptl_crystal_density_diffrn     1.279
_exptl_crystal_density_meas     ?
_exptl_crystal_density_method     ?
_exptl_crystal_F_000     420
_exptl_absorpt_coefficient_mu     0.609
_exptl_absorpt_correction_type     none
_exptl_absorpt_process_details     ?
_exptl_absorpt_correction_T_min     ?
_exptl_absorpt_correction_T_max     ?
_exptl_special_details
;
Solvent used: MeCN
Crystal mount: on a glass fibre
Client: Jose Vollalgordo
Sample code: HG9208
;
_diffrn_ambient_temperature     173(2)
_diffrn_radiation_type     'Mo K\a'
_diffrn_radiation_wavelength     0.71073
_diffrn_radiation_source     'Rigaku rotating anode generator'
_diffrn_radiation_monochromator     'graphite crystal'
_diffrn_measurement_device_type     'Rigaku AFC-5R'
_diffrn_measurement_method     '\w--\q scans'
_diffrn_detector     'scintillation counter'
_diffrn_reflns_number     6352
_diffrn_reflns_av_R_equivalents     0.0147
_diffrn_reflns_av_unetI/netI     0.0322
_diffrn_reflns_theta_min     2.559
_diffrn_reflns_theta_max     30.031
_diffrn_reflns_theta_full     25.242
_diffrn_measured_fraction_theta_max     0.997
_diffrn_measured_fraction_theta_full     0.999
_diffrn_reflns_limit_h_min     -12
_diffrn_reflns_limit_h_max     11
_diffrn_reflns_limit_k_min     -14
_diffrn_reflns_limit_k_max     0
_diffrn_reflns_limit_l_min     -16
_diffrn_reflns_limit_l_max     16
_diffrn_standards_number     3
_diffrn_standards_interval_count     150
_diffrn_standards_interval_time     ?
_diffrn_standards_decay_%     0
_refine_special_details
;
Both of the fused-ring substituents are disordered.  Two sets of positions
were defined for the atoms of each disordered group and the site occupation
factors of the major conformations of these groups refined to 0.621(11)
and 0.675(9).  Similarity restraints were applied to the chemically
equivalent bond lengths involving all disordered C-atoms, while
neighbouring atoms within and between each conformation of the disordered
groups were restrained to have similar atomic displacement parameters.
;
_reflns_number_total     6046
_reflns_number_gt     5673
_reflns_threshold_expression     'I > 2\s(I)'
_refine_ls_structure_factor_coef     Fsqd
_refine_ls_matrix_type     full
_refine_ls_R_factor_all     0.0380
_refine_ls_R_factor_gt     0.0327
_refine_ls_wR_factor_gt     0.0835
_refine_ls_wR_factor_ref     0.0868
_refine_ls_goodness_of_fit_ref     1.062
_refine_ls_restrained_S_all     1.062
_refine_ls_number_reflns     6046
_refine_ls_number_parameters     600
_refine_ls_number_restraints     629
_refine_ls_hydrogen_treatment     constr
_refine_ls_weighting_scheme     calc
_refine_ls_weighting_details
              'w=1/[\s^2^(Fo^2^)+(0.0478P)^2^+0.1903P] where P=(Fo^2^+2Fc^2^)/3'
_atom_sites_solution_hydrogens     geom
_atom_sites_solution_primary     dual
_atom_sites_solution_secondary     ?
_refine_ls_shift/su_max     0.001
_refine_ls_shift/su_mean     0.000
_refine_diff_density_max     0.727
_refine_diff_density_min     -0.341
_refine_ls_extinction_method     none
_refine_ls_extinction_coef     .
_refine_ls_abs_structure_details
;
Flack parameter determined by classical intensity fit
(Flack & Bernardinelli, 1999, 2000)
;
_refine_ls_abs_structure_Flack     -0.02(2)
loop_
    _atom_type_symbol
    _atom_type_description
    _atom_type_scat_dispersion_real
    _atom_type_scat_dispersion_imag
    _atom_type_scat_source
    'C' 'C' 0.0033 0.0016
                         'International Tables Vol C Tables 4.2.6.8 and 6.1.1.4'
    'H' 'H' 0.0000 0.0000
                         'International Tables Vol C Tables 4.2.6.8 and 6.1.1.4'
    'Cl' 'Cl' 0.1484 0.1585
                         'International Tables Vol C Tables 4.2.6.8 and 6.1.1.4'
    'N' 'N' 0.0061 0.0033
                         'International Tables Vol C Tables 4.2.6.8 and 6.1.1.4'
    'Pd' 'Pd' -0.9988 1.0072
                         'International Tables Vol C Tables 4.2.6.8 and 6.1.1.4'
_computing_data_collection
;
MSC/AFC Diffractometer Control Software (Molecular Structure
Corporation, 1991)
;
_computing_cell_refinement
;
MSC/AFC Diffractometer Control Software (Molecular Structure
Corporation, 1991)
;
_computing_data_reduction
;
TEXSAN PROCESS (Molecular Structure Corporation, 1989)
;
_computing_structure_solution
;
SHELXT2018 (Sheldrick, 2015a)
;
_computing_structure_refinement
;
SHELXL2019 (Sheldrick, 2015b)
;
_computing_molecular_graphics
;
OLEX2 (Dolomanov <i>et al.</i>,  2009)
;
_computing_publication_material
;
publCIF (Westrip, 2010) and PLATON (Spek, 2020)
;
loop_
    _atom_site_type_symbol
    _atom_site_label
    _atom_site_fract_x
    _atom_site_fract_y
    _atom_site_fract_z
    _atom_site_U_iso_or_equiv
    _atom_site_adp_type
    _atom_site_calc_flag
    _atom_site_occupancy
    _atom_site_disorder_assembly
    _atom_site_disorder_group
    Pd Pd1 -0.00133(6) 0.00002(5) 0.00194(6) 0.03619(7) Uani d 1 . .
    Cl Cl1 -0.2121(2) -0.0604(2) 0.13095(17) 0.0610(5) Uani d 1 . .
    Cl Cl2 0.2083(2) 0.0595(2) -0.12815(17) 0.0609(5) Uani d 1 . .
    N N1 -0.0314(6) -0.0904(5) -0.1205(5) 0.0403(12) Uani d 1 . .
    N N4 -0.2372(6) -0.0475(4) -0.2366(5) 0.0336(10) Uani d 1 . .
    N N21 0.0306(6) 0.0909(5) 0.1270(5) 0.0407(12) Uani d 1 . .
    N N24 0.2425(6) 0.0399(5) 0.2356(5) 0.0354(11) Uani d 1 . .
    C C1 0.1882(9) -0.1991(7) -0.2842(7) 0.063(2) Uani d 1 . .
    H H11 0.182715 -0.105831 -0.316298 0.095 Uiso calc 1 . .
    H H12 0.200772 -0.252239 -0.348347 0.095 Uiso calc 1 . .
    H H13 0.278032 -0.233819 -0.245320 0.095 Uiso calc 1 . .
    C C2 0.0419(8) -0.2074(6) -0.1974(7) 0.0453(15) Uani d 1 . .
    C C3 -0.1039(6) -0.1007(5) -0.1994(5) 0.0335(12) Uani d 1 . .
    C C4 0.0328(10) -0.3439(6) -0.1371(9) 0.074(2) Uani d 1 . .
    H H41 0.066502 -0.407197 -0.197348 0.089 Uiso calc 1 . .
    H H42 0.107449 -0.373030 -0.083028 0.089 Uiso calc 1 . .
    C C5 -0.1243(11) -0.3514(9) -0.0694(9) 0.080(3) Uani d 1 . .
    H H51 -0.201354 -0.313373 -0.119829 0.121 Uiso calc 1 . .
    H H52 -0.151666 -0.300829 -0.001299 0.121 Uiso calc 1 . .
    H H53 -0.124602 -0.444837 -0.042070 0.121 Uiso calc 1 . .
    C C6 -0.2586(7) -0.0945(5) -0.3376(5) 0.0300(10) Uani d 1 . .
    C C7 -0.3964(7) -0.1225(6) -0.3399(6) 0.0411(12) Uani d 1 . .
    H H7 -0.480473 -0.113452 -0.273167 0.049 Uiso calc 1 . .
    C C8 -0.4110(8) -0.1648(7) -0.4425(6) 0.0510(14) Uani d 1 . .
    H H8 -0.507408 -0.181334 -0.446112 0.061 Uiso calc 1 . .
    C C9 -0.2897(10) -0.1825(7) -0.5366(6) 0.0547(16) Uani d 1 . .
    H H9 -0.301066 -0.214085 -0.604305 0.066 Uiso calc 1 . .
    C C10 -0.1511(9) -0.1552(7) -0.5353(6) 0.0471(13) Uani d 1 . .
    H H10 -0.066965 -0.166669 -0.601953 0.057 Uiso calc 1 . .
    C C11 -0.1349(8) -0.1105(6) -0.4348(6) 0.0418(13) Uani d 1 . .
    H H111 -0.039535 -0.090944 -0.432861 0.050 Uiso calc 1 . .
    C C12 -0.3610(6) 0.0529(5) -0.1708(5) 0.0349(11) Uani d 1 . .
    H H121 -0.337955 0.050247 -0.092160 0.042 Uiso calc 1 . .
    H H122 -0.462593 0.029689 -0.158714 0.042 Uiso calc 1 . .
    C C13 -0.3763(3) 0.1954(3) -0.2338(3) 0.0412(6) Uani d 1 . .
    H H131 -0.386030 0.198786 -0.317243 0.049 Uiso calc 0.621(11) A 1
    H H132 -0.368273 0.188529 -0.318957 0.049 Uiso calc 0.379(11) A 2
    C C14 -0.2348(9) 0.2472(9) -0.2287(10) 0.0435(11) Uani d 0.621(11) A 1
    H H141 -0.131024 0.180881 -0.245899 0.052 Uiso calc 0.621(11) A 1
    C C15 -0.2702(14) 0.3043(8) -0.1091(10) 0.0457(12) Uani d 0.621(11) A 1
    H H151 -0.176529 0.311229 -0.083834 0.055 Uiso calc 0.621(11) A 1
    H H152 -0.339589 0.262143 -0.044490 0.055 Uiso calc 0.621(11) A 1
    C C16 -0.3562(8) 0.4344(8) -0.1756(7) 0.0487(11) Uani d 0.621(11) A 1
    H H161 -0.349790 0.518353 -0.149872 0.058 Uiso calc 0.621(11) A 1
    C C17 -0.5238(9) 0.4342(7) -0.1868(9) 0.0520(13) Uani d 0.621(11) A 1
    H H171 -0.542006 0.471697 -0.266916 0.062 Uiso calc 0.621(11) A 1
    H H172 -0.604935 0.487204 -0.128402 0.062 Uiso calc 0.621(11) A 1
    C C18 -0.5271(7) 0.2833(6) -0.1621(7) 0.0489(14) Uani d 0.621(11) A 1
    H H181 -0.533984 0.253534 -0.076789 0.059 Uiso calc 0.621(11) A 1
    H H182 -0.620984 0.272309 -0.184363 0.059 Uiso calc 0.621(11) A 1
    C C19 -0.2356(9) 0.3921(8) -0.2914(7) 0.0494(11) Uani d 0.621(11) A 1
    C C20 -0.2853(13) 0.4231(8) -0.4105(8) 0.0604(16) Uani d 0.621(11) A 1
    H H201 -0.197632 0.382755 -0.471093 0.091 Uiso calc 0.621(11) A 1
    H H202 -0.314991 0.520028 -0.431114 0.091 Uiso calc 0.621(11) A 1
    H H203 -0.375029 0.386486 -0.405601 0.091 Uiso calc 0.621(11) A 1
    C C21 -0.0816(11) 0.4305(9) -0.3046(10) 0.0608(17) Uani d 0.621(11) A 1
    H H211 -0.099949 0.527861 -0.319194 0.091 Uiso calc 0.621(11) A 1
    H H212 -0.004986 0.389864 -0.370974 0.091 Uiso calc 0.621(11) A 1
    H H213 -0.040903 0.398549 -0.232010 0.091 Uiso calc 0.621(11) A 1
    C C14A -0.2410(15) 0.2559(14) -0.2287(17) 0.0453(14) Uani d 0.379(11) A 2
    H H142 -0.132626 0.196861 -0.247600 0.054 Uiso calc 0.379(11) A 2
    C C15A -0.278(2) 0.3325(14) -0.1192(17) 0.0460(15) Uani d 0.379(11) A 2
    H H153 -0.346445 0.296534 -0.049345 0.055 Uiso calc 0.379(11) A 2
    H H154 -0.184700 0.345971 -0.098389 0.055 Uiso calc 0.379(11) A 2
    C C16A -0.3669(14) 0.4546(13) -0.1925(12) 0.0489(14) Uani d 0.379(11) A 2
    H H162 -0.358037 0.545007 -0.183478 0.059 Uiso calc 0.379(11) A 2
    C C17A -0.5303(15) 0.4232(12) -0.1469(14) 0.0495(15) Uani d 0.379(11) A 2
    H H173 -0.612055 0.499578 -0.173167 0.059 Uiso calc 0.379(11) A 2
    H H174 -0.553371 0.411458 -0.059617 0.059 Uiso calc 0.379(11) A 2
    C C18A -0.5361(9) 0.2943(11) -0.1932(13) 0.0459(16) Uani d 0.379(11) A 2
    H H183 -0.600715 0.246207 -0.129885 0.055 Uiso calc 0.379(11) A 2
    H H184 -0.590576 0.321577 -0.260343 0.055 Uiso calc 0.379(11) A 2
    C C19A -0.2744(14) 0.3924(14) -0.3092(11) 0.0516(14) Uani d 0.379(11) A 2
    C C20A -0.3734(19) 0.4330(12) -0.4038(12) 0.062(2) Uani d 0.379(11) A 2
    H H204 -0.312181 0.395238 -0.476495 0.093 Uiso calc 0.379(11) A 2
    H H205 -0.403953 0.530543 -0.419075 0.093 Uiso calc 0.379(11) A 2
    H H206 -0.467794 0.399251 -0.376427 0.093 Uiso calc 0.379(11) A 2
    C C21A -0.1293(17) 0.4479(13) -0.3420(15) 0.058(2) Uani d 0.379(11) A 2
    H H214 -0.064650 0.417082 -0.416569 0.088 Uiso calc 0.379(11) A 2
    H H215 -0.068304 0.416582 -0.279714 0.088 Uiso calc 0.379(11) A 2
    H H216 -0.161823 0.545669 -0.350680 0.088 Uiso calc 0.379(11) A 2
    C C22 -0.0410(8) 0.1990(6) 0.2093(6) 0.0430(14) Uani d 1 . .
    C C23 0.1067(7) 0.0951(5) 0.2012(6) 0.0376(14) Uani d 1 . .
    C C24 -0.1913(6) 0.1886(6) 0.2983(5) 0.0436(13) Uani d 1 . .
    H H241 -0.281045 0.222421 0.259331 0.065 Uiso calc 1 . .
    H H242 -0.205119 0.241695 0.362792 0.065 Uiso calc 1 . .
    H H243 -0.184416 0.095054 0.330097 0.065 Uiso calc 1 . .
    C C25 -0.0367(8) 0.3391(7) 0.1589(7) 0.0581(16) Uani d 1 . .
    H H251 -0.051639 0.392507 0.224356 0.070 Uiso calc 1 . .
    H H252 -0.125534 0.378254 0.118135 0.070 Uiso calc 1 . .
    C C26 0.1150(10) 0.3502(8) 0.0725(8) 0.075(3) Uani d 1 . .
    H H261 0.129011 0.300452 0.005693 0.113 Uiso calc 1 . .
    H H262 0.203723 0.312954 0.112245 0.113 Uiso calc 1 . .
    H H263 0.110117 0.444252 0.043808 0.113 Uiso calc 1 . .
    C C27 0.2687(7) 0.0792(5) 0.3380(6) 0.0363(12) Uani d 1 . .
    C C28 0.1482(9) 0.1022(7) 0.4350(6) 0.0451(15) Uani d 1 . .
    H H28 0.048412 0.090196 0.434494 0.054 Uiso calc 1 . .
    C C29 0.1732(9) 0.1429(7) 0.5332(7) 0.0524(17) Uani d 1 . .
    H H29 0.089145 0.158397 0.599523 0.063 Uiso calc 1 . .
    C C30 0.3134(9) 0.1615(7) 0.5380(6) 0.0505(14) Uani d 1 . .
    H H30 0.327842 0.188624 0.606726 0.061 Uiso calc 1 . .
    C C31 0.4364(9) 0.1399(8) 0.4399(7) 0.0590(17) Uani d 1 . .
    H H311 0.534929 0.153752 0.441423 0.071 Uiso calc 1 . .
    C C32 0.4156(8) 0.0980(7) 0.3394(6) 0.0440(13) Uani d 1 . .
    H H321 0.499562 0.082535 0.273036 0.053 Uiso calc 1 . .
    C C33 0.3591(8) -0.0615(6) 0.1641(6) 0.0462(15) Uani d 1 . .
    H H331 0.462519 -0.076465 0.185067 0.055 Uiso calc 1 . .
    H H332 0.369420 -0.026056 0.079687 0.055 Uiso calc 1 . .
    C C34 0.3167(5) -0.1938(4) 0.1812(3) 0.0514(8) Uani d 1 . .
    H H342 0.206461 -0.176571 0.170339 0.062 Uiso calc 0.675(9) B 1
    H H341 0.209343 -0.179035 0.165231 0.062 Uiso calc 0.325(9) B 2
    C C35 0.3261(13) -0.2654(8) 0.3067(6) 0.0560(11) Uani d 0.675(9) B 1
    H H351 0.274101 -0.205459 0.370112 0.067 Uiso calc 0.675(9) B 1
    C C36 0.4993(12) -0.3386(8) 0.3120(10) 0.0586(13) Uani d 0.675(9) B 1
    H H361 0.577857 -0.300628 0.252599 0.070 Uiso calc 0.675(9) B 1
    H H362 0.523119 -0.352628 0.391796 0.070 Uiso calc 0.675(9) B 1
    C C37 0.4636(8) -0.4606(7) 0.2760(7) 0.0637(13) Uani d 0.675(9) B 1
    H H371 0.518509 -0.550219 0.310325 0.076 Uiso calc 0.675(9) B 1
    C C38 0.4770(12) -0.4422(7) 0.1405(7) 0.0655(15) Uani d 0.675(9) B 1
    H H381 0.410040 -0.491577 0.120629 0.079 Uiso calc 0.675(9) B 1
    H H382 0.586920 -0.480159 0.101777 0.079 Uiso calc 0.675(9) B 1
    C C39 0.4258(10) -0.2921(7) 0.0928(7) 0.0610(14) Uani d 0.675(9) B 1
    H H391 0.521912 -0.260445 0.058820 0.073 Uiso calc 0.675(9) B 1
    H H392 0.371964 -0.285953 0.027403 0.073 Uiso calc 0.675(9) B 1
    C C40 0.2883(8) -0.4063(7) 0.3370(7) 0.0620(12) Uani d 0.675(9) B 1
    C C41 0.1575(10) -0.4264(9) 0.2865(9) 0.0682(15) Uani d 0.675(9) B 1
    H H411 0.055482 -0.384320 0.333049 0.102 Uiso calc 0.675(9) B 1
    H H412 0.166999 -0.522089 0.289452 0.102 Uiso calc 0.675(9) B 1
    H H413 0.166118 -0.385600 0.204444 0.102 Uiso calc 0.675(9) B 1
    C C42 0.2614(12) -0.4558(8) 0.4684(8) 0.0733(18) Uani d 0.675(9) B 1
    H H421 0.345961 -0.445493 0.501782 0.110 Uiso calc 0.675(9) B 1
    H H422 0.260452 -0.550225 0.479225 0.110 Uiso calc 0.675(9) B 1
    H H423 0.160472 -0.403566 0.508654 0.110 Uiso calc 0.675(9) B 1
    C C35A 0.324(3) -0.2710(16) 0.3051(9) 0.0582(15) Uani d 0.325(9) B 2
    H H352 0.272633 -0.224050 0.377154 0.070 Uiso calc 0.325(9) B 2
    C C36A 0.494(3) -0.360(2) 0.293(2) 0.0608(17) Uani d 0.325(9) B 2
    H H363 0.574195 -0.316146 0.242437 0.073 Uiso calc 0.325(9) B 2
    H H364 0.523985 -0.399664 0.369754 0.073 Uiso calc 0.325(9) B 2
    C C37A 0.4482(16) -0.4574(15) 0.2307(14) 0.0637(16) Uani d 0.325(9) B 2
    H H372 0.490146 -0.554920 0.253271 0.076 Uiso calc 0.325(9) B 2
    C C38A 0.478(3) -0.4082(14) 0.0965(14) 0.0658(19) Uani d 0.325(9) B 2
    H H383 0.410723 -0.439576 0.058174 0.079 Uiso calc 0.325(9) B 2
    H H384 0.588848 -0.446632 0.060184 0.079 Uiso calc 0.325(9) B 2
    C C39A 0.442(2) -0.2529(14) 0.0752(12) 0.059(2) Uani d 0.325(9) B 2
    H H393 0.538765 -0.223697 0.067213 0.071 Uiso calc 0.325(9) B 2
    H H394 0.401823 -0.220690 0.001381 0.071 Uiso calc 0.325(9) B 2
    C C40A 0.2717(16) -0.3953(16) 0.2863(13) 0.0623(14) Uani d 0.325(9) B 2
    C C41A 0.1466(19) -0.3853(17) 0.2161(17) 0.065(2) Uani d 0.325(9) B 2
    H H414 0.173837 -0.338056 0.137617 0.098 Uiso calc 0.325(9) B 2
    H H415 0.044470 -0.336213 0.257429 0.098 Uiso calc 0.325(9) B 2
    H H416 0.141316 -0.475170 0.208153 0.098 Uiso calc 0.325(9) B 2
    C C42A 0.217(2) -0.4583(17) 0.4110(16) 0.0720(19) Uani d 0.325(9) B 2
    H H424 0.183197 -0.537819 0.406715 0.108 Uiso calc 0.325(9) B 2
    H H425 0.128925 -0.393801 0.453003 0.108 Uiso calc 0.325(9) B 2
    H H426 0.303634 -0.483574 0.453199 0.108 Uiso calc 0.325(9) B 2
loop_
    _atom_site_aniso_label
    _atom_site_aniso_U_11
    _atom_site_aniso_U_22
    _atom_site_aniso_U_33
    _atom_site_aniso_U_12
    _atom_site_aniso_U_13
    _atom_site_aniso_U_23
    Pd1 0.02889(9) 0.05094(12) 0.03025(9) -0.01255(7) -0.00740(6) -0.00235(7)
    Cl1 0.0464(10) 0.0986(14) 0.0444(11) -0.0366(10) 0.0074(9) -0.0178(11)
    Cl2 0.0590(12) 0.0948(13) 0.0412(11) -0.0482(11) 0.0062(9) -0.0157(10)
    N1 0.036(3) 0.047(3) 0.037(3) -0.009(2) -0.010(2) -0.002(2)
    N4 0.034(2) 0.0322(19) 0.034(2) -0.0070(17) -0.0041(19) -0.0070(17)
    N21 0.031(2) 0.055(3) 0.038(3) -0.010(2) -0.006(2) -0.013(2)
    N24 0.031(2) 0.044(2) 0.033(2) -0.0055(18) -0.0096(18) -0.0087(18)
    C1 0.052(4) 0.064(4) 0.072(5) 0.009(3) -0.016(3) -0.035(3)
    C2 0.034(3) 0.047(3) 0.056(4) 0.001(2) -0.021(2) -0.008(2)
    C3 0.031(3) 0.038(2) 0.030(3) -0.008(2) -0.007(2) 0.002(2)
    C4 0.074(5) 0.038(3) 0.114(6) -0.017(3) -0.046(4) 0.024(3)
    C5 0.068(5) 0.069(5) 0.102(7) -0.038(4) -0.008(5) 0.021(5)
    C6 0.036(2) 0.0268(18) 0.030(2) -0.0083(16) -0.0108(18) -0.0037(15)
    C7 0.035(2) 0.050(2) 0.040(3) -0.0110(18) -0.0046(18) -0.0133(18)
    C8 0.049(3) 0.067(3) 0.051(3) -0.021(2) -0.020(2) -0.018(2)
    C9 0.077(4) 0.056(3) 0.040(3) -0.025(3) -0.015(3) -0.010(2)
    C10 0.055(3) 0.051(3) 0.034(3) -0.018(2) 0.002(2) -0.011(2)
    C11 0.040(3) 0.046(3) 0.037(3) -0.013(2) 0.001(2) -0.005(2)
    C12 0.035(2) 0.036(2) 0.037(2) -0.0138(18) -0.0034(19) -0.0081(17)
    C13 0.0455(15) 0.0321(13) 0.0477(16) -0.0021(12) -0.0168(13) -0.0115(12)
    C14 0.0450(18) 0.0287(18) 0.0530(19) -0.0082(17) -0.0002(17) -0.0096(17)
    C15 0.048(2) 0.034(3) 0.059(2) -0.013(2) -0.010(2) -0.012(2)
    C16 0.0523(19) 0.031(2) 0.063(2) -0.0078(17) -0.0096(18) -0.0146(18)
    C17 0.048(2) 0.036(2) 0.069(3) 0.0013(17) -0.013(2) -0.016(2)
    C18 0.040(2) 0.040(2) 0.069(3) 0.0007(17) -0.021(2) -0.014(2)
    C19 0.056(2) 0.0293(16) 0.062(2) -0.0134(19) -0.0057(19) -0.0085(17)
    C20 0.071(3) 0.039(2) 0.065(3) -0.011(3) -0.009(3) 0.000(2)
    C21 0.063(3) 0.040(3) 0.073(4) -0.018(3) 0.002(3) -0.005(3)
    C14A 0.047(2) 0.030(2) 0.055(2) -0.007(2) -0.003(2) -0.009(2)
    C15A 0.049(2) 0.032(3) 0.058(2) -0.010(2) -0.009(2) -0.010(2)
    C16A 0.052(2) 0.029(2) 0.063(3) -0.005(2) -0.010(2) -0.011(2)
    C17A 0.048(2) 0.037(2) 0.065(3) -0.002(2) -0.016(2) -0.016(2)
    C18A 0.041(2) 0.037(2) 0.065(3) -0.002(2) -0.023(3) -0.016(2)
    C19A 0.057(2) 0.0315(19) 0.062(2) -0.009(2) -0.004(2) -0.007(2)
    C20A 0.071(4) 0.038(3) 0.065(4) -0.006(4) -0.004(4) 0.001(3)
    C21A 0.061(3) 0.036(3) 0.069(3) -0.013(3) -0.001(3) 0.002(3)
    C22 0.045(3) 0.037(2) 0.046(3) -0.013(2) -0.005(2) -0.004(2)
    C23 0.038(3) 0.037(2) 0.040(3) -0.012(2) -0.004(3) -0.012(2)
    C24 0.030(2) 0.050(3) 0.045(3) -0.010(2) 0.004(2) -0.007(2)
    C25 0.043(3) 0.056(3) 0.066(3) -0.003(2) -0.010(2) -0.002(3)
    C26 0.076(5) 0.062(4) 0.076(6) -0.009(4) -0.025(5) 0.024(4)
    C27 0.038(2) 0.034(2) 0.032(3) -0.0032(17) -0.0045(19) -0.0037(17)
    C28 0.049(3) 0.051(3) 0.038(3) -0.020(2) -0.004(2) -0.009(2)
    C29 0.060(3) 0.054(3) 0.034(3) -0.009(2) 0.006(2) -0.012(2)
    C30 0.059(3) 0.058(3) 0.037(3) -0.010(2) -0.016(2) -0.013(2)
    C31 0.042(3) 0.091(4) 0.045(3) -0.015(3) -0.006(2) -0.018(3)
    C32 0.033(2) 0.061(3) 0.038(2) -0.008(2) -0.0077(18) -0.010(2)
    C33 0.039(3) 0.056(3) 0.034(2) 0.004(2) -0.001(2) -0.016(2)
    C34 0.0448(16) 0.0529(17) 0.0630(19) -0.0032(14) -0.0140(15) -0.0346(15)
    C35 0.0542(19) 0.0442(19) 0.073(2) -0.0138(17) -0.0061(19) -0.0233(18)
    C36 0.058(2) 0.046(2) 0.076(3) -0.009(2) -0.015(2) -0.022(2)
    C37 0.064(2) 0.050(2) 0.080(3) -0.0092(18) -0.013(2) -0.026(2)
    C38 0.065(3) 0.054(3) 0.077(3) -0.006(2) -0.008(3) -0.033(2)
    C39 0.061(2) 0.057(3) 0.066(3) -0.002(2) -0.008(2) -0.039(2)
    C40 0.064(2) 0.0469(19) 0.079(3) -0.0185(17) -0.003(2) -0.025(2)
    C41 0.067(3) 0.055(3) 0.087(3) -0.024(2) -0.004(3) -0.025(3)
    C42 0.080(3) 0.051(3) 0.085(4) -0.024(3) 0.004(3) -0.015(3)
    C35A 0.056(2) 0.047(2) 0.074(3) -0.012(2) -0.007(2) -0.024(2)
    C36A 0.060(3) 0.047(3) 0.076(3) -0.008(2) -0.012(3) -0.023(3)
    C37A 0.064(2) 0.049(2) 0.079(3) -0.011(2) -0.009(3) -0.024(3)
    C38A 0.065(3) 0.055(3) 0.075(3) -0.004(3) -0.007(3) -0.028(3)
    C39A 0.060(3) 0.053(3) 0.067(3) -0.005(3) -0.010(3) -0.033(3)
    C40A 0.062(2) 0.048(2) 0.081(3) -0.019(2) -0.006(2) -0.024(2)
    C41A 0.064(4) 0.052(4) 0.089(4) -0.027(3) -0.006(4) -0.023(4)
    C42A 0.072(3) 0.054(3) 0.088(3) -0.022(3) 0.000(3) -0.015(3)
_geom_special_details
;
 All esds (except the esd in the dihedral angle between two l.s. planes)
 are estimated using the full covariance matrix.  The cell esds are taken
 into account individually in the estimation of esds in distances, angles
 and torsion angles; correlations between esds in cell parameters are only
 used when they are defined by crystal symmetry.  An approximate (isotropic)
 treatment of cell esds is used for estimating esds involving l.s. planes.
;
loop_
    _geom_bond_atom_site_label_1
    _geom_bond_atom_site_label_2
    _geom_bond_site_symmetry_2
    _geom_bond_distance
    _geom_bond_publ_flag
    Pd1 Cl1 . 2.3049(19) y
    Pd1 Cl2 . 2.2988(19) y
    Pd1 N1 . 1.962(6) y
    Pd1 N21 . 1.999(5) y
    N1 C3 . 1.294(8) ?
    N1 C2 . 1.550(8) ?
    N4 C3 . 1.326(8) ?
    N4 C6 . 1.434(7) ?
    N4 C12 . 1.472(7) ?
    N21 C23 . 1.250(8) ?
    N21 C22 . 1.519(8) ?
    N24 C23 . 1.332(8) ?
    N24 C27 . 1.427(8) ?
    N24 C33 . 1.485(7) ?
    C1 C2 . 1.481(11) ?
    C1 H11 . 0.9800 ?
    C1 H12 . 0.9800 ?
    C1 H13 . 0.9800 ?
    C2 C3 . 1.476(8) ?
    C2 C4 . 1.502(9) ?
    C4 C5 . 1.471(12) ?
    C4 H41 . 0.9900 ?
    C4 H42 . 0.9900 ?
    C5 H51 . 0.9800 ?
    C5 H52 . 0.9800 ?
    C5 H53 . 0.9800 ?
    C6 C7 . 1.369(8) ?
    C6 C11 . 1.391(9) ?
    C7 C8 . 1.401(9) ?
    C7 H7 . 0.9500 ?
    C8 C9 . 1.356(10) ?
    C8 H8 . 0.9500 ?
    C9 C10 . 1.370(10) ?
    C9 H9 . 0.9500 ?
    C10 C11 . 1.397(10) ?
    C10 H10 . 0.9500 ?
    C11 H111 . 0.9500 ?
    C12 C13 . 1.536(6) ?
    C12 H121 . 0.9900 ?
    C12 H122 . 0.9900 ?
    C13 C14 . 1.545(4) ?
    C13 C18A . 1.548(4) ?
    C13 C14A . 1.549(4) ?
    C13 C18 . 1.560(4) ?
    C13 H131 . 1.0000 ?
    C13 H132 . 1.0000 ?
    C14 C15 . 1.550(5) ?
    C14 C19 . 1.572(5) ?
    C14 H141 . 1.0000 ?
    C15 C16 . 1.554(5) ?
    C15 H151 . 0.9900 ?
    C15 H152 . 0.9900 ?
    C16 C17 . 1.558(5) ?
    C16 C19 . 1.570(5) ?
    C16 H161 . 1.0000 ?
    C17 C18 . 1.570(5) ?
    C17 H171 . 0.9900 ?
    C17 H172 . 0.9900 ?
    C18 H181 . 0.9900 ?
    C18 H182 . 0.9900 ?
    C19 C21 . 1.527(5) ?
    C19 C20 . 1.528(6) ?
    C20 H201 . 0.9800 ?
    C20 H202 . 0.9800 ?
    C20 H203 . 0.9800 ?
    C21 H211 . 0.9800 ?
    C21 H212 . 0.9800 ?
    C21 H213 . 0.9800 ?
    C14A C15A . 1.553(5) ?
    C14A C19A . 1.572(5) ?
    C14A H142 . 1.0000 ?
    C15A C16A . 1.552(5) ?
    C15A H153 . 0.9900 ?
    C15A H154 . 0.9900 ?
    C16A C17A . 1.557(5) ?
    C16A C19A . 1.567(5) ?
    C16A H162 . 1.0000 ?
    C17A C18A . 1.562(5) ?
    C17A H173 . 0.9900 ?
    C17A H174 . 0.9900 ?
    C18A H183 . 0.9900 ?
    C18A H184 . 0.9900 ?
    C19A C21A . 1.526(6) ?
    C19A C20A . 1.526(6) ?
    C20A H204 . 0.9800 ?
    C20A H205 . 0.9800 ?
    C20A H206 . 0.9800 ?
    C21A H214 . 0.9800 ?
    C21A H215 . 0.9800 ?
    C21A H216 . 0.9800 ?
    C22 C23 . 1.465(9) ?
    C22 C25 . 1.497(9) ?
    C22 C24 . 1.524(8) ?
    C24 H241 . 0.9800 ?
    C24 H242 . 0.9800 ?
    C24 H243 . 0.9800 ?
    C25 C26 . 1.521(11) ?
    C25 H251 . 0.9900 ?
    C25 H252 . 0.9900 ?
    C26 H261 . 0.9800 ?
    C26 H262 . 0.9800 ?
    C26 H263 . 0.9800 ?
    C27 C28 . 1.378(9) ?
    C27 C32 . 1.406(9) ?
    C28 C29 . 1.385(10) ?
    C28 H28 . 0.9500 ?
    C29 C30 . 1.355(11) ?
    C29 H29 . 0.9500 ?
    C30 C31 . 1.398(10) ?
    C30 H30 . 0.9500 ?
    C31 C32 . 1.399(10) ?
    C31 H311 . 0.9500 ?
    C32 H321 . 0.9500 ?
    C33 C34 . 1.513(8) ?
    C33 H331 . 0.9900 ?
    C33 H332 . 0.9900 ?
    C34 C35 . 1.547(4) ?
    C34 C35A . 1.548(5) ?
    C34 C39A . 1.553(5) ?
    C34 C39 . 1.556(4) ?
    C34 H342 . 1.0000 ?
    C34 H341 . 1.0000 ?
    C35 C36 . 1.554(5) ?
    C35 C40 . 1.575(5) ?
    C35 H351 . 1.0000 ?
    C36 C37 . 1.552(5) ?
    C36 H361 . 0.9900 ?
    C36 H362 . 0.9900 ?
    C37 C38 . 1.550(5) ?
    C37 C40 . 1.565(5) ?
    C37 H371 . 1.0000 ?
    C38 C39 . 1.558(5) ?
    C38 H381 . 0.9900 ?
    C38 H382 . 0.9900 ?
    C39 H391 . 0.9900 ?
    C39 H392 . 0.9900 ?
    C40 C41 . 1.525(6) ?
    C40 C42 . 1.527(6) ?
    C41 H411 . 0.9800 ?
    C41 H412 . 0.9800 ?
    C41 H413 . 0.9800 ?
    C42 H421 . 0.9800 ?
    C42 H422 . 0.9800 ?
    C42 H423 . 0.9800 ?
    C35A C36A . 1.553(5) ?
    C35A C40A . 1.572(5) ?
    C35A H352 . 1.0000 ?
    C36A C37A . 1.552(5) ?
    C36A H363 . 0.9900 ?
    C36A H364 . 0.9900 ?
    C37A C38A . 1.557(5) ?
    C37A C40A . 1.572(5) ?
    C37A H372 . 1.0000 ?
    C38A C39A . 1.558(5) ?
    C38A H383 . 0.9900 ?
    C38A H384 . 0.9900 ?
    C39A H393 . 0.9900 ?
    C39A H394 . 0.9900 ?
    C40A C42A . 1.527(6) ?
    C40A C41A . 1.528(6) ?
    C41A H414 . 0.9800 ?
    C41A H415 . 0.9800 ?
    C41A H416 . 0.9800 ?
    C42A H424 . 0.9800 ?
    C42A H425 . 0.9800 ?
    C42A H426 . 0.9800 ?
loop_
    _geom_angle_atom_site_label_1
    _geom_angle_atom_site_label_2
    _geom_angle_atom_site_label_3
    _geom_angle_site_symmetry_1
    _geom_angle_site_symmetry_3
    _geom_angle
    _geom_angle_publ_flag
    Cl1 Pd1 Cl2 . . 179.45(9) y
    Cl1 Pd1 N1 . . 90.34(16) y
    Cl1 Pd1 N21 . . 89.73(16) y
    Cl2 Pd1 N1 . . 89.11(17) y
    Cl2 Pd1 N21 . . 90.82(16) y
    N1 Pd1 N21 . . 179.6(3) y
    C3 N1 C2 . . 61.8(4) ?
    C3 N1 Pd1 . . 153.3(4) ?
    C2 N1 Pd1 . . 144.7(4) ?
    C3 N4 C6 . . 118.4(5) ?
    C3 N4 C12 . . 119.5(5) ?
    C6 N4 C12 . . 122.0(5) ?
    C23 N21 C22 . . 63.0(4) ?
    C23 N21 Pd1 . . 150.5(4) ?
    C22 N21 Pd1 . . 146.1(5) ?
    C23 N24 C27 . . 119.4(5) ?
    C23 N24 C33 . . 117.1(5) ?
    C27 N24 C33 . . 123.5(5) ?
    C2 C1 H11 . . 109.5 ?
    C2 C1 H12 . . 109.5 ?
    H11 C1 H12 . . 109.5 ?
    C2 C1 H13 . . 109.5 ?
    H11 C1 H13 . . 109.5 ?
    H12 C1 H13 . . 109.5 ?
    C3 C2 C1 . . 121.0(6) ?
    C3 C2 C4 . . 119.5(6) ?
    C1 C2 C4 . . 116.4(6) ?
    C3 C2 N1 . . 50.5(4) ?
    C1 C2 N1 . . 115.9(6) ?
    C4 C2 N1 . . 116.3(7) ?
    N1 C3 N4 . . 141.0(6) ?
    N1 C3 C2 . . 67.7(4) ?
    N4 C3 C2 . . 150.7(6) ?
    C5 C4 C2 . . 114.2(7) ?
    C5 C4 H41 . . 108.7 ?
    C2 C4 H41 . . 108.7 ?
    C5 C4 H42 . . 108.7 ?
    C2 C4 H42 . . 108.7 ?
    H41 C4 H42 . . 107.6 ?
    C4 C5 H51 . . 109.5 ?
    C4 C5 H52 . . 109.5 ?
    H51 C5 H52 . . 109.5 ?
    C4 C5 H53 . . 109.5 ?
    H51 C5 H53 . . 109.5 ?
    H52 C5 H53 . . 109.5 ?
    C7 C6 C11 . . 120.3(6) ?
    C7 C6 N4 . . 121.6(6) ?
    C11 C6 N4 . . 118.1(5) ?
    C6 C7 C8 . . 118.8(6) ?
    C6 C7 H7 . . 120.6 ?
    C8 C7 H7 . . 120.6 ?
    C9 C8 C7 . . 121.0(6) ?
    C9 C8 H8 . . 119.5 ?
    C7 C8 H8 . . 119.5 ?
    C8 C9 C10 . . 120.8(6) ?
    C8 C9 H9 . . 119.6 ?
    C10 C9 H9 . . 119.6 ?
    C9 C10 C11 . . 119.2(7) ?
    C9 C10 H10 . . 120.4 ?
    C11 C10 H10 . . 120.4 ?
    C6 C11 C10 . . 120.0(6) ?
    C6 C11 H111 . . 120.0 ?
    C10 C11 H111 . . 120.0 ?
    N4 C12 C13 . . 113.1(4) ?
    N4 C12 H121 . . 109.0 ?
    C13 C12 H121 . . 109.0 ?
    N4 C12 H122 . . 109.0 ?
    C13 C12 H122 . . 109.0 ?
    H121 C12 H122 . . 107.8 ?
    C12 C13 C14 . . 110.4(4) ?
    C12 C13 C18A . . 114.5(6) ?
    C12 C13 C14A . . 113.3(6) ?
    C18A C13 C14A . . 109.7(9) ?
    C12 C13 C18 . . 105.7(4) ?
    C14 C13 C18 . . 108.1(6) ?
    C12 C13 H131 . . 110.8 ?
    C14 C13 H131 . . 110.8 ?
    C18 C13 H131 . . 110.8 ?
    C12 C13 H132 . . 106.2 ?
    C18A C13 H132 . . 106.2 ?
    C14A C13 H132 . . 106.2 ?
    C13 C14 C15 . . 107.8(8) ?
    C13 C14 C19 . . 115.4(6) ?
    C15 C14 C19 . . 88.0(6) ?
    C13 C14 H141 . . 114.2 ?
    C15 C14 H141 . . 114.2 ?
    C19 C14 H141 . . 114.2 ?
    C14 C15 C16 . . 84.3(6) ?
    C14 C15 H151 . . 114.6 ?
    C16 C15 H151 . . 114.6 ?
    C14 C15 H152 . . 114.6 ?
    C16 C15 H152 . . 114.6 ?
    H151 C15 H152 . . 111.7 ?
    C15 C16 C17 . . 113.9(8) ?
    C15 C16 C19 . . 87.9(6) ?
    C17 C16 C19 . . 109.5(7) ?
    C15 C16 H161 . . 114.2 ?
    C17 C16 H161 . . 114.2 ?
    C19 C16 H161 . . 114.2 ?
    C16 C17 C18 . . 104.7(7) ?
    C16 C17 H171 . . 110.8 ?
    C18 C17 H171 . . 110.8 ?
    C16 C17 H172 . . 110.8 ?
    C18 C17 H172 . . 110.8 ?
    H171 C17 H172 . . 108.9 ?
    C13 C18 C17 . . 110.6(5) ?
    C13 C18 H181 . . 109.5 ?
    C17 C18 H181 . . 109.5 ?
    C13 C18 H182 . . 109.5 ?
    C17 C18 H182 . . 109.5 ?
    H181 C18 H182 . . 108.1 ?
    C21 C19 C20 . . 109.1(7) ?
    C21 C19 C16 . . 112.8(6) ?
    C20 C19 C16 . . 121.0(7) ?
    C21 C19 C14 . . 114.0(5) ?
    C20 C19 C14 . . 115.0(7) ?
    C16 C19 C14 . . 83.1(6) ?
    C19 C20 H201 . . 109.5 ?
    C19 C20 H202 . . 109.5 ?
    H201 C20 H202 . . 109.5 ?
    C19 C20 H203 . . 109.5 ?
    H201 C20 H203 . . 109.5 ?
    H202 C20 H203 . . 109.5 ?
    C19 C21 H211 . . 109.5 ?
    C19 C21 H212 . . 109.5 ?
    H211 C21 H212 . . 109.5 ?
    C19 C21 H213 . . 109.5 ?
    H211 C21 H213 . . 109.5 ?
    H212 C21 H213 . . 109.5 ?
    C13 C14A C15A . . 112.4(13) ?
    C13 C14A C19A . . 103.1(9) ?
    C15A C14A C19A . . 89.9(10) ?
    C13 C14A H142 . . 116.0 ?
    C15A C14A H142 . . 116.0 ?
    C19A C14A H142 . . 116.0 ?
    C16A C15A C14A . . 87.1(11) ?
    C16A C15A H153 . . 114.1 ?
    C14A C15A H153 . . 114.1 ?
    C16A C15A H154 . . 114.1 ?
    C14A C15A H154 . . 114.1 ?
    H153 C15A H154 . . 111.3 ?
    C15A C16A C17A . . 95.1(13) ?
    C15A C16A C19A . . 90.1(10) ?
    C17A C16A C19A . . 113.0(11) ?
    C15A C16A H162 . . 117.7 ?
    C17A C16A H162 . . 117.7 ?
    C19A C16A H162 . . 117.7 ?
    C16A C17A C18A . . 111.7(11) ?
    C16A C17A H173 . . 109.3 ?
    C18A C17A H173 . . 109.3 ?
    C16A C17A H174 . . 109.3 ?
    C18A C17A H174 . . 109.3 ?
    H173 C17A H174 . . 107.9 ?
    C13 C18A C17A . . 116.4(8) ?
    C13 C18A H183 . . 108.2 ?
    C17A C18A H183 . . 108.2 ?
    C13 C18A H184 . . 108.2 ?
    C17A C18A H184 . . 108.2 ?
    H183 C18A H184 . . 107.3 ?
    C21A C19A C20A . . 112.8(12) ?
    C21A C19A C16A . . 103.1(10) ?
    C20A C19A C16A . . 110.9(11) ?
    C21A C19A C14A . . 110.1(8) ?
    C20A C19A C14A . . 128.1(11) ?
    C16A C19A C14A . . 85.8(11) ?
    C19A C20A H204 . . 109.5 ?
    C19A C20A H205 . . 109.5 ?
    H204 C20A H205 . . 109.5 ?
    C19A C20A H206 . . 109.5 ?
    H204 C20A H206 . . 109.5 ?
    H205 C20A H206 . . 109.5 ?
    C19A C21A H214 . . 109.5 ?
    C19A C21A H215 . . 109.5 ?
    H214 C21A H215 . . 109.5 ?
    C19A C21A H216 . . 109.5 ?
    H214 C21A H216 . . 109.5 ?
    H215 C21A H216 . . 109.5 ?
    C23 C22 C25 . . 118.9(6) ?
    C23 C22 N21 . . 49.5(4) ?
    C25 C22 N21 . . 117.4(6) ?
    C23 C22 C24 . . 124.2(6) ?
    C25 C22 C24 . . 113.8(5) ?
    N21 C22 C24 . . 117.3(5) ?
    N21 C23 N24 . . 142.6(6) ?
    N21 C23 C22 . . 67.5(5) ?
    N24 C23 C22 . . 149.6(6) ?
    C22 C24 H241 . . 109.5 ?
    C22 C24 H242 . . 109.5 ?
    H241 C24 H242 . . 109.5 ?
    C22 C24 H243 . . 109.5 ?
    H241 C24 H243 . . 109.5 ?
    H242 C24 H243 . . 109.5 ?
    C22 C25 C26 . . 113.9(6) ?
    C22 C25 H251 . . 108.8 ?
    C26 C25 H251 . . 108.8 ?
    C22 C25 H252 . . 108.8 ?
    C26 C25 H252 . . 108.8 ?
    H251 C25 H252 . . 107.7 ?
    C25 C26 H261 . . 109.5 ?
    C25 C26 H262 . . 109.5 ?
    H261 C26 H262 . . 109.5 ?
    C25 C26 H263 . . 109.5 ?
    H261 C26 H263 . . 109.5 ?
    H262 C26 H263 . . 109.5 ?
    C28 C27 C32 . . 119.6(6) ?
    C28 C27 N24 . . 119.9(6) ?
    C32 C27 N24 . . 120.4(6) ?
    C27 C28 C29 . . 119.8(7) ?
    C27 C28 H28 . . 120.1 ?
    C29 C28 H28 . . 120.1 ?
    C30 C29 C28 . . 122.2(7) ?
    C30 C29 H29 . . 118.9 ?
    C28 C29 H29 . . 118.9 ?
    C29 C30 C31 . . 118.7(7) ?
    C29 C30 H30 . . 120.6 ?
    C31 C30 H30 . . 120.6 ?
    C30 C31 C32 . . 120.5(7) ?
    C30 C31 H311 . . 119.7 ?
    C32 C31 H311 . . 119.7 ?
    C31 C32 C27 . . 119.1(7) ?
    C31 C32 H321 . . 120.5 ?
    C27 C32 H321 . . 120.5 ?
    N24 C33 C34 . . 113.6(5) ?
    N24 C33 H331 . . 108.9 ?
    C34 C33 H331 . . 108.9 ?
    N24 C33 H332 . . 108.9 ?
    C34 C33 H332 . . 108.9 ?
    H331 C33 H332 . . 107.7 ?
    C33 C34 C35 . . 111.2(4) ?
    C33 C34 C35A . . 114.0(7) ?
    C33 C34 C39A . . 96.0(7) ?
    C35A C34 C39A . . 117.5(11) ?
    C33 C34 C39 . . 113.2(5) ?
    C35 C34 C39 . . 106.9(6) ?
    C33 C34 H342 . . 108.5 ?
    C35 C34 H342 . . 108.5 ?
    C39 C34 H342 . . 108.5 ?
    C33 C34 H341 . . 109.5 ?
    C35A C34 H341 . . 109.5 ?
    C39A C34 H341 . . 109.5 ?
    C34 C35 C36 . . 109.8(7) ?
    C34 C35 C40 . . 117.2(6) ?
    C36 C35 C40 . . 87.5(5) ?
    C34 C35 H351 . . 113.3 ?
    C36 C35 H351 . . 113.3 ?
    C40 C35 H351 . . 113.3 ?
    C37 C36 C35 . . 86.0(6) ?
    C37 C36 H361 . . 114.3 ?
    C35 C36 H361 . . 114.3 ?
    C37 C36 H362 . . 114.3 ?
    C35 C36 H362 . . 114.3 ?
    H361 C36 H362 . . 111.5 ?
    C38 C37 C36 . . 108.7(7) ?
    C38 C37 C40 . . 109.0(6) ?
    C36 C37 C40 . . 87.9(5) ?
    C38 C37 H371 . . 115.9 ?
    C36 C37 H371 . . 115.9 ?
    C40 C37 H371 . . 115.9 ?
    C37 C38 C39 . . 111.4(6) ?
    C37 C38 H381 . . 109.3 ?
    C39 C38 H381 . . 109.3 ?
    C37 C38 H382 . . 109.3 ?
    C39 C38 H382 . . 109.3 ?
    H381 C38 H382 . . 108.0 ?
    C34 C39 C38 . . 117.8(5) ?
    C34 C39 H391 . . 107.9 ?
    C38 C39 H391 . . 107.9 ?
    C34 C39 H392 . . 107.9 ?
    C38 C39 H392 . . 107.9 ?
    H391 C39 H392 . . 107.2 ?
    C41 C40 C42 . . 108.5(7) ?
    C41 C40 C37 . . 119.7(6) ?
    C42 C40 C37 . . 110.7(6) ?
    C41 C40 C35 . . 117.4(7) ?
    C42 C40 C35 . . 114.1(5) ?
    C37 C40 C35 . . 84.9(6) ?
    C40 C41 H411 . . 109.5 ?
    C40 C41 H412 . . 109.5 ?
    H411 C41 H412 . . 109.5 ?
    C40 C41 H413 . . 109.5 ?
    H411 C41 H413 . . 109.5 ?
    H412 C41 H413 . . 109.5 ?
    C40 C42 H421 . . 109.5 ?
    C40 C42 H422 . . 109.5 ?
    H421 C42 H422 . . 109.5 ?
    C40 C42 H423 . . 109.5 ?
    H421 C42 H423 . . 109.5 ?
    H422 C42 H423 . . 109.5 ?
    C34 C35A C36A . . 104.7(15) ?
    C34 C35A C40A . . 97.7(9) ?
    C36A C35A C40A . . 88.2(12) ?
    C34 C35A H352 . . 120.0 ?
    C36A C35A H352 . . 120.0 ?
    C40A C35A H352 . . 120.0 ?
    C37A C36A C35A . . 89.1(13) ?
    C37A C36A H363 . . 113.8 ?
    C35A C36A H363 . . 113.8 ?
    C37A C36A H364 . . 113.8 ?
    C35A C36A H364 . . 113.8 ?
    H363 C36A H364 . . 111.0 ?
    C36A C37A C38A . . 106.9(15) ?
    C36A C37A C40A . . 88.2(12) ?
    C38A C37A C40A . . 108.5(13) ?
    C36A C37A H372 . . 116.5 ?
    C38A C37A H372 . . 116.5 ?
    C40A C37A H372 . . 116.5 ?
    C37A C38A C39A . . 111.1(12) ?
    C37A C38A H383 . . 109.4 ?
    C39A C38A H383 . . 109.4 ?
    C37A C38A H384 . . 109.4 ?
    C39A C38A H384 . . 109.4 ?
    H383 C38A H384 . . 108.0 ?
    C34 C39A C38A . . 109.0(9) ?
    C34 C39A H393 . . 109.9 ?
    C38A C39A H393 . . 109.9 ?
    C34 C39A H394 . . 109.9 ?
    C38A C39A H394 . . 109.9 ?
    H393 C39A H394 . . 108.3 ?
    C42A C40A C41A . . 107.5(14) ?
    C42A C40A C37A . . 113.9(13) ?
    C41A C40A C37A . . 118.6(12) ?
    C42A C40A C35A . . 104.5(11) ?
    C41A C40A C35A . . 123.3(13) ?
    C37A C40A C35A . . 87.7(12) ?
    C40A C41A H414 . . 109.5 ?
    C40A C41A H415 . . 109.5 ?
    H414 C41A H415 . . 109.5 ?
    C40A C41A H416 . . 109.5 ?
    H414 C41A H416 . . 109.5 ?
    H415 C41A H416 . . 109.5 ?
    C40A C42A H424 . . 109.5 ?
    C40A C42A H425 . . 109.5 ?
    H424 C42A H425 . . 109.5 ?
    C40A C42A H426 . . 109.5 ?
    H424 C42A H426 . . 109.5 ?
    H425 C42A H426 . . 109.5 ?
loop_
    _geom_torsion_atom_site_label_1
    _geom_torsion_atom_site_label_2
    _geom_torsion_atom_site_label_3
    _geom_torsion_atom_site_label_4
    _geom_torsion_site_symmetry_1
    _geom_torsion_site_symmetry_2
    _geom_torsion_site_symmetry_3
    _geom_torsion_site_symmetry_4
    _geom_torsion
    _geom_torsion_publ_flag
    Pd1 N1 C2 C3 . . . . -175.6(8) ?
    C3 N1 C2 C1 . . . . 110.0(7) ?
    Pd1 N1 C2 C1 . . . . -65.6(10) ?
    C3 N1 C2 C4 . . . . -107.7(7) ?
    Pd1 N1 C2 C4 . . . . 76.7(10) ?
    C2 N1 C3 N4 . . . . 172.9(9) ?
    Pd1 N1 C3 N4 . . . . -12.8(16) ?
    Pd1 N1 C3 C2 . . . . 174.3(10) ?
    C6 N4 C3 N1 . . . . 177.2(7) ?
    C12 N4 C3 N1 . . . . -5.5(11) ?
    C6 N4 C3 C2 . . . . -16.3(14) ?
    C12 N4 C3 C2 . . . . 160.9(10) ?
    C1 C2 C3 N1 . . . . -99.5(7) ?
    C4 C2 C3 N1 . . . . 101.2(8) ?
    C1 C2 C3 N4 . . . . 89.6(13) ?
    C4 C2 C3 N4 . . . . -69.6(14) ?
    N1 C2 C3 N4 . . . . -170.8(12) ?
    C3 C2 C4 C5 . . . . -8.7(12) ?
    C1 C2 C4 C5 . . . . -168.9(8) ?
    N1 C2 C4 C5 . . . . 49.0(10) ?
    C3 N4 C6 C7 . . . . 135.4(6) ?
    C12 N4 C6 C7 . . . . -41.8(8) ?
    C3 N4 C6 C11 . . . . -45.0(8) ?
    C12 N4 C6 C11 . . . . 137.8(6) ?
    C11 C6 C7 C8 . . . . -1.3(10) ?
    N4 C6 C7 C8 . . . . 178.4(6) ?
    C6 C7 C8 C9 . . . . 2.3(11) ?
    C7 C8 C9 C10 . . . . -2.1(11) ?
    C8 C9 C10 C11 . . . . 0.8(11) ?
    C7 C6 C11 C10 . . . . 0.0(9) ?
    N4 C6 C11 C10 . . . . -179.6(6) ?
    C9 C10 C11 C6 . . . . 0.2(10) ?
    C3 N4 C12 C13 . . . . 106.1(6) ?
    C6 N4 C12 C13 . . . . -76.7(6) ?
    N4 C12 C13 C14 . . . . -71.7(7) ?
    N4 C12 C13 C18A . . . . 159.6(6) ?
    N4 C12 C13 C14A . . . . -73.6(10) ?
    N4 C12 C13 C18 . . . . 171.6(5) ?
    C12 C13 C14 C15 . . . . -84.1(6) ?
    C18 C13 C14 C15 . . . . 31.1(7) ?
    C12 C13 C14 C19 . . . . 179.4(6) ?
    C18 C13 C14 C19 . . . . -65.3(9) ?
    C13 C14 C15 C16 . . . . -85.8(7) ?
    C19 C14 C15 C16 . . . . 30.3(6) ?
    C14 C15 C16 C17 . . . . 80.1(8) ?
    C14 C15 C16 C19 . . . . -30.4(6) ?
    C15 C16 C17 C18 . . . . -17.8(10) ?
    C19 C16 C17 C18 . . . . 78.8(9) ?
    C12 C13 C18 C17 . . . . 159.4(7) ?
    C14 C13 C18 C17 . . . . 41.1(9) ?
    C16 C17 C18 C13 . . . . -47.0(10) ?
    C15 C16 C19 C21 . . . . -83.2(7) ?
    C17 C16 C19 C21 . . . . 162.1(6) ?
    C15 C16 C19 C20 . . . . 145.0(8) ?
    C17 C16 C19 C20 . . . . 30.3(9) ?
    C15 C16 C19 C14 . . . . 30.0(5) ?
    C17 C16 C19 C14 . . . . -84.7(6) ?
    C13 C14 C19 C21 . . . . -169.4(8) ?
    C15 C14 C19 C21 . . . . 81.8(8) ?
    C13 C14 C19 C20 . . . . -42.3(11) ?
    C15 C14 C19 C20 . . . . -151.1(8) ?
    C13 C14 C19 C16 . . . . 78.7(9) ?
    C15 C14 C19 C16 . . . . -30.1(6) ?
    C12 C13 C14A C15A . . . . -90.3(10) ?
    C18A C13 C14A C15A . . . . 39.0(12) ?
    C12 C13 C14A C19A . . . . 174.3(8) ?
    C18A C13 C14A C19A . . . . -56.4(14) ?
    C13 C14A C15A C16A . . . . -84.2(12) ?
    C19A C14A C15A C16A . . . . 19.9(10) ?
    C14A C15A C16A C17A . . . . 93.1(11) ?
    C14A C15A C16A C19A . . . . -20.0(10) ?
    C15A C16A C17A C18A . . . . -68.5(16) ?
    C19A C16A C17A C18A . . . . 23.8(18) ?
    C12 C13 C18A C17A . . . . 123.7(12) ?
    C14A C13 C18A C17A . . . . -5.0(17) ?
    C16A C17A C18A C13 . . . . 21(2) ?
    C15A C16A C19A C21A . . . . -89.9(12) ?
    C17A C16A C19A C21A . . . . 174.5(11) ?
    C15A C16A C19A C20A . . . . 149.1(12) ?
    C17A C16A C19A C20A . . . . 53.5(14) ?
    C15A C16A C19A C14A . . . . 19.8(10) ?
    C17A C16A C19A C14A . . . . -75.9(11) ?
    C13 C14A C19A C21A . . . . -164.4(12) ?
    C15A C14A C19A C21A . . . . 82.6(13) ?
    C13 C14A C19A C20A . . . . -20.2(19) ?
    C15A C14A C19A C20A . . . . -133.2(14) ?
    C13 C14A C19A C16A . . . . 93.2(12) ?
    C15A C14A C19A C16A . . . . -19.8(10) ?
    Pd1 N21 C22 C23 . . . . 172.8(9) ?
    C23 N21 C22 C25 . . . . 105.9(7) ?
    Pd1 N21 C22 C25 . . . . -81.4(10) ?
    C23 N21 C22 C24 . . . . -113.0(7) ?
    Pd1 N21 C22 C24 . . . . 59.8(10) ?
    C22 N21 C23 N24 . . . . -175.3(11) ?
    Pd1 N21 C23 N24 . . . . 13.0(17) ?
    Pd1 N21 C23 C22 . . . . -171.8(10) ?
    C27 N24 C23 N21 . . . . -175.9(8) ?
    C33 N24 C23 N21 . . . . 3.6(13) ?
    C27 N24 C23 C22 . . . . 12.7(15) ?
    C33 N24 C23 C22 . . . . -167.7(10) ?
    C25 C22 C23 N21 . . . . -102.7(7) ?
    C24 C22 C23 N21 . . . . 98.5(7) ?
    C25 C22 C23 N24 . . . . 71.6(14) ?
    N21 C22 C23 N24 . . . . 174.3(13) ?
    C24 C22 C23 N24 . . . . -87.2(13) ?
    C23 C22 C25 C26 . . . . 17.5(10) ?
    N21 C22 C25 C26 . . . . -39.1(10) ?
    C24 C22 C25 C26 . . . . 178.5(6) ?
    C23 N24 C27 C28 . . . . 39.0(9) ?
    C33 N24 C27 C28 . . . . -140.5(7) ?
    C23 N24 C27 C32 . . . . -139.3(6) ?
    C33 N24 C27 C32 . . . . 41.2(9) ?
    C32 C27 C28 C29 . . . . -0.4(10) ?
    N24 C27 C28 C29 . . . . -178.7(6) ?
    C27 C28 C29 C30 . . . . 0.0(11) ?
    C28 C29 C30 C31 . . . . 0.6(11) ?
    C29 C30 C31 C32 . . . . -0.9(11) ?
    C30 C31 C32 C27 . . . . 0.6(12) ?
    C28 C27 C32 C31 . . . . 0.1(11) ?
    N24 C27 C32 C31 . . . . 178.3(6) ?
    C23 N24 C33 C34 . . . . -73.5(7) ?
    C27 N24 C33 C34 . . . . 106.0(7) ?
    N24 C33 C34 C35 . . . . -68.1(7) ?
    N24 C33 C34 C35A . . . . -68.1(11) ?
    N24 C33 C34 C39A . . . . 168.1(10) ?
    N24 C33 C34 C39 . . . . 171.5(6) ?
    C33 C34 C35 C36 . . . . -81.2(6) ?
    C39 C34 C35 C36 . . . . 42.8(7) ?
    C33 C34 C35 C40 . . . . -178.8(6) ?
    C39 C34 C35 C40 . . . . -54.8(9) ?
    C34 C35 C36 C37 . . . . -90.4(7) ?
    C40 C35 C36 C37 . . . . 27.7(6) ?
    C35 C36 C37 C38 . . . . 81.6(7) ?
    C35 C36 C37 C40 . . . . -27.8(6) ?
    C36 C37 C38 C39 . . . . -32.8(10) ?
    C40 C37 C38 C39 . . . . 61.6(9) ?
    C33 C34 C39 C38 . . . . 139.8(8) ?
    C35 C34 C39 C38 . . . . 17.0(10) ?
    C37 C38 C39 C34 . . . . -22.0(11) ?
    C38 C37 C40 C41 . . . . 37.1(9) ?
    C36 C37 C40 C41 . . . . 146.2(8) ?
    C38 C37 C40 C42 . . . . 164.5(6) ?
    C36 C37 C40 C42 . . . . -86.4(7) ?
    C38 C37 C40 C35 . . . . -81.6(6) ?
    C36 C37 C40 C35 . . . . 27.5(6) ?
    C34 C35 C40 C41 . . . . -37.5(11) ?
    C36 C35 C40 C41 . . . . -148.4(7) ?
    C34 C35 C40 C42 . . . . -166.1(7) ?
    C36 C35 C40 C42 . . . . 82.9(8) ?
    C34 C35 C40 C37 . . . . 83.5(8) ?
    C36 C35 C40 C37 . . . . -27.5(6) ?
    C33 C34 C35A C36A . . . . -90.5(11) ?
    C39A C34 C35A C36A . . . . 20.6(15) ?
    C33 C34 C35A C40A . . . . 179.3(8) ?
    C39A C34 C35A C40A . . . . -69.5(15) ?
    C34 C35A C36A C37A . . . . -77.7(14) ?
    C40A C35A C36A C37A . . . . 19.7(12) ?
    C35A C36A C37A C38A . . . . 89.1(14) ?
    C35A C36A C37A C40A . . . . -19.7(12) ?
    C36A C37A C38A C39A . . . . -35(2) ?
    C40A C37A C38A C39A . . . . 59.1(19) ?
    C33 C34 C39A C38A . . . . 156.6(14) ?
    C35A C34 C39A C38A . . . . 35.6(19) ?
    C37A C38A C39A C34 . . . . -27(2) ?
    C36A C37A C40A C42A . . . . -85.4(16) ?
    C38A C37A C40A C42A . . . . 167.4(14) ?
    C36A C37A C40A C41A . . . . 146.6(16) ?
    C38A C37A C40A C41A . . . . 39.4(18) ?
    C36A C37A C40A C35A . . . . 19.5(12) ?
    C38A C37A C40A C35A . . . . -87.7(12) ?
    C34 C35A C40A C42A . . . . -160.7(13) ?
    C36A C35A C40A C42A . . . . 94.6(15) ?
    C34 C35A C40A C41A . . . . -37.9(19) ?
    C36A C35A C40A C41A . . . . -142.6(15) ?
    C34 C35A C40A C37A . . . . 85.2(13) ?
    C36A C35A C40A C37A . . . . -19.5(12) ?
_shelx_space_group_comment
;
The symmetry employed for this shelxl refinement is uniquely defined
by the following loop, which should always be used as a source of
symmetry information in preference to the above space-group names.
They are only intended as comments.
;
_shelx_estimated_absorpt_T_min     ?
_shelx_estimated_absorpt_T_max     ?
_shelx_hkl_file
;
   1   1   0 148179.   3194.
   0   1  -1 3072.14   80.52
   0   1  -1 4959.48  118.46
   1   0  -1 245454.   5157.
   1   1  -141962.55  911.83
   1  -1   053152.39 1136.66
   0   1   1 703829.  14378.
   0   1   1 697343.  15021.
   1   0   1 184786.   4012.
   0   2   018947.44  404.50
   0   2   017827.42  382.15
   1  -1  -1 558894.  11513.
   1  -1   1 469088.   9732.
   0   2  -1 254802.   5448.
   0   2  -1 252525.   5403.
   1   2  -199745.77 2096.43
   1   2   0 141915.   2941.
   1   1   116093.44  351.12
   2   0   0 187936.   3865.
   2   1  -1 195054.   4275.
   2   0  -194885.95 2006.31
   2   1   0 1724.93   73.39
   1  -2   032786.63  686.36
   1   1  -211254.58  259.74
   2  -1   0 570680.  11839.
   1   0  -213777.98  310.24
   0   2   126810.09  569.59
   0   2   125614.96  545.87
   0   1  -2 499762.  10433.
   0   1  -2 495633.  10349.
   0   0   2 5636.90  150.54
   0   0   2 4454.48  126.34
   1  -2   1 860842.  18800.
   2   2  -1 318125.   6805.
   2  -1  -1 275065.   5630.
   1  -2  -119756.35  432.17
   2   2   0 320422.   6543.
   1   2  -268973.50 1513.97
   1   2   123097.06  499.14
   2   0   1 659238.  13666.
   2   1  -2 2542.73   96.59
   0   2  -2 113653.   2413.
   0   2  -2 114342.   2427.
   1   3  -1 201392.   4169.
   0   3   025452.54  548.01
   0   3   024548.42  529.87
   0   3  -186645.16 1875.35
   0   3  -185261.26 1846.77
   0   1   234796.98  734.60
   0   1   233262.05  703.84
   2   0  -2 8147.29  205.61
   1  -1  -2 1755.92   82.74
   2  -1   124564.93  531.89
   2   1   143553.74  910.30
   1   3   0 1820.64   83.20
   1   0   213903.26  320.16
   2   2  -280916.50 1767.68
   1  -1   2 286970.   6258.
   2  -2   018268.90  407.81
   3   1  -120139.25  446.92
   3   0  -1  970.46   80.07
   1  -3   012905.76  302.65
   2   3  -1 449607.   9547.
   2  -2  -1 8540.76  219.24
   3   0   017187.57  390.04
   1   1   2 1141.39   76.86
   2  -1  -270734.94 1458.31
   3   1   0 448304.   9130.
   1   3  -2 155315.   3269.
   1  -3   140728.89  858.48
   1  -2   2 397840.   8534.
   2  -2   1 369035.   7962.
   0   3   1  948.47   69.50
   0   3   1  696.71   69.56
   3   2  -186122.46 1767.44
   2   2   1 7786.38  205.02
   2   3   089297.99 1830.85
   0   3  -248291.02 1011.16
   0   3  -250203.53 1049.46
   3   1  -210618.93  261.95
   0   2   260161.14 1249.26
   0   2   259036.60 1226.93
   3  -1   0 405140.   8704.
   3  -1  -160060.42 1247.78
   2   3  -2 297326.   6547.
   1  -2  -2 159035.   3354.
   1  -3  -1 3114.99  115.56
   1   3   133275.94  712.70
   3   2   091676.44 1881.46
   1   1  -356458.65 1176.71
   3   0  -2  160.88   34.98
   3   2  -258856.32 1225.53
   1   0  -324513.86  540.12
   1   4  -1 146831.   3121.
   1   2  -323833.19  526.83
   2   0   264492.67 1339.39
   0   1  -331161.15  672.54
   0   1  -330085.24  651.46
   2   1  -388082.57 1811.19
   1   2   275073.22 1551.41
   3   0   1 355618.   7302.
   0   4  -160158.68 1252.92
   0   4  -157418.93 1198.44
   2  -3   0 7265.79  198.79
   2  -1   284107.82 1732.89
   0   0   314488.74  341.15
   0   0   313536.24  322.27
   0   4   013371.05  321.03
   0   4   015488.83  363.21
   3   3  -164759.11 1347.11
   2   2  -3 5282.21  161.49
   1   4   0 9314.75  238.86
   3   1   1 104376.   2139.
   2  -2  -2 148019.   3153.
   1  -3   2 163106.   3454.
   2   0  -346111.71  973.93
   0   2  -317433.90  401.82
   0   2  -318015.33  411.79
   3  -1   1 117111.   2395.
   2   1   239624.01  844.88
   3  -1  -231868.79  690.46
   3  -2   011770.89  290.60
   2   4  -1 232210.   4842.
   2  -3   123187.85  517.72
   1   4  -2 382839.   8347.
   2  -3  -148003.68 1013.69
   2   3   139239.25  838.25
   3   3  -2 148158.   3162.
   3  -2  -1 253817.   5277.
   1  -1  -3 264750.   5496.
   2  -2   2 185235.   3909.
   3   3   075843.41 1571.24
   1  -4   027346.06  601.62
   1   3  -3 5692.80  171.28
   0   1   3 135986.   2923.
   0   1   3 133540.   2874.
   1  -4   126445.53  584.49
   4   1  -1 7675.35  210.53
   0   4  -236701.40  789.40
   0   4  -238665.57  828.45
   2   4  -2 205649.   4320.
   1  -1   314370.69  343.49
   2   4   0 1568.81   91.36
   2   3  -323404.14  524.29
   3   2   1 2094.89  104.24
   4   0  -175076.94 1557.60
   3   1  -363788.31 1331.69
   0   3   235868.15  773.98
   0   3   234169.07  739.71
   1   0   384075.44 1737.52
   2  -1  -3 131320.   2836.
   1  -3  -2 214742.   4509.
   3   2  -3 7585.76  210.96
   0   4   158923.96 1235.40
   0   4   161075.19 1278.25
   3  -2   1 109473.   2247.
   0   3  -3 4444.39  150.26
   0   3  -3 2689.20  115.16
   4   2  -1 158135.   3379.
   2   2   2 5253.06  163.44
   4   1  -217727.07  413.71
   4   1   050096.38 1060.77
   4   0   0  588.84   50.28
   3   0  -387683.87 1811.91
   1  -2   355489.63 1167.63
   1   4   120490.92  468.58
   4   2  -210878.79  279.65
   1   3   2 9592.88  250.81
   1  -4  -138132.03  822.35
   4   0  -212547.36  312.74
   3  -2  -2 137444.   2809.
   4  -1  -1  199.16   39.02
   3   4  -1 107655.   2213.
   1   1   3 104075.   2141.
   2  -3   271517.66 1491.77
   4   2   084253.71 1747.42
   4  -1   0 217997.   4590.
   3   3  -314548.31  353.63
   1  -4   234982.34  761.14
   1  -2  -3 179764.   3824.
   3   4  -2 102479.   2111.
   3  -3   049722.32 1056.08
   2  -3  -2 347925.   7191.
   2  -4   018653.44  435.39
   3   0   2 117492.   2412.
   0   2   381167.21 1685.21
   0   2   379045.07 1642.66
   1   5  -149360.30 1049.16
   1   4  -3 144746.   3126.
   4   3  -177325.08 1610.04
   3  -1   229550.33  656.01
   3  -3  -184267.98 1748.71
   3   3   1 2136.78  108.21
   2   4  -350801.41 1079.22
   3  -1  -350076.59 1065.57
   0   5  -118587.36  434.89
   0   5  -118788.31  438.65
   2  -4   115866.49  380.49
   4   3  -251371.43 1091.47
   1  -3   338176.23  827.48
   3   1   241069.11  886.06
   3   4   0  179.50   35.81
   2   4   118298.68  430.17
   4  -1  -2 5826.77  183.61
   2  -2  -3 256063.   5363.
   0   5   0 9329.58  254.82
   0   5   0 9043.37  249.21
   1   5   048697.75 1038.07
   2   5  -115487.21  376.54
   1   1  -467228.61 1409.03
   1   5  -236441.41  793.48
   3  -3   149132.01 1048.53
   4   0   1 129767.   2662.
   0   4  -338362.83  832.34
   0   4  -340796.05  881.20
   2  -1   3 1282.20   92.67
   2  -4  -124327.21  553.00
   2   0   312969.18  324.11
   4   1  -334826.70  762.87
   2   1  -412613.31  318.93
   1   2  -4 9125.41  248.31
   4   1   1 9752.85  265.83
   2   3   214740.74  361.49
   2   2  -432866.69  723.25
   4   2  -335289.83  772.07
   1   2   327720.13  620.97
   2   5  -2 9129.15  251.15
   4  -2  -1 203125.   4311.
   4   3   051624.25 1102.14
   3  -2   2 182359.   3715.
   4  -2   0 7341.02  217.99
   1   0  -4 135890.   2964.
   0   5  -243041.03  927.50
   0   5  -240475.56  877.11
   4  -1   144213.60  954.93
   3   4  -3 5448.58  179.10
   0   1  -427017.83  607.82
   0   1  -426899.93  605.25
   2  -2   333952.25  746.86
   1  -5   138414.26  835.72
   4   0  -3 125914.   2769.
   2   0  -494697.84 1961.25
   0   4   240457.47  877.13
   0   4   242499.61  918.48
   1  -5   051064.30 1089.12
   2   5   022084.43  510.51
   2   1   357038.52 1208.69
   3   2   211025.51  291.72
   0   2  -4 4760.02  163.38
   0   2  -4 5945.52  187.72
   1  -4  -2 5272.41  177.50
   1   3  -433530.84  739.77
   0   0   4 109017.   2249.
   0   0   4 111682.   2302.
   4   2   1  816.11   63.48
   2   3  -410605.46  281.27
   4   3  -3 9061.94  251.80
   3  -3  -2 315504.   6572.
   3   1  -441943.51  909.27
   2  -4   212541.86  321.04
   3   2  -437114.92  812.83
   4   4  -1 110728.   2287.
   4   4  -230680.38  686.71
   1   4   279917.08 1668.44
   5   1  -1 2541.34  133.02
   3  -2  -380586.98 1682.92
   0   5   172125.59 1513.23
   0   5   175403.64 1578.32
   3   5  -116903.91  410.62
   1  -3  -3 137768.   2826.
   4  -2  -2 152380.   3119.
   0   3   3 132199.   2715.
   0   3   3 128619.   2643.
   3   5  -214616.41  369.01
   1  -4   374642.46 1564.33
   1  -1  -4 176011.   3786.
   5   0  -136809.18  809.67
   5   1  -271446.35 1500.97
   4  -2   1  467.24   51.31
   1   5   169084.05 1453.54
   5   2  -122585.28  528.16
   3  -4   012982.09  332.65
   1   5  -3 172124.   3712.
   1  -5   235429.30  781.01
   3   4   163753.44 1348.66
   3   0  -4 196568.   4202.
   0   3  -419357.46  459.88
   0   3  -419623.06  463.45
   5   2  -270646.63 1486.00
   2   5  -3 142111.   3110.
   4  -1  -331476.02  703.11
   3   3  -422882.48  532.41
   2  -1  -4 123492.   2543.
   3  -3   239124.40  858.74
   2  -3   386218.26 1798.14
   1  -5  -150102.32 1075.44
   0   1   4 156189.   3394.
   0   1   4 162187.   3516.
   2  -4  -247925.02 1033.03
   5   0  -2 3744.55  160.01
   1  -1   431774.34  708.76
   5   1   081392.54 1704.89
   2   2   3 118602.   2446.
   2  -3  -3 145654.   2987.
   5   0   016094.10  401.04
   3  -4  -134091.13  758.00
   3  -4   1  392.70   43.83
   4   4   098375.10 2044.37
   4  -3   039351.24  863.44
   1   3   3 161979.   3314.
   1   0   416563.96  405.76
   2  -5   047073.70 1016.37
   2   4  -439793.12  870.79
   3   5   0  518.83   52.26
   0   5  -3 109316.   2261.
   0   5  -3 112149.   2318.
   1  -2   4 2094.72  118.99
   5  -1  -1 3259.52  148.94
   4   4  -3 4391.58  170.87
   4  -3  -1 104295.   2162.
   1   4  -419548.78  466.15
   4   3   127098.24  619.29
   3   3   225328.80  582.39
   2  -5   1 1880.71  116.36
   5   2   082354.09 1728.05
   5   3  -235116.00  781.15
   1   6  -1 4786.13  168.76
   2   4   2 141667.   2909.
   2   5   122282.64  523.66
   5   3  -1 107537.   2231.
   4   0   268359.45 1446.76
   3   5  -392432.86 1925.48
   3   0   312993.12  338.57
   5  -1   0 1499.57  116.10
   4   2  -478524.50 1647.93
   3  -1   352440.32 1126.61
   0   6  -110240.76  280.80
   0   6  -1 8198.33  240.29
   4  -1   254875.86 1179.71
   4   1  -449086.53 1059.82
   4   1   221744.93  515.41
   3  -1  -432756.34  733.75
   5   1  -358640.18 1251.86
   1   6  -263320.37 1344.79
   5   2  -319275.72  467.51
   5  -1  -2 7532.88  236.50
   3   4  -424955.14  576.99
   2   6  -1  573.75   51.73
   1  -2  -4 107492.   2229.
   1   1   4 115973.   2398.
   2  -5  -196317.10 2005.31
   0   4  -4 3551.82  147.69
   0   4  -4 3750.97  154.07
   2   6  -273864.11 1556.99
   4  -3   1 161809.   3317.
   1   6   022179.34  522.63
   1  -3   440098.12  880.61
   0   6   061854.94 1315.78
   0   6   061515.58 1309.24
   4   5  -2 194616.   3973.
   3   1   3 4417.31  169.48
   4   3  -410558.72  295.13
   4   5  -120918.57  503.68
   3  -2   361343.36 1309.12
   0   6  -215457.08  389.05
   0   6  -216583.00  411.76
   5   0  -3 176874.   3834.
   4  -2  -356904.46 1219.45
   0   2   446776.54 1016.30
   0   2   446474.75 1009.88
   4   0  -4 123946.   2560.
   2  -2  -4 131140.   2703.
   4  -3  -2 150286.   3087.
   3  -3  -377276.30 1626.89
   5   3  -3  904.90   77.48
   2  -4   385868.80 1799.17
   5   3   095992.35 2006.29
   2  -5   214269.39  368.53
   3  -4  -277971.59 1641.28
   4  -2   2 196777.   4021.
   0   5   2 174939.   3801.
   0   5   2 164742.   3376.
   5   0   113007.27  348.52
   1  -5   334777.35  778.15
   5  -2  -155198.54 1187.64
   4   2   2 2419.29  129.80
   3  -4   224014.33  565.18
   5   1   135601.07  798.16
   2   3   335476.41  792.87
   1  -6   1  318.07   45.36
   2   6   036902.00  820.78
   5   4  -2 2641.10  153.60
   0   4   324533.60  572.88
   0   4   324725.82  579.12
   1  -4  -3 8052.12  243.31
   1  -5  -281614.98 1714.59
   5  -2   0 7019.93  228.03
   1  -6   090885.51 1900.27
   5   4  -1 162341.   3334.
   2  -1   446146.05 1005.31
   2   5  -428753.84  658.63
   3   6  -2 156212.   3209.
   1   5   2 100164.   2087.
   4   5  -392282.22 1929.92
   3   6  -145136.65  987.91
   5  -1   1 105509.   2197.
   2   2  -5 159127.   3265.
   4   4   113580.26  359.43
   1   5  -493713.77 1957.80
   2   0   436255.40  808.81
   3   5   164720.77 1378.31
   2   1  -535958.71  803.94
   1   6  -3 168846.   3692.
   2   6  -373161.46 1548.69
   1   1  -527614.50  636.66
   1   2  -598399.02 2051.46
   3   2   375564.71 1596.64
   4   4  -431392.30  712.72
   5   2   1 4520.35  186.83
   2  -2   4 5613.19  193.54
   5  -2  -264006.27 1365.34
   3  -5   039516.03  875.85
   4   5   014214.42  374.07
   3   4   220359.66  494.63
   1   2   4 108547.   2256.
   5  -1  -319470.24  476.57
   4  -4   050134.29 1089.47
   3  -2  -420370.43  493.77
   3  -3   336825.55  825.87
   1  -6   2 2153.93  125.33
   4  -1  -438888.51  863.06
   1  -4   427181.77  631.08
   1   4   322595.22  538.18
   0   6   1 108101.   2248.
   0   6   1 104274.   2171.
   2  -4  -339529.08  876.53
   5   4  -3 7595.97  239.35
   3   5  -415189.30  391.81
   2   3  -533743.17  760.38
   4  -4  -137891.15  846.97
   3   2  -5 150863.   3103.
   1   6   195011.73 1985.94
   3  -5   1  760.01   74.63
   1   0  -5 127373.   2634.
   2   0  -513766.69  362.67
   1   3  -523761.73  560.86
   3   1  -539586.07  880.55
   2  -5  -224423.46  576.02
   0   6  -3 137015.   2828.
   0   6  -3 139525.   2878.
   2   1   425765.07  602.63
   6   1  -141131.33  913.22
   3   6  -391163.64 1912.47
   5   2  -478139.52 1650.59
   4  -3   244393.66  981.24
   0   5  -452625.81 1139.23
   0   5  -452125.09 1129.24
   3  -5  -190375.23 1895.87
   6   1  -2 6542.15  224.18
   0   1  -564255.07 1372.91
   0   1  -564417.55 1374.82
   5   1  -434922.54  789.01
   0   2  -574117.21 1569.59
   0   2  -573958.08 1566.60
   1  -3  -411176.51  312.56
   4   3   2 3623.56  159.18
   6   2  -2  321.15   51.21
   5   4   082895.31 1753.30
   3   6   0 3087.36  152.01
   5  -2   1 2587.48  149.37
   3   3  -568170.50 1450.99
   1  -6  -1 112137.   2331.
   4  -4   134593.70  783.19
   2   5   299583.62 2080.23
   6   2  -1 2425.01  138.72
   6   0  -121379.11  519.95
   2  -3   413911.98  366.69
   0   3   432142.84  731.71
   0   3   432015.81  728.60
   5   3  -436868.80  825.53
   6   0  -246573.77 1021.10
   2  -6   060895.83 1307.84
   2  -6   122719.30  545.59
   0   0   566796.32 1425.51
   0   0   567970.94 1448.36
   4  -3  -335172.18  794.65
   5  -3  -144077.07  974.78
   2  -3  -436058.51  812.33
   5   3   126827.32  632.36
   3   0  -5 7255.12  238.57
   2   6   132627.38  742.46
   5  -3   0 6810.66  232.74
   5   5  -2 115137.   2398.
   2   4  -519142.63  472.95
   2  -5   369069.74 1475.11
   4   6  -2 150192.   3098.
   0   3  -516867.21  427.93
   0   3  -516808.79  425.63
   5   0  -457443.91 1241.47
   6   3  -218700.63  466.26
   4   0   319202.63  477.49
   6   1   0 8660.21  275.43
   1  -1  -592846.41 1947.96
   1   7  -130633.96  705.47
   4   5  -420160.35  494.71
   4  -1   342810.20  953.01
   3   3   353546.79 1164.58
   4  -4  -282831.31 1750.31
   1   4  -5 7788.51  245.41
   4   6  -157247.18 1239.97
   5   5  -129173.82  683.14
   2  -1  -519246.37  477.73
   2   4   3 7155.19  237.75
   6   0   0  180.82   48.84
   6   2  -346895.88 1031.36
   3  -4  -360083.35 1294.79
   6   3  -134964.77  799.28
   4   2  -560636.38 1305.96
   6   1  -370213.02 1498.47
   5  -2  -323577.04  566.80
   6  -1  -1 3529.36  161.98
   3  -5   2 4674.10  185.56
   1   7  -226477.39  623.07
   3   4  -532629.68  745.36
   5   0   235775.56  814.77
   3  -4   350181.98 1101.49
   2   2   445531.71 1004.46
   4   1  -598815.66 2069.28
   0   7  -119410.78  482.60
   0   7  -119999.97  494.60
   2   7  -1 6111.98  214.35
   2   7  -212034.30  336.19
   4  -2  -4 9159.50  276.91
   6   2   062834.04 1357.67
   4   1   3  242.39   48.53
   5   5  -344928.51  996.73
   1  -6   376453.20 1624.10
   2   6  -421212.66  519.08
   1   3   4 111664.   2327.
   4   3  -574752.04 1589.60
   5   1   224418.45  587.10
   5   4  -4 2831.84  156.75
   4   6  -384975.48 1796.22
   5  -3  -277645.05 1648.60
   2  -6  -141025.92  916.18
   6  -1  -216046.21  420.67
   2  -6   2 9549.21  287.73
   5  -1   241537.18  931.96
   1  -1   558617.09 1266.12
   4   5   134949.18  795.15
   0   1   548114.64 1057.15
   0   1   548892.00 1072.08
   1  -5   421585.21  525.86
   6   3  -3 3888.01  173.87
   1   6  -461004.48 1315.74
   4  -2   342959.21  962.02
   3  -5  -2 8856.31  272.64
   1  -2   5 3247.10  160.83
   6   0  -3 107118.   2239.
   0   7  -235645.02  807.90
   0   7  -237044.03  836.33
   3  -1   417525.25  446.44
   1   7   043498.54  964.70
   3  -3  -411656.46  326.72
   6  -1   012262.47  346.09
   5  -3   153755.48 1172.99
   2  -4   488950.30 1875.79
   3  -1  -5 5250.88  197.66
   3   0   438380.44  863.79
   0   7   070987.52 1515.70
   0   7   072731.09 1550.62
   0   5   337891.82  853.47
   0   5   337337.91  841.92
   3   6  -423935.76  575.80
   4  -4   224413.30  589.88
   1   0   596439.70 2024.39
   1  -5  -3  931.80   81.18
   0   4  -5  550.45   49.26
   0   4  -5  803.35   80.58
   0   6   251988.82 1137.83
   0   6   250538.21 1107.43
   4   0  -5 8975.12  278.32
   5  -1  -431557.47  729.31
   6   4  -224638.14  594.95
   3   5   2 102747.   2153.
   4   4   2 8771.88  277.80
   3  -2   411189.32  321.12
   3   7  -215047.31  401.49
   3   6   111077.29  323.10
   5   2   2 6930.42  235.52
   4   6   0  761.46   64.00
   4  -5   082649.45 1752.46
   6   3   043854.06  983.90
   2   7   042211.21  943.63
   2   7  -336591.61  832.88
   5   4   127149.42  646.49
   5   5   0 5536.22  209.87
   4   2   321374.51  527.29
   2   5  -512545.26  347.27
   4   4  -537628.46  849.72
   1  -7   130227.04  704.30
   1   7  -313849.01  377.74
   1  -6  -222328.51  546.05
   1   6   251652.18 1130.78
   1  -3   534949.27  796.52
   3   7  -126807.95  637.09
   5  -2   226790.08  642.61
   6   4  -122924.02  568.48
   0   6  -470188.40 1502.46
   0   6  -471015.67 1519.02
   3   1   425459.25  609.83
   1   5   323598.58  569.38
   6  -2  -143646.37  976.33
   1  -2  -510562.04  307.65
   6   4  -3 8168.25  264.84
   1   5  -510696.37  313.16
   4  -5  -152375.45 1148.56
   1  -7   047280.26 1045.64
   3  -6   056028.60 1220.98
   3   5  -511778.75  332.86
   2  -5  -3 1423.56  121.65
   2  -2  -517153.44  444.05
   1  -4  -4 5654.03  214.14
   6   0   114685.52  398.99
   6   1   111760.11  344.33
   6  -1  -324482.30  595.22
   4  -5   112687.00  359.29
   4  -3   333906.78  784.52
   1   1   540174.87  904.31
   3  -6   118727.80  475.61
   6   2  -423673.93  580.53
   3   7  -399388.95 2091.12
   0   4   420287.21  504.07
   0   4   420206.29  504.20
   1  -7   232887.45  758.05
   5  -4   079007.05 1683.60
   5   5  -417891.83  459.80
   6  -2   060125.01 1306.93
   5  -4  -137467.98  853.97
   6  -2  -246436.02 1032.87
   5   2  -553785.46 1178.44
   5   6  -242510.55  960.29
   2   3   491531.66 1932.83
   0   7  -3 9759.00  300.11
   0   7  -3 9096.69  288.28
   6   1  -466441.88 1431.88
   4   6  -417647.28  457.47
   3  -3   4 5907.53  222.00
   0   2   5 2203.45  139.70
   0   2   5 2590.61  155.30
   3   4   320335.40  511.56
   4  -4  -343928.55  981.41
   2  -4  -416617.50  433.31
   6   3  -440387.08  912.02
   5  -3  -317236.19  451.44
   4  -1  -5 2619.28  155.00
   6  -1   191486.40 1937.60
   5   1  -540550.84  915.56
   5   3  -586677.20 1838.49
   6   2   180665.67 1724.18
   0   7   146383.75 1032.16
   0   7   148159.09 1066.54
   2  -6  -2 5664.15  216.64
   2   6   265172.41 1407.67
   3  -6  -118370.22  474.20
   2  -6   329079.73  686.85
   1   7   152963.39 1163.41
   3  -5   316964.06  445.05
   5   3   2 6108.49  226.46
   5   6  -124976.50  608.51
   3   7   024317.87  591.07
   4  -3  -4 5102.95  204.61
   5   6  -337830.22  867.42
   3  -2  -513889.35  383.29
   1  -4   5 2133.22  147.56
   0   5  -5 1907.39  144.91
   0   5  -5 1963.67  135.77
   2  -1   527762.04  661.69
   3   2   4 5827.97  217.48
   4   7  -221642.85  542.01
   4   5  -511093.57  328.88
   6   4   045741.77 1026.28
   5  -2  -4  446.25   57.57
   6   5  -292341.64 1957.28
   2  -5   422800.71  562.68
   5  -3   2 8466.36  281.72
   2   5   320998.51  522.97
   2   2  -627336.36  652.80
   6   0  -418538.40  482.85
   1   4   427649.78  658.80
   4   3   310005.28  312.59
   5  -4   1 5912.40  231.64
   2  -2   5 6004.01  220.35
   1  -7  -153353.24 1173.49
   5  -4  -268018.35 1467.36
   2   0   579340.16 1692.50
   4  -5  -2  923.39   93.43
   2   1  -619500.13  494.53
   1  -6   429220.85  691.54
   2  -7   119367.08  493.51
   3  -6   2 1709.90  144.94
   5   0  -5  322.67   59.90
   4   7  -1 9407.57  295.29
   7   1  -215139.01  413.91
   1   2  -641997.56  944.95
   5   4  -562397.91 1355.27
   2   3  -648226.18 1069.64
   3  -5  -3  294.71   55.59
   7   2  -2 4388.84  198.02
   6   4  -427130.36  650.31
   3   2  -662851.56 1362.60
   2  -7   054392.48 1195.06
   2   7   188894.36 1884.56
   2   7  -448182.19 1070.82
   6   5  -322244.61  555.71
   4   7  -366355.85 1438.02
   7   1  -1   52.41  111.52
   1   1  -637873.69  863.09
   6   5  -144181.92  997.91
   4  -5   2 2522.80  149.44
   1   2   520936.34  527.23
   6  -2   1 2393.92  162.80
   3  -4  -4 4366.01  188.47
   6  -3  -139911.88  908.26
   4   6   137343.44  857.35
   6   3   128259.74  680.03
   2   6  -511157.37  329.99
   1   7  -450420.92 1116.00
   3   3  -670640.91 1519.61
   7   2  -113146.27  377.55
   3   1  -628282.13  673.18
   6  -2  -3 1367.35  102.31
   1  -7   3 7532.00  260.18
   1   3  -616730.29  442.95
   5   5   1 4577.85  198.86
   4  -4   332456.70  762.45
   4   5   230003.94  712.32
   7   0  -1  398.68   59.19
   3  -4   442729.64  966.77
   7   0  -230291.10  718.13
   5   0   3 4319.58  197.27
   3   7  -459358.32 1297.50
   2  -3   532179.42  749.83
   6  -3   0 6386.47  254.34
   3   6  -5 1544.74  133.89
   1  -3  -5 4610.75  200.77
   7   3  -2 2391.18  160.58
   2   0  -6 9021.60  282.20
   5  -1   320534.36  525.72
   1   8  -145225.58 1013.52
   1   6  -528932.78  687.13
   7   2  -321171.71  539.80
   2  -7   235946.84  829.54
   1   8  -211238.75  335.73
   2   1   598548.04 2080.35
   7   1  -327604.97  668.15
   2   8  -215028.72  407.95
   5   6   0 2900.04  163.52
   2  -3  -5 1350.32  127.32
   1   0  -629488.99  698.40
   5   6  -411643.32  342.72
   5   1   3  681.68   61.92
   4  -1   412849.10  367.46
   2   4  -638868.62  886.49
   6  -3  -241993.76  954.29
   4   0   417405.16  459.30
   6  -1  -433105.72  773.62
   2   8  -125140.58  612.94
   4  -2  -516410.61  439.53
   3  -6  -2 8645.58  284.37
   3   6   2 103751.   2187.
   0   2  -647763.00 1066.04
   0   2  -649106.49 1092.65
   7   3  -149838.45 1114.61
   0   3   5 8290.38  274.00
   0   3   5 8992.54  289.27
   0   8  -159004.54 1290.22
   0   8  -158574.26 1281.29
   0   1  -657760.54 1265.19
   0   1  -657904.84 1267.77
   4   2  -6 9842.44  311.05
   3   4  -638129.49  873.07
   3   0  -6 1313.38  129.51
   7   3  -322985.38  571.12
   2  -7  -131439.78  742.63
   0   6   310886.63  328.13
   0   6   310136.91  311.92
   5   4   210815.48  327.92
   7   1   0 5689.25  232.99
   1  -5   5 1396.19   97.46
   0   7  -444791.18 1011.03
   0   7  -445343.97 1019.44
   2   4   4 3876.39  189.88
   3   3   445425.20 1020.42
   1  -6  -3 2820.38  165.16
   6   0   225273.71  626.59
   4   3  -646951.00 1051.45
   5  -1  -5  339.58   59.62
   0   8  -2 8785.25  288.30
   0   8  -2 8383.13  277.72
   1   4  -620587.16  522.96
   4   7   0 3176.03  180.72
   4  -6   027422.51  665.16
   5   5  -512908.89  371.72
   7  -1  -112495.38  364.13
   5  -2   345421.55 1027.75
   4  -2   426721.21  650.26
   7   0   0 2624.81  163.72
   7   0  -355001.96 1217.04
   4   1  -610792.45  331.47
   6   1   2 7523.23  276.35
   6   5  -4 8761.66  292.50
   0   3  -619559.85  501.19
   0   3  -620447.34  522.12
   4   1   4 9197.58  298.90
   3   7   137491.71  865.81
   7  -1  -211429.87  347.63
   7   2   046836.43 1059.93
   6   2  -530014.98  717.27
   1   8   047205.09 1058.89
   5  -5   059904.36 1316.37
   4   6  -5  558.07   63.02
   5  -4   2 2467.80  165.60
   3   8  -2 3306.05  178.77
   2   8  -328339.32  684.24
   4   7  -427099.21  660.15
   6   5   0 2353.72  160.71
   3   5   326375.76  646.86
   0   7   2 8257.17  274.48
   0   7   2 7865.66  270.87
   6  -1   228770.68  696.48
   1  -5  -4 1059.52   90.85
   0   0   623917.69  590.18
   0   0   623191.47  575.89
   1   6   3 4654.09  196.77
   3  -3  -5 1126.29   97.24
   7   4  -220676.20  534.57
   1   8  -323152.71  577.31
   0   6  -538695.32  885.31
   0   6  -537364.73  861.92
   4   4   359904.05 1315.41
   0   8   018000.08  475.71
   0   8   016632.62  452.20
   5  -5  -130460.90  729.60
   5   2   3 8234.86  279.77
   6   3  -571389.36 1544.26
   4  -6   112530.79  364.59
   2  -4   5 4352.08  197.66
   5   7  -2 8500.03  286.76
   5  -4  -325831.07  635.57
   0   5   4 1904.60  144.01
   0   5   4 2245.20  155.67
   6  -3   1 5465.03  227.48
   6   1  -521856.38  556.71
   5  -3  -4 4087.85  205.61
   4  -6  -116422.69  446.91
   2  -1  -6  961.72   88.97
   6   4   1 5796.38  237.47
   6   6  -216457.73  455.68
   3   8  -1 9205.35  295.73
   1   7   2 9567.97  309.20
   1  -1  -6 4824.73  209.66
   3  -6   3  486.14   60.99
   4   4  -656183.31 1239.61
   2   8   066529.05 1448.28
   1  -7  -2 9255.14  299.38
   7   4  -314790.49  413.96
   2  -6  -3 7022.23  255.16
   2   2   522301.96  565.07
   6   2   2  392.75   63.11
   5   7  -340120.27  921.49
   4  -4  -416471.09  447.91
   1  -8   156834.14 1252.41
   2  -6   418825.75  491.37
   7  -1   0 2569.28  168.29
   4  -5  -3   73.76  121.03
   3   8  -331301.56  746.52
   6   6  -310758.67  342.04
   1   3   514005.47  398.42
   2  -5  -4 3955.99  185.84
   3  -7   026045.36  637.06
   2   5  -638773.47  892.58
   7   4  -1 6872.03  271.80
   3  -7   113468.58  388.17
   7   2  -434870.51  816.99
   4   0  -6 2431.67  151.65
   5  -5   113842.73  398.69
   3  -1   526282.44  643.28
   5   7  -1 5309.68  226.49
   4  -3   4 6279.54  249.66
   7   3   052241.12 1171.00
   3   5  -640231.39  920.91
   3  -1  -6   63.64  103.76
   0   4  -626827.01  652.97
   0   4  -626226.49  640.63
   2  -7   311245.77  344.62
   6   4  -558997.40 1300.26
   3  -5   417636.87  472.99
   6  -3  -3  265.15   66.78
   0   8  -314537.71  406.53
   0   8  -314070.62  402.64
   7   1  -438089.70  885.32
   6   6  -133168.05  786.02
   6  -2   211968.38  366.50
   3   0   539990.63  919.36
   7   3  -422072.67  569.67
   5  -3   314089.74  407.07
   1  -8   2 4993.43  220.89
   3  -2   5 2347.23  160.34
   7  -1  -319001.42  500.78
   1   5   4 -196.24  113.25
   4   2   418198.41  484.90
   1  -8   035851.06  836.07
   4  -5   326358.29  653.57
   1  -2   667756.35 1474.70
   1  -1   622580.87  570.60
   6  -4  -130374.83  732.81
   6  -2  -4  823.51   82.67
   6   0  -5 4653.09  211.21
   7  -2  -120881.62  543.31
   1   5  -617523.79  469.10
   0   1   6 5235.42  218.11
   0   1   6 6233.01  242.94
   5   2  -615256.59  429.49
   6  -4   039292.59  910.80
   1  -7   417482.88  474.71
   5  -5  -2 2300.86  172.49
   2   7   236453.33  850.59
   2   7  -521861.90  558.29
   2   6   317731.93  473.63
   5   3  -616606.50  454.14
   4   8  -2  927.42   77.63
   7  -2  -226066.71  646.97
   3  -7  -122797.58  577.57
   4  -6   2 7681.04  268.94
   3   7  -548851.91 1097.60
   5   6   116845.23  464.56
   2  -7  -2 6302.42  239.88
   5  -2  -5 1347.45  109.33
   5   3   3 2001.09  166.19
   3   8   0 110724.   2338.
   1  -3   623734.58  595.18
   1   0   6 2721.23  174.70
   5   6  -5   68.61  124.16
   5   1  -613462.33  393.11
   7   1   1 2692.10  186.68
   1  -4  -511523.70  351.65
   4   5  -630663.76  738.38
   4  -3  -5 7185.81  271.69
   3  -7   219416.01  509.05
   7   0   1  773.92   70.99
   7   0  -413410.34  397.91
   6   3   220757.92  544.09
   1   7  -518530.38  494.23
   2   8  -464010.63 1406.15
   7   5  -240369.23  938.10
   4  -6  -2 2330.58  163.14
   3   1   555361.25 1232.55
   4   6   255733.83 1240.71
   0   8   116947.83  466.82
   0   8   118104.36  482.92
   1   8   119049.06  504.26
   7   4  -428971.30  711.58
   6   6  -4  467.23   63.91
   5   7  -410365.74  332.01
   3  -3   5 5903.84  238.87
   4   8  -3 4788.89  226.36
   7  -2   026897.08  662.96
   3  -5  -4 6967.21  259.68
   6  -4  -232041.74  769.51
   1  -6   512440.18  374.38
   3   4   418231.76  487.22
   2  -4  -528017.11  683.02
   5   5   227079.60  671.47
   4   8  -1 3892.82  193.50
   7   5  -3 4865.18  227.56
   2  -5   5 9890.99  318.85
   3  -6  -3 5156.50  220.85
   5   4  -642383.73  973.26
   4   7   113465.65  399.01
   0   4   514717.12  415.90
   0   4   515737.03  431.30
   1   8  -432686.08  777.72
   2  -2  -626519.29  651.18
   4  -1  -6 4032.42  207.12
   3   8  -453628.07 1199.23
   7   2   116879.37  477.20
   1  -2  -624613.58  614.71
   6   5  -5 7219.50  277.17
   7   4   0 9997.68  340.46
   7  -1   1 5743.69  242.95
   2  -8   137912.49  884.58
   5   7   0 9463.66  310.33
   4  -4   433874.34  806.31
   6  -4   1 7588.23  279.11
   0   5  -6 6997.24  255.27
   0   5  -6 7780.17  280.44
   1  -8   3 2279.70  148.65
   5  -5   221823.88  561.60
   6  -3   225655.23  644.59
   2   3   5 2210.88  158.87
   6   5   1 3880.81  192.02
   4   7  -532467.26  772.56
   1  -8  -115013.79  424.03
   2   8   125650.70  640.29
   7   5  -132913.00  794.83
   2   5   4  935.16   80.37
   6  -1  -5 1395.25  112.21
   6   6   0 1294.65   98.26
   5   0  -6 3784.88  201.90
   2  -8   028171.50  689.58
   2   6  -6 7027.11  267.31
   4   3   413377.08  402.07
   1  -4   6 6459.54  252.23
   1   1   625702.09  641.34
   3   6  -625389.08  637.73
   7  -2  -3 1051.50   91.55
   4   5   329505.20  724.72
   3  -2  -611751.37  362.63
   5  -4   319291.05  518.14
   0   2   617635.79  475.39
   0   2   616998.21  466.18
   0   7  -561359.52 1355.78
   0   7  -561703.50 1363.57
   3  -4  -532989.86  788.75
   3   7   246895.44 1069.16
   2  -8   220716.29  544.81
   8   2  -224215.92  618.78
   7  -1  -446876.39 1066.56
   8   1  -2 6574.45  271.53
   5  -4  -436835.84  865.97
   0   8  -439221.50  915.91
   0   8  -439168.17  912.67
   6   7  -215844.27  452.69
   3   2   518444.52  497.87
   7  -3  -124888.12  631.37
   1   4   5 1254.64  100.94
   7   3   146802.95 1075.30
   7   5  -411101.27  349.77
   3  -4   5 9596.33  318.89
   4   8  -426013.40  650.89
   1   6  -617545.42  478.10
   5   0   411373.53  355.81
   6   7  -315674.17  450.05
   3   6   348718.34 1107.17
   5   5  -622098.45  575.74
   5  -1   413862.17  408.72
   5  -6   015262.06  435.27
   7   2  -524323.69  618.64
   6   0   3 1944.99  170.16
   1   9  -211480.88  358.27
   2   9  -2 7674.73  277.25
   3  -7  -2 6214.10  257.94
   5  -5  -321118.64  552.71
   1   9  -132483.96  779.67
   8   1  -124033.72  614.79
   7   3  -541639.19  970.15
   2  -1   631213.49  752.78
   7  -2   110948.30  347.98
   0   7   3 5886.84  238.02
   0   7   3 6623.05  255.04
   6  -3  -4 1913.99  166.29
   2  -2   634922.67  828.26
   3  -6   419940.50  527.79
   4   8   061399.29 1359.75
   8   2  -317088.03  482.79
   4   6  -643003.63  990.27
   6  -1   311854.24  377.31
   4  -7   016937.07  469.95
   6   4   215192.00  436.76
   8   2  -111803.43  370.33
   8   3  -2 2005.07  171.49
   2   2  -7  510.57   65.25
   6   1   312343.83  382.50
   5   4   329715.92  731.73
   5   8  -2 6160.52  246.71
   7  -3  -222183.72  580.47
   5  -6  -124659.67  623.51
   2  -7   416521.93  463.33
   2   9  -110478.95  344.54
   8   0  -230675.35  749.67
   6  -4  -3 9899.02  333.28
   7  -3   0 5111.67  245.17
   7   1  -5 6885.81  276.63
   1  -7  -3 3914.56  205.91
   6   2  -618306.48  500.23
   1  -6  -4 4902.83  223.61
   8   1  -340043.23  937.28
   3  -7   311469.19  360.72
   3   2  -7 5128.83  226.49
   6   3  -630831.63  750.76
   0   6   4 1194.58  107.82
   0   6   4 1566.54  146.53
   5   1   4 1688.02  165.29
   2   3  -729852.92  728.12
   4  -7   122193.16  577.53
   5   8  -311369.16  362.43
   4  -5  -410708.51  343.84
   5  -2   422221.12  578.34
   8   0  -116164.25  463.63
   2  -8  -1 8716.90  311.96
   3   3  -714703.50  425.91
   4  -6   3 4645.27  221.01
   8   3  -311188.31  358.68
   5  -6   121328.34  567.52
   3   8   125782.27  654.16
   0   9  -161389.23 1358.94
   0   9  -160169.45 1334.97
   2   0   6 9859.57  332.42
   6   7  -114544.85  422.53
   2   1  -7  396.52   63.74
   1   7   313282.63  396.76
   7   6  -216949.37  481.37
   5  -3  -520751.82  548.89
   0   9  -214664.53  424.83
   0   9  -214716.24  430.06
   2   9  -3 1648.24  154.77
   6   6  -516744.73  466.20
   7   6  -3 3986.20  208.71
   3   9  -2 2948.74  182.08
   5   7  -5 5713.13  234.25
   5  -1  -6 4729.62  228.03
   6  -5  -114784.92  442.89
   4  -2  -620198.16  541.35
   1   2  -7 4218.10  218.43
   6  -5   026000.72  657.18
   2  -3   6 8921.82  309.07
   7   4  -553822.69 1215.33
   3   1  -7 4723.66  218.63
   6   1  -6 4911.45  230.74
   7   5   0 3631.20  208.16
   1   9  -3 1654.23  157.56
   8   3  -1 9701.22  342.43
   4  -7  -1 8564.61  301.54
   4  -1   5 9411.86  322.81
   4  -6  -3 1077.86  108.56
   6  -2   342392.03  987.56
   2  -6  -4 3695.51  203.32
   1  -5   6 1329.64  107.42
   6   7  -411585.17  369.05
   1   2   624310.80  619.92
   6   4  -630642.24  748.84
   1   3  -720060.85  534.75
   5   8  -1 2483.44  169.29
   2  -6   515571.91  444.90
   1   1  -7 4811.12  221.89
   0   8   2 2756.16  174.03
   0   8   2 2546.29  169.76
   8   0  -313661.68  421.24
   4   0   536763.80  873.84
   6   2   3 3514.64  207.38
   6  -4   2  176.80   68.31
   1  -3  -6 9453.94  326.03
   1   9   081517.78 1764.52
   2  -3  -611739.57  371.08
   4  -5   435955.21  857.29
   2   4  -754663.37 1227.67
   2   8  -532254.53  783.75
   1   6   4   88.81  131.22
   6  -2  -5 1941.22  184.62
   0   6  -617681.83  488.64
   0   6  -617412.52  477.51
   3   4  -740483.70  943.64
   3   9  -3 1989.70  167.23
   3   9  -1 4685.41  226.58
   7   0   213384.51  410.40
   2  -7  -3 3219.60  188.42
   4  -2   5 1130.55  106.16
   4   2  -710330.30  332.03
   4  -4  -524701.06  631.07
   1   8   2 7816.11  288.56
   7   0  -5  795.79   77.68
   8   4  -2 7464.01  293.92
   2  -8   3  302.69   63.54
   4   3  -711138.79  350.82
   3   8  -530831.93  752.85
   7   1   236378.13  869.64
   7   4   133520.96  813.68
   8   1   020518.39  550.27
   0   9   062580.51 1386.21
   0   9   063015.44 1395.95
   3   5   417537.29  486.04
   8  -1  -223997.54  620.19
   1  -7   551327.20 1163.94
   8   4  -311780.90  373.58
   3  -8   151724.46 1170.59
   8  -1  -1 4479.21  226.87
   1  -8   431383.10  766.56
   5   2   410061.68  340.03
   2   0  -7 6660.76  267.06
   7   6  -132255.76  787.41
   1  -8  -2 1582.95  150.58
   3  -8   010525.02  344.91
   5   7   1 3125.45  204.03
   4   4   425674.86  652.94
   1  -5  -5 4756.82  227.78
   2   9   063388.16 1406.40
   5  -6  -2 2260.24  169.02
   5   6   223183.76  608.69
   2   1   663630.38 1409.13
   5  -3   410279.55  343.95
   8   2  -417863.67  503.83
   2   4   5  764.36   75.60
   7  -2  -4 3559.86  216.10
   5   8  -4 9655.70  335.83
   8   2   026544.99  679.33
   8   0   0 1327.17  114.67
   7  -3  -3 6363.10  270.79
   5   6  -654064.98 1218.14
   3   3   5  294.63   65.84
   1   8  -543142.46  999.44
   4  -7   2 6691.83  269.38
   6  -5  -2 1564.82  125.43
   7  -1   2 7072.08  278.51
   1  -9   140628.14  949.45
   6  -5   111989.17  382.44
   0   9  -311189.40  356.45
   0   9  -310268.55  338.74
   4   1  -7 1024.10   88.19
   3  -5   519683.57  527.82
   7   6  -4 1660.88  116.81
   3   0  -7 7052.08  270.56
   5  -5   329106.29  721.96
   2   7   318860.98  511.01
   2   7  -615830.29  451.09
   7  -3   110056.39  336.06
   0   3   6 2572.28  183.99
   0   3   6 3005.74  192.30
   1   4  -733082.46  799.02
   8   3  -432632.15  796.22
   4   1   530689.40  754.35
   3   7  -6 6959.14  278.38
   6   6   1 5248.61  237.59
   6   0  -613785.90  415.63
   3  -3  -624668.32  630.74
   1   0  -714462.61  422.49
   0   5   513127.64  401.08
   0   5   513804.72  407.64
   4   4  -723334.85  605.93
   2  -5  -542922.52  996.73
   2  -4   6 2877.00  191.99
   8   1  -419890.56  540.84
   7   2   2 3643.87  221.74
   0   2  -738891.29  915.99
   0   2  -739818.85  935.36
   4   7   253577.24 1214.52
   7   5  -5 3142.91  217.70
   1  -9   227309.63  688.00
   8   4  -1 1351.38  119.75
   5  -6   221564.06  569.79
   4   9  -2  -89.04  126.04
   4  -3   5 6238.24  252.90
   6   5  -618533.21  513.67
   4   8  -5 6090.52  267.56
   2   8   212295.13  385.74
   0   1  -722311.21  583.52
   0   1  -722957.92  593.77
   6  -3   321621.63  580.71
   2   9  -424370.62  627.40
   3  -6  -419447.03  526.26
   0   3  -725251.39  642.24
   0   3  -724412.82  623.96
   8  -1  -312368.70  400.66
   7  -4  -117380.69  496.74
   3  -8   220581.99  552.59
   1  -9   035348.02  846.66
   6   7   0 9003.81  317.27
   3   5  -749338.46 1127.21
   4   9  -3 5749.63  260.11
   2   5  -753813.92 1215.21
   1   7  -641089.99  958.60
   8   3   049250.85 1141.49
   8  -1   0 1546.89  120.48
   6   3   3 5696.17  256.14
   6   5   213100.84  412.07
   4  -7  -2   96.33  134.08
   4   6   316862.17  485.63
   4   7  -6 4733.60  234.32
   8   4  -425524.73  656.51
   3  -8  -1 6052.51  252.39
   3   9  -420702.32  558.67
   2   6   4 6517.92  262.65
   4   8   119774.52  542.80
   3   9   015185.76  452.53
   7  -2   2 3210.45  214.66
   1   9  -413069.68  406.20
   7  -4   038200.83  904.64
   2  -8  -2 2312.06  171.73
   5   8   026413.91  671.30
   7  -1  -510510.60  353.83
   4   0  -7 3361.62  209.00
   5  -2  -6 3770.74  217.09
   8   0  -4 9995.58  345.37
   5   5   343321.95 1012.08
   5   3  -7 6897.62  272.37
   5   2  -7  869.00   87.42
   4   9  -1 3284.02  199.48
   3  -7  -313858.16  419.62
   8   5  -2 8287.44  321.11
   0   8  -573250.71 1608.80
   0   8  -573646.12 1614.04
   8   5  -3 1051.96   91.15
   2  -1  -711103.00  356.87
   1   5   5 3347.00  198.79
   7  -4  -2 3259.08  209.38
   0   0   712857.69  395.85
   0   0   712955.32  397.75
   3  -5  -531593.73  775.95
   8  -2  -1 4042.10  230.41
   6  -4  -4 3222.12  217.10
   4   5  -744617.30 1037.03
   6   7  -5 1734.87  165.01
   8  -2  -2 8252.50  316.78
   5   3   415965.71  466.24
   4   2   510937.98  361.86
   6   8  -335731.53  862.62
   3  -1   6 7099.52  288.96
   6   8  -2 2285.41  185.61
   5  -5  -425403.30  657.41
   7   3   2  846.21   77.78
   1   9   135274.05  849.21
   2   2   614498.11  434.64
   1   5  -740204.73  947.89
   1  -6   6 7878.52  297.17
   0   4  -712857.44  393.92
   0   4  -713103.11  403.93
   1   3   6 9138.58  321.04
   0   9   1 4081.39  226.93
   0   9   1 4322.36  229.84
   1  -1  -7 4361.70  228.76
   5  -4   417623.46  503.58
   3  -2   614556.51  436.44
   4  -3  -670581.35 1558.51
   3  -1  -737940.12  901.95
   3  -7   4 8021.30  309.67
   1  -9   313398.03  411.09
   5   4  -739066.39  924.09
   7   7  -3 8122.77  316.62
   7   6   0 1769.92  169.40
   5   1  -7 2873.06  193.41
   7   7  -215209.68  458.63
   6  -1  -6 8251.88  316.48
   7   3  -6 8698.77  324.32
   7   2  -6 3423.88  207.66
   7   5   1 2295.48  188.16
   3   0   616768.20  484.88
   4  -4   524100.75  624.75
   2  -9   155809.40 1261.29
   6  -5  -337010.62  887.84
   4   9  -413863.67  425.15
   2  -5   610255.73  347.60
   5  -4  -544261.82 1036.46
   8   1   117579.26  509.81
   6  -3  -519693.74  541.03
   6  -5   2 5233.47  246.20
   3   7   319817.58  545.15
   5   8  -5 1432.93  120.77
   7   6  -514609.57  434.17
   2   9   161484.89 1374.58
   0   9  -419046.45  525.40
   0   9  -419375.75  534.45
   3   8   2  286.70   71.97
   8   0   1 7895.01  307.80
   5  -7   010412.10  358.67
   4  -6   4 7167.91  287.25
   8   5  -120952.67  575.76
   8   4   015590.65  468.54
   5  -6  -3 3218.29  206.74
   0   7  -632586.63  798.66
   0   7  -634170.95  830.09
   8  -2   012690.06  405.51
   6   6  -632957.80  805.48
   4  -7   3 2224.74  187.25
   2  -8   426061.47  668.77
   8   5  -4 1012.18   96.32
   1  -2   725014.00  648.14
   3  -3   631435.31  776.20
   1  -9  -1   43.52  149.83
   2  -7   529010.47  727.18
   5   7  -6   18.24  144.30
   1  -4  -644135.43 1028.12
   8   2  -515385.66  456.83
   2  -9   0 3781.82  215.98
   7   4  -615616.39  464.07
   7  -4   126548.35  683.87
   7  -3  -4 2085.59  188.76
   7   1  -6 1748.56  171.38
   1  -1   715768.62  458.70
   2  -4  -636316.27  874.62
   8   3  -536331.99  877.31
   8   2   113607.20  430.80
   6   8  -417387.22  498.84
   6   8  -1  335.04   65.63
   3   4   5  631.52   70.49
   2  -9   221519.34  580.88
   8  -2  -3 2576.59  198.66
   3   6  -729621.93  744.06
   6  -6   012630.44  404.75
   6  -4   3 4014.76  231.08
   3  -8   3 1618.16  119.08
   8  -1  -4 1954.62  194.45
   3  -6   511692.55  383.96
   7   7  -4  640.21   83.30
   7  -3   240091.71  953.44
   5   9  -2 5357.00  252.94
   2   6  -741698.14  982.36
   0   1   7 6785.27  277.53
   0   1   7 5590.78  254.11
   5  -7   122581.93  602.18
   5  -7  -1 1154.95  108.27
   5   9  -311588.63  381.77
   6  -6  -123513.17  623.62
   1  -3   710438.29  354.50
   4   5   436180.56  871.61
   4  -6  -4 6626.62  274.94
   4  -1  -734725.18  843.72
   5   5  -754827.05 1244.68
   7   7  -111596.04  378.61
   6   4   317098.31  499.80
   8  -1   1 1297.29  122.45
   8   1  -5   84.58  162.73
   5   0  -7 8126.84  313.67
   3   1   634177.58  833.86
   7  -4  -3 7464.72  300.29
   4   9   0 2903.08  213.88
   0   7   419794.30  540.91
   0   7   418146.74  506.39
   4  -8   0 7904.53  307.17
   1  -7  -4 9701.63  341.50
   6   0   4 3062.13  205.66
   0   5  -715875.98  463.86
   0   5  -715519.40  459.06
   0   4   6 8678.17  317.87
   0   4   6 9778.69  343.78
   3  -8  -2 7736.47  308.08
   6  -1   414632.14  442.96
   0   8   310641.66  356.19
   0   8   310317.90  354.06
   4  -8   122552.96  608.21
   2   5   5  224.84   67.29
   5  -6   311055.24  373.40
   8   4  -526421.59  691.97
   4  -5  -543243.90 1018.64
   4   6  -736984.02  890.34
   2  10  -212932.39  407.84
   1   0   7 1664.23  123.76
   3   6   4 4493.52  238.54
   1  10  -215562.60  461.94
   7  -2  -525525.71  665.19
   3   8  -6 4355.94  234.43
   1  -8   546376.40 1081.59
   3  -4  -622585.38  604.62
   2   8  -6   78.02  149.66
   7   4   2 5621.40  261.33
   2   9  -513131.93  417.33
   2  -2  -7 8864.97  327.82
   8   6  -3  417.78   75.49
   1  -8  -316854.23  477.79
   4   3   5 8605.53  315.19
   6   3  -7  -53.79  140.84
   6  -6   111008.69  374.30
   3   9  -510532.63  365.84
   6   1   4 1655.48  162.48
   1  10  -143148.27 1014.78
   8  -3  -110769.03  373.95
   8   6  -211066.57  381.66
   8   3   1 1123.82  112.70
   1   6  -731542.00  781.65
   5   7   219895.07  555.82
   1   8   3 8729.34  320.91
   6   2  -7 2832.34  194.85
   9   2  -2 3445.85  221.47
   7   0   3  774.58   81.99
   6   7   1  988.03   98.44
   3   9   147819.25 1108.96
   7   5  -636426.98  887.09
   5  -1   512001.15  385.51
   7   0  -610642.13  369.59
   4  -7  -315740.50  466.16
   5   9  -1 1061.67   95.74
   1  -2  -720773.03  575.54
   3  -4   6 6253.41  277.75
   9   1  -213157.35  419.90
   2  10  -137635.33  904.17
   1   7   4 3190.26  223.71
   5   4   422128.02  603.59
   2  -7  -415776.72  466.56
   1  -4   715316.32  450.33
   5   0   525474.06  667.12
   2   3   6 1677.36  159.37
   2  10  -3 1759.47  164.84
   6  -2   420933.75  577.70
   8  -3  -2 3399.89  222.74
   5   9  -428917.45  735.29
   7   1   3 4652.62  240.68
   9   2  -319996.11  559.10
   3  -2  -7 7682.07  307.75
   1  -6  -511508.39  384.21
   4  -8  -1 6007.37  264.14
   5  -3  -648363.23 1121.74
   3  10  -2 8487.18  312.91
   6  -6  -2 7251.26  294.36
   7  -1   3 5370.68  262.14
   6   6   219962.82  557.99
   7  -5  -1 5138.10  267.56
   2  -9  -1  820.03   77.89
   5   8   138373.61  922.68
   6   4  -7 8881.49  327.14
   5  -5   420304.78  566.55
   4   8  -6   68.54  142.73
   8   0  -5 1957.20  186.26
   1   9  -516344.04  477.69
   1  10  -3 2998.98  200.15
   6  -2  -6 1986.68  197.10
   9   3  -2  404.07   72.35
   0  10  -225355.40  659.69
   0  10  -225828.99  670.47
   5  -2   5 4243.36  228.85
   4  -5   5 7952.71  323.21
   0  10  -116064.18  479.64
   0  10  -116344.74  476.70
   1  -9   413212.29  414.99
   9   1  -312174.38  407.77
   1   8  -6 1633.25  134.59
   2  -9   314105.08  435.47
   0   6   5 6732.72  280.24
   0   6   5 6447.44  283.90
   7  -5   021878.03  604.89
   9   3  -310260.24  366.43
   8  -2   1 4566.00  234.68
   6   1  -717233.76  504.63
   3  10  -3 2253.99  174.71
   5  -7   2 7959.05  316.37
   9   1  -111523.76  394.18
   8   5   0 1949.37  195.63
   5  -7  -2  306.60   70.56
   4  -8   215497.38  461.34
   8  -3   0 9637.46  357.01
   8   6  -4 1487.67  124.20
   9   2  -111093.80  382.35
   2  -6  -524730.15  652.13
   4   9  -511283.17  383.01
   9   0  -227644.86  716.05
   8   5  -5 4846.23  261.05
   2  -6   6 4878.84  251.95
   1  -7   614753.78  450.72
   5   6   312144.63  399.52
   2  -8  -313596.36  422.95
   1   4   6 5016.52  236.03
   5   1   512965.62  418.84
   0   9   2  845.78   84.37
   0   9   2  674.20   75.85
   1   1   7  779.40   77.80
   3   2   6 4560.95  235.66
   6   2   4 5525.69  267.04
   6   8  -5  109.06  144.57
   5   6  -715941.95  476.53
   6   8   0 8522.06  325.02
   3  10  -122454.91  602.57
   7   7  -5  -43.84  135.08
   4   8   2  336.01   77.97
   6   7  -6  407.54   80.08
   7   2   314303.33  437.91
   0   2   733576.44  827.80
   0   2   732662.90  806.15
   8   6  -120876.87  586.34
   1   9   2  410.77   71.69
   5  -1  -723535.83  629.40
   3  -9   130419.09  769.92
   8  -2  -4 1349.58  129.24
   7  -5  -2  625.27   84.48
   7   6   1  532.71   70.84
   2   8   3 6912.76  289.76
   9   0  -1 8748.34  338.27
   1  10   0   94.70  169.28
   7  -2   327007.05  700.53
   4   7   3 5889.87  274.38
   7  -4   2 3725.46  227.23
   4  -4  -6 8030.84  324.80
   9   0  -3 6256.24  287.33
   9   3  -1  673.90   80.62
   3  -9   0 4140.49  237.39
   7   7   015799.04  469.95
   3   7  -7  640.29   80.86
   6   5  -730372.02  769.10
   6  -3   410079.56  363.79
   0  10  -3 9813.71  340.40
   0  10  -3 9628.04  342.75
   8  -3  -3 9226.00  339.47
   4  -2  -718195.51  519.33
   6  -5  -444850.40 1060.59
   7   8  -322080.56  614.63
   9   4  -3 2369.66  194.73
   5  -3   5 2353.99  180.73
   9   4  -2 2837.01  203.86
   2  -2   719343.04  545.18
   1  -9  -2 6317.15  271.34
   8   4   111586.73  391.21
   0   6  -714157.21  439.69
   0   6  -714317.92  435.90
   0  10   0 3814.14  238.40
   0  10   0 3860.83  232.84
   9   2  -415559.95  484.77
   6  -5   3 1592.16  133.86
   2  10   0  429.84   81.49
   1   6   529549.47  748.37
   2  -1   712288.87  395.38
   2   7   4 8372.05  317.25
   2   7  -7 3729.41  228.21
   3  -7  -424560.71  650.05
   3   3  -8 8823.83  328.25
   7   8  -2 3503.31  231.43
   3   2  -8 2052.05  194.47
   9   3  -4 9500.19  361.32
   1  -5   713531.47  425.25
   6  -4  -5 6779.18  305.94
   4  10  -2 2389.48  185.10
   2   2  -8 1359.31  117.14
   2  10  -4 1432.17  117.20
   7   6  -622739.17  623.58
   7  -1  -618101.25  527.19
   6  -6   211058.67  376.96
   2   3  -8 4710.11  244.30
   0   9  -510818.11  374.13
   0   9  -510712.70  369.76
   1 -10   1 7565.09  314.36
   7  -5   1 6068.87  289.41
   5   8  -6 5407.81  245.77
   4  10  -3 3267.62  205.46
   4  -1   6 6223.62  287.92
   6   0  -730613.15  772.84
   8   0   2 8236.46  324.14
   3  -9   2 9417.02  349.06
   6   9  -331305.59  794.21
   8   1   214510.09  463.48
   6   5   315644.41  477.63
   3  -6  -531156.96  784.02
   3  -5   6 4375.23  238.39
   9   1  -412736.19  417.68
   4   7  -7  337.16   79.11
   2   9   2  358.83   74.89
   3  10  -4 1658.42  133.23
   1 -10   228816.38  741.41
   2  -3   724515.59  651.10
   9  -1  -216157.51  486.88
   3  -8   414248.38  444.16
   7  -4  -4 1818.84  146.39
   0   8  -612840.88  416.49
   0   8  -611832.03  405.20
   5   9   0 1353.40  110.10
   8  -1  -5 5159.83  265.78
   4  -7   4 -216.74  160.37
   6   9  -2 7754.54  312.55
   5  -6  -423017.04  619.46
   4  -2   610004.75  349.41
   3   5   512214.22  399.26
   7   5   2 3969.64  230.32
   5   2   5 1825.51  140.24
   4   9   136337.57  886.79
   5  -5  -546560.01 1098.51
   4  -8  -216861.40  498.87
   3   4  -822804.77  610.44
   1  10  -4 3564.79  214.69
   4   0   617775.10  516.14
   3  -7   5 9209.32  349.03
   2   0   7 3007.44  210.68
   7   8  -414896.03  459.51
   9   1   0 6016.62  280.08
   2   1  -8 5905.61  279.20
   9  -1  -1 5643.45  272.30
   4   3  -8 1960.66  182.97
   3   1  -8 5972.06  265.84
   8   3  -6 7365.52  315.75
   5   9  -517537.63  518.37
   4   4   5 4434.93  243.60
   8   2  -610759.47  369.47
   4   2  -8 6467.10  274.68
   2   4  -827242.52  708.05
   7  -3  -519863.59  567.00
   1  -5  -627785.17  718.66
   8  -1   2  626.01   80.78
   9   4  -415506.96  480.44
   7   3   318046.20  526.31
   8  -3   1   44.79  166.42
   2  -3  -766157.97 1486.23
   9   2   0 2030.90  206.23
   2  -8   526518.88  698.04
   6  -6  -3 9025.50  351.70
   8   7  -3 8795.56  334.29
   8   2   236417.06  897.82
   1   2  -8 1853.06  168.52
   1   7  -7 7429.76  299.51
   9   4  -1 1653.04  136.96
   6   3   415049.85  467.51
   2  -5  -629498.79  760.27
   8   6  -5 9516.11  352.32
   3  -9  -1  787.92   78.15
   3  -8  -326252.57  692.13
   4  10  -114812.02  456.30
   9   0   0 6895.23  303.21
   1   3  -8 1139.89  110.54
   1 -10   0 5861.60  266.88
   1  -3  -751531.08 1193.48
   4   6   4 2363.16  211.41
   8  -4  -1 9558.65  363.53
   7  -3   327248.27  720.20
   3  10   0 6236.94  286.54
   9  -1  -320458.90  573.40
   6   9  -413325.51  448.16
   4   4  -810016.21  354.79
   8   7  -2 8784.06  341.82
   8   4  -6  180.84  183.52
   1   2   732692.02  816.89
   2  -9  -2 5959.34  270.28
   4  -8   3  636.58   79.09
   4  -3   618680.83  532.18
   7  -5  -3 8033.29  331.12
   7   3  -7 2876.63  204.30
   7   8  -1  955.40   93.24
   9   5  -3 1251.35  101.19
   9   0  -4 3131.63  219.58
   2   4   6  178.05   70.90
   1   1  -814278.32  444.18
   4  10  -4 6051.45  292.45
   0   5   615891.59  479.19
   0   5   615883.92  480.96
   5   5   417302.32  516.48
   3  -3  -748891.00 1139.03
   8   1  -6 1971.85  187.36
   3   8   3 1150.99   97.24
   2  -4   712038.63  397.52
   4   1  -811832.14  394.69
   6   6  -7 6560.06  295.91
   5  -4   515522.33  479.93
   8  -4  -2 3239.54  228.24
   7   2  -7  838.19   81.65
   3   3   6 1026.67   94.41
   2  -9   411423.62  383.09
   9   5  -2 6961.64  304.41
   4   1   621434.38  592.84
   4  -6   5 8548.45  340.57
   6  -7   0 5917.66  277.36
   5  -7   3 3237.39  230.06
   1 -10   312376.01  407.08
   5  -7  -3 4869.42  254.93
   8   7  -4 5790.75  272.14
   6   9  -1  144.86   66.71
   8   6   0  893.38   86.80
   5   7  -7 4584.29  251.00
   6  -4   4 1376.70  138.00
   6  -3  -628761.97  744.62
   9   3   0 6123.66  301.90
   5  -6   411252.64  388.12
   8  -4   012125.33  416.49
   5  -8   0  908.63   87.15
   1   4  -8 8780.69  333.12
   2   6   513925.26  438.89
   3   5  -8 9994.84  361.20
   7   4  -7 4592.14  243.46
   2   0  -810935.67  381.53
   5  -2  -727393.54  712.85
   3   9  -616225.04  487.72
   0  10  -4 5919.81  268.91
   0  10  -4 6054.22  266.32
   3   0  -821582.29  596.47
   6  -7  -1 1339.44  129.93
   1  10   1 5492.66  272.92
   3  -5  -638703.08  943.87
   2   1   7 3685.19  227.28
   2   9  -627539.00  717.71
   8  -2   2  291.31   83.03
   9  -1   0 3627.64  232.07
   2   5  -835120.71  864.88
   3   9   2  853.56   83.77
   5  -4  -613313.34  440.29
   0   3   733301.29  834.16
   0   3   733670.55  834.60
   0  10   116579.45  492.57
   0  10   117065.73  500.83
   5  -8   110865.63  383.91
   5   3  -813698.11  433.83
   8   3   2 8549.06  338.99
   3  -9   321996.37  601.30
   6  -1  -728403.23  737.99
   8   5   115383.56  475.19
   2  -7   6 8406.80  321.00
   8  -3  -4 6028.04  290.10
   9   5  -4  815.13   87.20
   5  10  -3 1693.17  135.30
   3   7   4 4470.77  237.87
   4   5  -8 5990.22  279.10
   5   2  -822251.93  608.00
   7   1  -7 8574.79  336.88
   9  -2  -2  429.78   85.06
   4  -6  -520505.54  572.20
   4  -7  -423945.33  645.58
   2 -10   111704.11  393.06
   1  -6   710194.46  364.52
   9   2  -5 5254.21  277.59
   9   3  -514868.72  474.95
   8   5  -625945.95  691.75
   5  10  -2 3712.14  234.57
   1  -9   510527.26  363.21
   6  -7   118107.16  530.80
   6   7   2 6475.89  308.16
   9  -2  -1 5750.05  290.70
   5  -8  -1 1254.63  125.55
   6   8  -6 7529.90  310.49
   1   0  -812247.80  403.26
   5   3   5 6461.84  296.62
   0   2  -8 6312.87  283.47
   0   2  -8 6349.04  276.41
   7   7  -6 1084.56  109.24
   6   8   135201.11  876.97
   5   4  -8 4529.11  242.81
   4   9  -6 3009.65  227.84
   7   8  -5 4048.19  234.98
   7  -2  -617776.49  526.51
   2  10   1 -156.22  161.80
   7  -5   2 5732.62  275.07
   8   7  -1 7793.18  326.40
   7  -6  -1 9483.61  358.36
   0   7  -716040.59  487.61
   0   7  -716300.07  484.40
   0   3  -8 1518.59  128.96
   0   3  -8 1870.43  138.45
   5   8   2 4875.38  262.02
   7  -6   0 9006.04  349.29
   4  -4   6 3786.41  234.61
   2 -10   214947.37  469.47
   8   0  -6 1606.50  143.74
   8  -2  -517707.86  525.01
   4  -3  -734229.82  858.90
   1  -8   631689.21  800.15
   1   5   6 3764.83  241.58
   4   0  -818727.24  533.63
   2  10  -514421.15  459.99
   7   5  -710036.72  369.47
   0   8   445962.27 1090.50
   0   8   443242.88 1039.05
   9   5  -1 9599.38  377.43
   3  10  -5 7971.82  329.26
   3  -6   6 2894.96  203.41
   1   9  -6 3087.56  225.63
   1  -8  -433971.60  848.36
   0   1  -810204.62  360.57
   0   1  -8 9708.68  349.10
   3   8  -713028.90  423.95
   9   1  -5 3089.31  219.73
   7   4   3 6253.99  297.62
   9   4  -5 7131.65  325.84
   2 -10   016281.22  489.54
   1 -10  -123903.68  640.32
   7   7   1 2518.26  210.21
   9  -1  -4  332.49   85.41
   8  -4  -3 2763.91  214.92
   4  10   019701.89  561.07
   4  -9   111170.19  384.48
   5   1  -815048.88  471.56
   4  -9   0 4422.11  248.41
   1   5  -839451.98  957.00
   6   9  -514526.28  461.79
   9   4   0 5054.35  271.86
   4   2   6 1508.49  139.21
   2   8  -7  838.59   88.38
   5   7   3 6689.95  293.34
   6  -6   3 5615.52  276.27
   5  10  -424393.14  665.90
   2  -5   7 1932.16  137.01
   9  -2  -3   43.16  160.80
   7  -4   3 3024.33  235.33
   6   4   431188.47  800.78
   6  -7  -210326.59  379.27
   1  -7  -526574.19  703.49
   0   9   3 7680.31  315.59
   0   9   3 7785.12  323.46
   9   1   112066.26  428.57
   3  -9  -2 6790.23  305.96
   4   8  -713118.92  424.13
   8  -4   114812.98  465.36
   8   7  -5  125.53  169.19
   9   6  -3 3690.56  236.29
   0   4  -8 6316.56  286.25
   0   4  -8 6676.16  286.73
   1   8   432392.21  815.44
   5  10  -113001.38  425.76
   5  -8   214132.71  458.75
   3  -2   727952.69  730.32
   1  10  -5 8303.75  333.82
   5   5  -8 1900.51  138.09
   3  -1   725625.44  685.75
   3   6  -8 8018.26  331.47
   5   9   115062.67  481.73
   2  -1  -830956.10  785.62
   7   0   4 1410.95  123.80
   0   7   517470.41  518.18
   0   7   516620.36  499.77
   9  -2   0 8399.68  328.23
   9   0   111561.33  402.14
   7  -6  -2 2716.42  232.78
   6   6   3 7084.28  321.78
   7   6   211465.88  408.17
   4  -5  -628228.13  736.73
   4  -8  -320569.90  579.34
   4  10  -521047.71  595.03
   7   0  -725228.70  680.55
   7   8   0  172.49   75.40
   2  11  -2 8325.82  339.35
   2  -8  -420340.50  584.00
   3  -1  -831103.10  789.77
   6  -1   5 5010.31  265.09
   7  -1   410524.11  372.60
   1  -9  -315669.28  488.55
   1   9   3 3013.49  213.93
   9   2   1 8385.17  350.57
   5  -5   510159.46  380.53
   8  -3   2 8091.91  335.97
   6   7  -718254.10  539.04
   1   3   717933.23  528.59
   6   0   510948.46  388.97
   2   2   719122.76  545.66
   7  -6   1 8756.56  355.13
   1  11  -2 8793.95  340.85
   9   6  -213368.01  446.69
   2   6  -819626.66  558.49
   0   0   811930.92  408.33
   0   0   812782.23  417.68
   7   9  -324222.62  668.06
   2  -7  -517235.32  505.52
   4   5   5 8343.30  330.92
   1 -10   4 6682.62  289.06
   3  10   1   89.15  147.46
   8   4   2 1402.90  124.10
   5   9  -6 2775.12  209.11
   6   9   0 6063.62  285.56
   4   6  -8 6391.82  299.63
   7   1   4  889.89   83.29
   6  -5  -534388.62  869.12
   8   6  -6 6729.90  318.99
   4  -9   2 6655.92  299.86
   9   0  -5 4291.63  246.10
   3  -3   719958.42  572.71
   2  11  -3 1021.96  102.20
   9   5  -510959.67  409.29
   1  -1  -826012.73  685.40
   3   0   7 3025.38  230.87
   4  -9  -1 6689.51  303.75
   6  -7   210057.28  372.90
   6  -5   4 6314.12  304.06
   9   6  -4 4566.91  266.11
   5  -8  -210496.45  378.93
   2 -10   316258.10  492.80
   1   8  -7 1910.08  139.38
   6  -6  -430961.82  801.95
   4   8   3 1421.77  125.78
   7  -4  -5 2405.78  230.14
   2  -4  -720754.38  594.22
   1  11  -116931.96  510.94
   7  -5  -429684.71  775.13
   6   3  -812695.33  425.21
   6  -2   5 2531.92  211.53
   7   9  -2 5114.16  274.71
   8   8  -329236.84  770.28
   3  11  -210959.94  389.70
   2  11  -1 9608.12  359.32
   3   4   6  622.73   77.42
   3   6   515199.28  470.91
   1  -4  -718770.47  553.21
   9  -1   1 2487.39  215.32
   5   0  -813115.88  425.92
   7   6  -7 1880.97  155.08
   6   1   5 2476.19  226.51
   1  11  -3 4614.57  247.03
   4   9   2 6653.36  290.00
   0   9  -6  955.15   91.37
   0   9  -6  518.47   82.06
   7  -2   4 8692.64  360.87
   3  11  -3   99.83  158.30
   3  -8   519853.49  572.46
   6   2  -8 8703.33  345.10
   8  -5  -1 4710.17  276.42
   7   9  -412778.10  435.65
   1   7   516813.35  512.27
   4  -8   4 1143.91  106.52
   8  -1  -6 9592.57  375.87
   6  -2  -722391.56  626.22
   6   4  -8 4099.72  244.85
   2 -10  -1 9069.76  343.35
   5   8  -713211.45  429.97
   4  -1  -822163.54  619.65
   8   0   3 2512.64  218.35
   4  -5   6 3530.11  229.66
   0  11  -214866.56  466.21
   0  11  -214531.84  463.17
   9  -3  -1 9643.73  372.35
   9   3   1 7544.64  333.16
   8   8  -2 4676.58  268.52
   9  -3  -2 2710.87  213.78
   1  -2   8 8600.98  334.38
   5  -3  -715434.09  485.59
   0   5  -830699.60  790.37
   0   5  -830433.70  784.18
   3  -4  -714335.02  468.21
   8   8  -4 8578.50  353.87
   8   1   3 3667.96  240.74
   2   5   6 7248.10  301.21
   2  -9  -315649.33  485.54
   2   9   3 1218.48  123.09
   0  11  -122009.32  612.67
   0  11  -121629.15  601.97
   2   8   413981.71  451.56
  10   2  -2 1692.46  151.63
   8   7   0 6846.79  308.05
   4  -7   5 3440.56  241.13
   5   6   4 2100.68  198.47
   8   6   1  220.03   74.94
   1   6  -825250.71  673.44
   5   4   5 7597.39  331.02
   8  -5   0 9703.30  374.78
   6  10  -3  -52.82  160.09
  10   2  -3 5287.93  301.88
   7   2   4 4722.87  268.29
   0  10  -5 1551.63  135.46
   0  10  -5 1498.14  132.10
   3  -9   417859.18  541.26
   5  -6  -5 8673.69  356.24
   1  -3   811823.09  402.45
   5  -1   6 6674.39  310.12
   8  -1   3 2349.43  224.54
   9   5   0 9452.17  370.18
   8  -5  -2 4973.15  257.65
  10   1  -2 9529.30  375.24
   1  -7   713406.39  436.87
   5   6  -8 4265.66  236.98
   1  -6  -613341.33  435.65
   1  -1   8  441.91   78.54
   5  10  -535355.20  892.98
   3 -10   1 4792.34  260.03
   6  -4  -618744.74  564.67
   3  -7  -511598.39  400.11
   9  -2  -4 6785.03  300.63
   3  11  -113973.73  453.53
   9   6  -115180.64  488.08
  10   3  -3 9922.27  386.87
   0  10   213200.20  433.93
   0  10   213990.04  448.33
   0   4   722047.48  618.98
   0   4   722351.10  625.27
   3  -4   7 5254.64  264.19
   8   3  -7 3263.28  224.91
   2  -9   510860.40  394.44
   5  -7   4 5964.48  283.14
   4   7   4   41.28  155.57
   4   3   6 1541.87  130.08
   6  10  -2 9359.98  358.84
   3  -8  -415254.32  491.73
   3   1   7 4589.60  255.53
   1  10   212273.54  411.71
  10   1  -3 6745.03  322.49
   5  -7  -417947.60  539.64
  10   3  -2 1385.39  114.05
   6   1  -826294.20  703.56
   2  -6  -612491.32  424.49
   6  -3   5 2092.06  150.13
   5   0   619431.84  570.88
   5  -2   6 5149.71  272.84
   7   8  -6 6938.11  303.98
   0   1   814108.49  454.65
   0   1   814096.57  455.91
   2  -6   7 3273.04  230.50
   8   2  -7 2308.20  212.71
   7  -3  -615525.69  490.08
   8  -4  -4 6241.32  311.96
   6   5  -8 -170.84  162.81
   7   5   3 2237.08  159.54
   2  11  -4 2291.01  194.43
   0  11  -3 9153.82  357.26
   0  11  -3 8978.52  351.60
   7  -1  -723074.07  648.05
   3 -10   014232.51  454.76
   9   3  -6 2797.35  221.76
   7  -6  -3 6736.06  313.92
   8   4  -7 4202.83  247.26
   8  -3  -515921.48  507.30
   0   6   622986.28  638.95
   0   6   623558.49  650.01
   8   2   3 2123.34  157.61
   4  11  -3 2849.09  210.31
   6  -7  -311315.81  407.53
   5  10   017435.79  534.54
   6   2   5 4693.48  285.46
   6  10  -420719.64  603.79
   1  11   0 7740.40  313.03
   7   9  -1 1390.58  128.09
   4  11  -2 8555.54  337.55
   9  -3   0 9334.64  370.63
   3  11  -4 5499.04  277.99
   9   2  -6 4882.09  283.22
   9  -2   1 3469.34  241.65
   3 -10   213580.13  457.85
   2  -8   629407.79  769.91
   9  -3  -3   89.16   90.65
   9  -1  -5 1446.07  122.61
   7  -3   4 7948.96  335.01
   3   7  -817685.28  534.51
   2  -2  -8 8783.00  350.84
  10   0  -2 8732.57  369.51
   9   6  -513115.53  448.27
  10   2  -1 3824.23  239.66
   1 -10  -221165.35  602.12
   7  -5   3 1313.24  110.52
  10   1  -1 3427.13  265.90
   1  -4   8 8553.58  344.71
   5  -8   3 2289.03  210.49
   3  -7   6 7271.31  313.83
   0   8  -7  841.05   88.65
   0   8  -7 1616.20  136.21
   7  -6   2 7332.79  322.54
   2  11   0 4091.54  248.62
   9   4  -6   21.72  178.47
   1   0   8 8055.46  324.61
   4  10   1 3212.40  231.75
   5  -5  -627731.90  747.50
   6   9  -6 3777.58  233.35
  10   4  -3 9755.05  374.98
   8  -2   3 4336.82  271.63
  10   2  -4 7149.11  329.31
   8  -4   210329.12  384.09
   6   5   410000.15  390.22
   4  -9   3 9704.94  381.90
   3  -2  -811771.83  409.62
   1  11  -4  146.60  149.79
   0  11   0 3520.54  225.94
   0  11   0 3200.46  231.23
   9   7  -3 3512.69  255.99
   2  10   2 7536.10  313.88
  10   3  -415248.88  491.57
   4   7  -824448.78  665.27
   8   8  -1  334.19   82.12
   7   9  -5 9296.18  376.31
   4  -4  -715334.86  491.39
   2   3   7 6739.09  311.77
   4  -9  -216949.02  526.14
  10   0  -3 6668.92  308.19
   2   7   514893.03  476.41
   2   7  -8 6955.92  316.82
   5   1   611339.10  419.60
   5  -3   6 8385.49  344.69
   9   4   1  519.15   88.30
   8   5   2  314.07   81.36
   3  10  -614170.13  463.00
   8   7  -616151.74  513.23
   1 -11   124732.54  668.92
   8   1  -712139.71  429.03
  10   4  -2 9929.81  374.70
   1 -11   215261.80  492.71
   5  -1  -810522.19  396.87
   3  -6  -611173.97  406.99
   1  -2  -8 8771.95  342.19
  10   3  -1   54.88  170.88
   8  -5   1 6567.54  332.26
   9   1  -610574.24  392.25
   6  -8   0 2917.14  214.69
   2  10  -620758.51  603.19
   8   8  -5 4249.51  255.95
  10   0  -110263.51  396.29
   8   5  -7 4440.17  261.91
   3   9  -7 7735.90  329.97
   5  -6   517519.69  528.31
   7   3   413143.45  456.06
  10   1  -4 2180.41  164.18
   7   7  -729500.66  772.97
   6   8  -710311.04  386.68
   4  11  -414416.12  464.40
   9   7  -2 4499.77  281.74
   2 -10   4 3538.39  240.00
   6  10  -1 5110.60  281.27
   9   7  -4 6484.06  321.57
   6   8   2 8775.69  367.38
   8  -5  -3 7931.07  339.33
   3  -9  -316537.83  517.28
   3   9   3   71.40  160.05
   6   0  -817913.51  548.51
   4  11  -120511.03  603.65
   0   6  -820264.70  586.01
   0   6  -820306.20  587.54
  10   4  -4 3062.83  266.05
   4  10  -6 9862.73  377.28
   1  -9   6 3558.00  251.34
   1   4   717535.71  531.61
   2   9  -7 7282.36  317.83
   1   6   612771.42  436.64
   5  -8  -3 6959.84  319.81
   6  -8  -1 1375.21  135.68
   6  -7   3 4781.83  265.82
   4   9  -7 3050.21  233.00
   8   3   312666.51  434.30
   3  -5   7  269.69   81.76
   8  -2  -618270.41  564.00
   3 -10  -1 2883.11  217.02
   6   6  -8 1029.50  104.16
   7   8   119281.01  580.29
   9   5  -614737.79  484.62
   7  -7   0 2801.59  231.22
   6  -8   1 6183.29  309.21
   3  11   0 5962.32  304.27
   6  -4   514178.98  463.90
   3   2   7  920.85   89.82
   3   8   4 5173.76  279.59
   9   1   2 8473.63  368.36
   4  -2  -816910.64  522.36
   5  -9   0 2666.83  216.50
   7  -7  -1 3010.16  227.68
   9   0   214037.50  471.23
   7   3  -8 9406.07  368.84
   6  -6   4 8185.41  345.51
  10  -1  -210360.02  388.85
   4  -7  -5 2716.18  222.89
   1 -10   5 1553.88  133.21
   7   7   2 2328.25  175.50
   6   9   1 8160.02  352.44
   4  -6   6 2889.32  214.49
   5   7  -816766.21  525.26
   5  -9   1 6092.24  301.69
   1 -11   0 1314.59  131.94
   2 -10  -215514.83  494.89
   1  -5   816592.76  510.91
   1 -11   311720.88  417.56
   7   4  -8 2633.63  210.51
   1   7  -8 7396.17  323.40
   1  10  -616246.33  513.97
   0  11  -4  -29.08  156.50
   0  11  -4 -109.07  139.02
   6  10  -535304.84  894.59
   6   7   311527.03  417.42
   3 -10   322325.00  638.93
   7   2  -8 6652.23  311.85
  10   5  -3  952.38   96.04
   6   3   510300.81  391.76
   1   1   8 5919.58  294.17
   5  11  -3 4764.96  266.28
   9  -4  -1 3895.59  254.82
   0   2   8 6015.44  296.09
   0   2   8 5728.25  289.75
   6  -3  -7  582.35   96.71
  10   4  -1 2846.99  245.71
   9   2   2 4154.19  288.00
   5   9   215015.74  480.17
   4   6   5 4979.44  268.86
   4  -8  -418254.62  562.85
   9   6   0 4584.30  275.54
  10   0  -4 5794.57  293.24
   8  -3   311464.21  414.65
   5   8   3 2181.75  159.13
  10  -1  -1 3477.80  272.52
   3   5   6 4313.85  258.01
   8   0  -713944.30  474.49
   5   2   6 5446.87  290.47
   5  -4   6 4848.77  272.28
   3  10   2 3056.50  218.70
   9  -3   1  311.77   91.26
  10  -1  -3 6111.05  299.57
  10   1   0 1428.41  145.32
   7  -4   4 6564.86  318.80
   3   3  -910991.24  396.48
   4  -1   717376.20  536.33
   9  -1   2 1847.10  154.48
   9  -4  -2 2795.64  229.00
   9   0  -6 5410.32  302.63
   5  11  -2 2735.03  240.09
   4  -2   7 9793.90  383.45
   2  -2   8 5444.49  274.44
  10   5  -2 5534.02  291.19
  10   2   0 1171.24  113.05
   9  -3  -4 3426.08  252.92
   5  -9  -1 3175.16  244.91
   3   2  -9 7765.72  320.95
   1   9  -710559.50  381.76
   3  11  -518655.23  555.71
   7  -7   110452.98  399.78
   4   4   6 4082.74  233.50
   2  11  -513705.25  456.92
   5   5   5 5416.99  274.82
   8   6  -7 4543.30  287.04
   7  -2  -714248.98  477.26
   4  -6  -612774.05  446.81
   2  -1   8 3870.32  233.82
  10   5  -4 1474.25  130.18
   2   3  -9 3522.33  240.88
   2  -5  -7 9437.57  377.40
   5   9  -7 1645.88  136.25
  10   3  -5 4717.28  285.57
   7   9   0 5849.67  305.50
   5  10  -610443.85  396.82
   7  -5  -516214.64  528.29
   9  -2  -5 9507.81  382.06
   3   4  -9 9078.92  368.00
   1  -5  -7 8207.26  355.10
   1  11   1   56.86  154.64
   2  -3   8 5258.34  278.35
   8   9  -313225.57  474.54
   4   3  -922317.17  626.68
   9   7  -1 3822.79  281.42
  10   0   0 2530.74  223.24
  10   2  -5 1093.92   97.66
   2   2  -9 3122.78  228.85
   9   7  -5 4266.79  265.67
   7  -7  -213196.93  453.65
   7   5  -8  414.73   83.87
   2  -7   7 9324.58  373.28
   4   0   7 2180.18  162.47
   8   7   1 4631.42  273.80
   5  11  -416921.19  536.42
   5  -4  -7 7423.96  337.91
   7   1  -818348.46  561.83
   9   5   1 3405.91  246.99
   0  11   1  112.11  173.27
   0  11   1 -101.96  172.43
   9  -4   0 2149.69  169.16
   0   9   421261.25  618.51
   0   9   421865.01  634.49
   6  -8  -2 7158.29  329.83
   4   2  -9 9531.06  371.77
   1  -8   7 4111.89  248.41
   7  10  -3 3881.25  258.57
   2 -11   1 9484.02  369.68
   4  -3   7 6249.09  308.11
   8  -6  -1 3273.01  250.94
   6  -6  -513345.25  463.33
   4   4  -9 3256.11  250.12
   5  -9   2 3079.58  246.31
   2   4  -919773.44  579.19
   1  -9  -432151.98  837.19
   8   9  -4 4462.15  301.74
   1  -8  -510686.40  402.99
   7  -6  -416492.34  530.21
  10   3   0 8983.77  367.65
   9   6  -6  829.56  118.14
   6  -8   2 8283.21  345.40
  10   4  -5  -84.44  209.64
   4  11  -522404.25  649.97
   7   6   3 6744.65  331.02
   2 -11   216832.64  523.58
   2  11   1  101.66  106.18
   3   7   5 2915.10  241.36
   2  -3  -810690.18  397.54
   8   8   0  547.26   83.78
   3   1  -912018.35  424.98
   7   4   412048.40  442.78
   9   3   2 5903.94  314.75
   4 -10   1 6794.66  321.03
   3   8  -816467.35  522.76
   0   8   513286.78  457.74
   0   8   512918.81  448.56
   6  -1  -8 7712.27  344.76
   8  -6   0 4802.42  288.50
   8   9  -2 9992.60  390.97
   1  11  -5 4783.48  278.23
   3  -5  -7 5886.77  294.99
   4  -8   5 4812.96  271.16
   5  -2  -810254.65  393.59
  10   1  -5 1035.53   96.58
   5  10   1 9174.31  370.87
   4  11   0 9678.84  381.23
   2   6   613638.40  460.69
   3  -9   516645.38  536.66
   8   4   3 3790.12  259.56
   2   0   823389.00  653.98
   2   1  -911155.11  412.76
   4 -10   0 9119.34  355.58
   7   9  -6 4935.95  271.05
   7  10  -414436.78  494.50
   0   5   7 6277.98  303.07
   0   5   7 6464.16  315.15
   8  -5   2 1896.64  161.30
   9  -2   2 1079.89  108.59
   7  10  -2 4760.95  261.33
   7  -4  -612789.67  457.69
   4   8  -821129.50  613.47
   9  -4  -3 2955.26  240.49
   5   7   4 1851.45  140.34
   1   9   414883.36  492.62
   8  -4  -5 2596.55  264.80
   3  -3  -8 4660.87  275.04
   6  10   012316.21  441.99
   6  -7  -4 9635.14  390.33
   0  10  -617401.71  536.48
   0  10  -616834.50  522.75
   2  -4   8 2942.92  220.91
   6   7  -813911.56  470.00
   5  11  -124957.86  695.44
  10  -2  -2 1755.76  158.78
   8   8  -611334.19  430.18
   1  -3  -819718.48  586.79
   3   5  -9 1103.51  111.15
   7  -6   3 1849.61  149.22
   4  -9   413453.75  458.36
   6  -5  -6 3732.64  272.95
   1   3  -9  206.63   81.52
   8  -6  -2 1007.82  103.77
   2  -8  -5 5249.53  295.03
   2   8  -810657.13  403.43
   8   6   211905.23  430.23
  10  -1   0 2470.91  238.79
   1   2  -9 2084.50  191.59
   2   4   710315.54  392.53
   2 -11   0 1165.33  116.43
   4   1  -913341.44  455.04
   3  -6   7 2405.55  225.43
  10  -1  -4 2659.29  245.47
   0   7  -8 7217.26  327.48
   0   7  -8 6618.90  313.58
   5   3  -922074.31  636.62
   7   8  -7 9718.19  398.06
  10   5  -110875.46  412.24
   6  -5   5 7453.76  340.19
   1 -11  -1  803.46   96.30
   8  -5  -422942.75  664.29
   4  -9  -315975.74  516.22
   1  -6   817204.18  537.46
   4   9   3 2019.02  152.11
   9   8  -315504.00  517.30
   5  -8   4  368.02   86.81
   4   1   7 8028.13  338.61
   0  10   312923.43  446.91
   0  10   312801.27  446.71
   4   5  -9  389.14   79.98
   3   3   7 1406.61  115.83
  10  -2  -1 2870.52  235.92
   2  -9  -425243.27  699.86
   3 -10  -2 6505.22  321.46
  10   6  -3 1181.94  118.06
   1 -11   4  984.40   89.78
   6   6   4 4148.79  283.97
   1   2   8 8799.85  355.09
   4 -10   210053.93  397.14
   3  -8   619971.71  603.51
   5   4  -9 1582.33  123.08
   2   5  -9 8760.15  366.00
   1   8   511788.11  427.60
   7   6  -8 1395.35  142.16
   5   2  -922193.90  648.09
   9  -1  -6 9271.36  384.27
   8  -1  -712129.93  448.07
   4  -4   7 2996.95  235.71
   1  10   310908.02  407.30
   1   4  -9 7804.04  340.06
   9   8  -4 6378.89  323.05
  10   5  -519785.96  606.26
   5   3   6 2887.39  232.38
   5  -5   6 2857.38  210.78
   7   0   5 3225.72  243.03
   7  -1   5 3122.71  231.58
   0   9  -713993.35  461.48
   0   9  -714052.11  473.94
   8  -4   3 1816.12  163.55
   5  -9  -214568.35  490.11
  10  -2  -3 1672.30  155.65
   9   3  -7 1569.30  149.36
   1 -10  -316745.00  522.21
   1   1  -9 8344.19  354.90
   7   0  -813829.37  471.63
   6   4   5 5698.70  309.52
   5  -7   5 3599.46  254.52
  10   4   0 4398.95  294.94
   1  -7  -6 4695.09  271.93
  10   6  -4 7068.11  340.74
   2  12  -2 9572.60  377.35
   2  -9   6 6487.42  319.29
   7  -7   2 5590.90  305.19
   5  -7  -5 4931.41  293.66
   2 -11   312032.56  443.76
   3  11   1 1645.73  140.33
   4   8   4 1347.25  135.05
   8  -3  -6 5731.56  312.59
   5   8  -815861.50  512.08
   6   9  -7 4482.78  262.61
   4  10   2 2457.71  221.96
   9   8  -2 7225.57  357.85
  10   6  -2 2991.22  271.75
   8   9  -5 8323.65  351.56
   8   0   4  690.20   91.16
   3   0  -917578.75  536.40
  10   0  -5 4039.97  272.53
   8  -6   1 6582.97  322.05
   9   4  -7   90.46  165.06
   4  -3  -8 1159.03  107.60
   5  11  -512833.56  475.16
   4 -10  -1 3171.60  235.65
   8   7  -719781.22  605.85
   3 -10   4 5865.59  300.24
   9   2  -7 6937.57  317.81
   1  12  -2 5725.67  302.48
   2 -10   5  581.97   82.68
   2   0  -914948.76  486.78
   6  11  -3 2468.22  224.07
   2  12  -312627.96  438.86
   6  10  -6 5650.36  300.70
   2  -7  -6 3021.90  232.31
   4  -5  -7 1204.00  117.41
   7  -5   4 6399.46  326.28
   9  -4   112178.28  444.64
   8  -1   4 6651.26  319.98
   0   3   821449.93  619.64
   0   3   821074.33  620.59
   2   1   8 3342.69  251.58
   0  11  -5 2098.63  208.78
   0  11  -5 1920.18  147.85
   7   1   5 1317.48  121.56
   2   9   4 9760.15  387.39
   0   7   617066.54  534.81
   0   7   618081.70  559.88
   7  -7  -310631.49  424.51
   7  -2   5 2213.35  221.11
   4  -7   6 4041.78  260.07
   8   1   4 2601.01  219.23
   8   9  -1 2495.86  211.00
   5   5  -9  740.55   91.73
   9   4   2 2560.47  230.17
   1   8  -811495.97  417.91
   7  10  -515400.79  512.99
   3  12  -214792.54  492.22
   3  12  -313115.05  457.33
   1   5   7 9319.51  361.41
   5  -6  -6 5976.46  321.32
   3  -8  -5 1947.50  160.24
   7  10  -1 4238.38  271.19
   5   1  -920288.44  600.62
   6  -1   6 3984.96  267.12
   2  -5   8 5131.97  283.06
   1  12  -310784.41  403.61
  10   1   1 3728.13  264.93
   6  11  -2 3256.15  242.36
   5  -8  -4 5956.15  309.16
   3   6  -9 3477.12  250.78
   4   0  -912437.15  435.51
   1  12  -1 1789.51  143.01
   6  11  -414124.58  472.76
   2  12  -1 8356.85  350.20
   2  10   3 7353.29  330.30
   8   3  -817451.04  541.10
   3  10  -7 6029.02  291.44
   9   7   0 3075.00  255.45
   6  -7   4 8271.44  356.19
   5  -9   3 4066.61  255.98
   9  -3   2 1856.41  153.21
   9   7  -618682.11  584.13
   6   0   6 7185.29  333.79
  10  -2   0 2181.87  170.46
   1   5  -910239.74  401.08
   4   6  -9 5312.15  298.29
  10   0   1 4244.52  274.89
  10   2   1  169.44  196.40
   8   4  -8 2496.52  220.90
   6  -8  -3 9480.52  392.32
   6  -2   6 5499.93  300.90
   9   5  -7 -197.67  176.22
   8  -6  -3 7720.20  362.91
   0   2  -9 4709.48  269.31
   0   2  -9 4209.32  263.87
   0   3  -9 2122.72  207.20
   0   3  -9 2566.20  207.73
   9  -5  -1 4064.17  281.51
   2 -10  -315850.89  511.65
   9   1  -716054.16  535.01
   2 -11  -1 9075.90  389.12
   1   0  -915268.67  494.84
   9  -3  -5 7938.59  365.38
   4   2   7 1997.15  154.75
   9   6   1 2329.97  225.52
   4  10  -7 5896.92  301.68
   0  12  -2 7405.00  331.91
   0  12  -2 7544.41  342.05
   3  -9  -421680.29  632.78
   7  -3  -7  314.11   94.43
   8  -2   4 3444.59  272.65
  10   3  -6  202.42   84.92
   9   8  -5 2241.74  165.62
   8   2  -811167.92  426.77
   2  10  -7 4804.42  300.54
   6  -4  -7 5369.07  302.01
   6   3  -916518.56  531.23
   3  11  -612242.19  448.65
   2   6  -9 6713.54  330.99
   9  -4  -4 1913.79  168.43
   4   5   6 2702.49  236.00
   2   8   516998.31  538.88
   6  -8   3 6062.14  308.22
   3  -7  -6 2765.45  221.32
   8   2   4 2577.24  252.05
   6  -2  -8 6879.86  329.75
   3 -11   1 1124.55  114.53
  10   2  -6 1754.72  153.32
   9  -5  -2 4517.58  266.66
   7   8   218109.01  576.31
   8   5   3  131.40   95.61
   6   4  -9 -173.98  179.94
   5  11   0 4927.44  317.63
  10   6  -5 8510.41  389.34
   0  12  -1 -469.69  171.27
   0  12  -1   85.36  107.68
   4 -10   321118.85  628.93
   7   5   4 2881.55  255.36
   2  12  -4 9581.41  371.26
   7   2   5 6772.17  341.44
  10   4  -6 1508.23  149.42
   2  11  -613041.07  460.87
   4  -5   7 2518.69  223.72
   6   9   2 9131.76  373.16
   3  12  -115802.74  524.20
   1 -10   613625.13  460.29
   0   1  -9 5596.28  294.95
   0   1  -9 5480.63  294.44
  10  -2  -4 6354.19  325.28
   1   7   625573.19  712.43
   7  -3   5 2531.81  172.90
   3  12  -4 5036.95  292.51
   4  12  -310305.70  397.68
   3  -2   8 2963.82  240.18
   6   1   6 1637.55  164.14
  10  -3  -2  791.32   98.30
   7   9   1 2768.41  189.22
   0   4  -9 4441.09  271.63
   0   4  -9 4060.14  255.70
   3   6   615637.84  513.33
   5   6   5 1559.45  135.60
   6   2  -927897.37  769.96
  10   6  -1 7623.08  357.56
   0  11   213466.46  466.59
   0  11   213725.72  465.69
   7   7  -811144.16  423.04
   1  11   2 7992.88  343.14
   9  -5   0 7192.05  350.29
   2  -8   7 9299.56  388.60
   9   0   3 2854.85  256.98
   8   5  -8  189.13   82.54
   4  11  -618414.12  572.67
   9   8  -1 1003.43  106.87
   6   8  -819496.17  590.78
   0  12  -3 8523.18  355.07
   0  12  -3 8729.34  374.62
   3  -1   8 6418.75  328.35
  10  -1   1 2363.30  236.40
   4  12  -216246.35  530.36
   9   1   3 5318.65  303.14
  10  -3  -1 3488.61  273.30
   3 -11   217549.93  550.08
  10   3   1 3690.71  274.46
  10   5   0 2501.21  244.79
   5   6  -9 2377.83  170.87
   6   8   3 2244.95  167.51
   6  -9   0 1221.80  114.19
  10  -1  -5 6344.38  336.67
   6  -3   6 5191.77  296.91
   3 -11   0  299.54   88.82
   4   7   5 2603.99  236.70
   7  -8   0 5005.70  280.14
   7  -1  -8 8178.95  360.55
   5  -3  -8   88.31  131.28
   1  -7   8 8993.79  368.59
   3  -1  -913846.99  464.96
   4  11   1 1390.87  132.94
  11   2  -3 4029.67  283.62
   3  -3   8 5136.97  293.90
   2  -1  -916232.71  522.46
  10   7  -3 3742.34  246.03
   5   0  -9 6226.60  314.84
   1  12  -4 8901.57  370.12
   8   1  -8 9691.11  416.68
   7  -8  -1 5218.67  295.88
  10   1  -6 7544.16  356.42
   2  -4  -8 6493.52  318.57
   9  -2  -612400.30  463.38
   9  -1   3 2974.93  248.20
   6   5  -9 1575.85  142.11
  11   2  -2 1379.95  126.11
   5  10  -7 4849.74  278.49
   6  11  -113806.80  485.73
  11   3  -3 4724.34  314.60
   6  -6   5 4618.49  289.54
   3   9  -8 3333.25  249.56
   3  -7   7 7847.42  361.15
   1   3   816335.00  523.34
   8  -2  -7 8391.76  371.43
   8   8   1 6987.98  345.05
   6  -9   1 1650.75  154.76
   2 -11   4 1727.95  150.55
   2   2   8 7346.56  331.22
   1  10  -7 6610.90  317.44
   6  11  -5 6504.34  345.19
   1  12   0  105.33   77.27
   3   4   7 6336.78  298.37
   1  -9   711257.76  418.80
  10   7  -4 2844.25  249.16
   5   4   6 1732.41  146.95
   5  -6   6 3332.98  251.49
   4 -10  -2 9830.13  405.23
   4   9  -8 9086.18  383.42
   9   6  -7 5613.83  324.37
   1 -11  -222161.97  650.51
   0   8  -8 7384.77  333.36
   0   8  -8 7676.48  341.12
  11   1  -3 2337.95  175.10
  11   1  -2 7503.71  366.83
   4  12  -4 1525.69  149.32
   5  -5  -7 -155.28  180.05
  10   5  -6 9395.79  407.52
   2  11   2 5575.37  291.70
   7   7   3 7097.32  353.72
   3   9   4 7246.87  346.40
   8  -6   2 3915.52  274.21
   6  10   1 5252.87  312.03
  10  -3  -3   75.69  195.84
   6  -9  -1 1983.02  161.55
   9   2   3 3371.89  267.54
   1  11  -613247.39  476.91
  11   3  -2  576.29   98.99
   9   0  -712010.19  455.25
   1  -4  -811053.73  421.32
   8  -5   3 2696.13  264.24
   3   0   813725.19  471.84
   3  10   3 3339.01  242.81
   8  -3   4 2858.46  267.79
   8   9  -6 5239.61  299.92
   1  -6  -7 4869.66  271.66
   1   6  -912482.19  454.07
   2  12   0  844.22   90.83
   3  -4  -8 6635.05  317.01
   2  -6  -7 2055.99  208.76
   1 -11   5 2761.68  230.61
   6   1  -916088.13  525.44
   8  10  -3 9329.13  396.11
   4  -8  -5 2280.65  228.94
   0   0   9 9276.65  385.16
   0   0   910010.19  398.58
   7  -6  -5 6539.11  337.22
   7   9  -7 7493.86  346.69
   2  -6   813466.89  469.30
   9   5   2  445.36   92.33
   7  -8   1 4328.32  286.48
   4  -1  -9 7211.44  337.29
   5  -9  -317488.74  555.62
   5   9   3 3329.03  242.39
   8   7   2 3534.96  290.38
   5  -1   712425.52  464.69
   2   9  -8 1033.45  103.93
   9  -5  -3 7960.10  368.11
   1 -12   2 4356.97  270.66
  10   7  -2  443.64  103.48
   8   8  -7 9940.57  417.91
   2   5   7 9922.56  390.19
   8   3   4 3260.60  286.65
   0   5  -9 6951.10  333.77
   0   5  -9 6691.60  321.70
   0  12   0 1130.86  112.12
   0  12   0 1019.29   94.64
   1  -1  -917975.04  558.65
   3   7  -9 7459.53  330.24
   6   5   5 2874.39  255.99
   5  -2   711323.15  436.34
  11   2  -4 2356.22  180.78
  11   3  -4 8624.65  389.24
   8  10  -410730.15  430.13
   1 -12   1  -45.24  170.51
  11   4  -3 7526.62  358.89
   5  11  -615679.46  522.28
   4   7  -911599.83  426.52
   3 -10  -3 6317.40  319.43
   7  -7   3 3989.90  264.70
   6   2   6 2410.29  170.80
   8  -7  -1 3031.13  258.22
   7  10  -6 2626.56  241.98
   5 -10   0 6144.69  309.34
   3  -4   8 6570.33  327.70
  10  -3   0 5321.20  315.21
   8  -5  -5 4187.53  308.56
   4  12  -115910.41  530.27
   5 -10   1 4776.58  294.67
   8   6  -8  920.96  102.89
   7  -5  -6  140.81  194.34
   8   9   0 3507.47  257.03
   4  -7  -6  835.15   92.14
   5  10   2  666.29   96.22
   8  -7   0 -179.87  205.91
   9  -4   2 7172.84  345.43
   7  10   0 6192.82  340.20
   5   0   7 2172.80  173.25
   9   9  -3 6568.55  347.02
   7   3   5 9774.29  401.91
   9  -2   3 2973.41  266.85
  10  -2   1 1316.18  126.77
  11   0  -2 6860.15  358.06
   4  -9   5 8932.96  384.55
  10   4   1 8595.68  373.98
   0   6   7 1618.09  152.84
   0   6   7 1850.66  150.97
   3 -11   313823.58  475.21
   7  -4   5 9133.95  390.80
   5   9  -812988.32  462.81
   3  -6  -7  354.33   88.54
   7  -6   4 2752.02  247.67
   4   3   7 2487.46  230.37
  11   2  -1 4177.68  290.33
   9  -5   1 3766.61  274.50
   9   9  -4 4192.67  296.07
   5  12  -3 5790.55  300.05
  11   0  -3 1474.50  132.04
   8  10  -2 2250.27  166.41
   7  -8  -2 5183.20  308.29
  11   4  -2 1572.74  134.32
   6  -4   6 5373.82  295.63
  11   1  -4 1296.88  124.48
  11   1  -1 2758.08  254.64
   2   7   620851.25  625.47
   2   7  -9 5695.78  298.38
   6   7   4 4399.39  262.65
   1  -2   9 1030.01   98.57
   6  -7  -5 4402.03  285.39
   0  12  -4 4567.69  275.57
   0  12  -4 4877.40  275.11
   3 -11  -114992.45  506.68
  11   4  -4 2828.16  265.21
   4  -9  -4 8598.49  379.65
   6   6  -9 1232.31  119.01
   7  -7  -4 6535.85  335.94
   3  12   0 4975.71  277.26
  10   0  -6 4044.80  292.36
   8  -4  -612405.82  459.80
   9   8  -6 8385.91  382.19
   7  11  -3 1572.20  146.27
   1  -3   9 3613.47  243.16
   5  -3   7 2809.94  232.01
   0   4   814486.61  500.81
   0   4   815374.18  504.97
   5   8   4 1177.87  112.80
   3   8   514623.12  498.38
   3  12  -5 3750.47  262.77
   8   0  -8 9547.65  404.80
   1 -12   3 5270.39  307.84
  10   7  -5 4801.25  325.62
   4  -4  -8 2889.11  237.09
   6  -9   2 3756.12  262.40
   9   3   3 1284.31  108.94
   2  12  -5 2088.07  171.92
   8  -6  -412369.79  470.96
   6  -6  -6 4123.74  268.35
   3  -9   613553.88  489.73
   5  12  -2 9529.15  404.08
   5   7  -9 7212.68  332.15
   5  -8   5  701.51   98.30
  11   3  -1 1147.77  105.01
   3 -10   5 2181.44  217.40
   3   1   8 2129.70  160.88
   7   3  -9 9311.79  389.06
   4  -6   7 2802.97  241.09
   8  -7  -2 9386.72  397.07
   2 -11  -223205.89  689.20
   7  11  -4 8383.07  377.54
   3  11   2 3453.74  269.09
   1  -1   9 2543.24  219.30
  10   6  -6 3665.86  322.85
   7   4  -9 2528.86  236.20
   5 -10  -1 4803.77  290.16
   6  10  -7 3722.07  255.42
   5  12  -4  638.38   96.17
   9   9  -2 9669.09  424.76
   1   9  -8 1621.99  158.54
   5  -9   4 3431.80  254.92
   1 -12   0 6120.15  303.07
   4  -8   6 7124.59  346.08
   5 -10   2 6649.35  332.76
  11   0  -1 3816.84  304.09
   6  -9  -2 8349.51  369.76
   5  -1  -9 2994.27  234.20
   6   0  -9 4982.52  296.12
   8  10  -5 6220.76  329.02
   0  10  -7 5854.85  307.99
   0  10  -7 5298.23  307.68
   5   1   7 4412.37  280.05
   0  11  -611780.13  426.40
   0  11  -610880.67  438.37
   7   8  -817064.93  553.90
   1  -4   9 5484.04  311.96
   7  11  -2 2557.74  243.83
   4  12  -5 7389.26  353.67
  10   6   0 3878.84  282.84
  11   5  -3  938.80  103.25
  10  -2  -5 8153.86  409.56
   8  -7   1 4310.62  281.04
  10  -3  -4 4090.72  295.36
   4 -10   4 7003.34  333.41
   7   2  -917932.31  579.87
   9   7   1 5287.75  311.63
   0   1   922913.55  661.96
   0   1   922487.85  656.89
   1  -9  -510026.63  411.22
   9   7  -716794.85  561.61
   9   8   0  300.82   92.97
   0   9   514571.72  496.13
   0   9   515284.83  507.17
   6  -3  -8 1522.06  152.15
   2  -2  -9 8885.03  374.93
   6  -8  -4 3037.62  267.97
   8   6   3 9116.52  395.09
   3  -2  -9 4979.47  278.37
   7  -8   2 4474.22  291.18
   8  -4   4 3426.03  272.38
  10   1   2 3484.55  296.13
  10   7  -1 4423.59  303.11
   9  -4  -5 4680.34  307.73
   7  -2  -8 3782.50  277.72
   9  -1  -710839.76  429.60
   0  10   4 8098.40  370.54
   0  10   4 9234.50  391.79
   3  -5   8 4925.91  296.67
  11   0  -4  510.91   94.58
   0   6  -9 9934.11  400.30
   0   6  -910082.01  405.00
   1  12  -5 3066.30  235.71
   9   9  -5  429.15   96.15
  11   3  -5 2683.91  259.12
  10   0   2 2343.92  183.38
  11  -1  -2 7013.59  364.01
   7   5  -9 2054.35  158.50
  11   5  -4 2666.64  196.05
   2 -10   6 6174.72  317.82
  10  -4  -2  577.56   98.81
   6  11   0 8262.12  381.64
  10  -4  -1 1404.65  127.01
   1   6   7 2412.51  177.25
   5  11   1 1364.43  120.51
   7   6   4 2071.91  181.18
   7  -4  -7 3977.22  273.12
  11   2  -5  926.94  106.66
   1 -10  -4 4435.94  284.75
   4  -6  -7  260.62   92.92
   1   7  -912136.27  461.53
   9  -3   3 4967.30  289.87
   2   3   8 8229.75  359.34
   5  -4   7  774.33  100.21
   8   4   4 6129.24  334.68
  11   5  -2 3132.85  248.94
  11   4  -1 2840.74  253.23
   6  11  -6 5173.00  308.75
   6  -8   4  919.17   96.67
   1  12   1 1839.47  150.43
   6   3   6 3683.49  272.24
   4 -11   1  145.54   89.07
  11  -1  -3 2806.07  273.92
  10   2   2 7551.13  359.63
   8   7  -8 5164.57  314.37
   6   9  -814440.08  510.33
   1   0   9 9117.33  389.06
   9  -6  -1 3319.80  250.66
   4  10   3 2821.48  262.30
  11   4  -5 1487.61  140.09
   2  -9  -5 3279.00  267.92
   1  10   412308.66  447.91
   9   3  -8 7897.32  369.12
   4   6   610669.61  425.70
   1  -8   8 3777.91  274.37
   2 -12   1 1519.47  128.47
  10   3  -7  121.89  130.30
   9  -5  -4 4756.06  319.85
   8  10  -1 2372.53  233.03
   1  -2  -9 6937.75  335.92
  10   8  -3 8619.35  400.26
   2 -12   2 2477.00  177.12
   9   4  -8  -62.20  184.54
   9  -3  -6 2796.55  270.35
   0  12   1 2286.98  166.44
   0  12   1 2634.02  245.56
  10  -3   1  901.52  106.14
   7  11  -5 8325.63  381.69
   4   9   4 4993.89  296.89
   5  12  -112691.54  473.39
   4  12   0 6372.41  323.47
   1   9   512929.02  471.97
   4  -2  -9 1581.49  151.87
   1  -8  -6 1013.87   99.92
   4 -11   0  918.02  105.64
  10   5   1 2922.18  249.84
   2  -7   8 9554.93  399.43
   6  -5  -7  527.05   91.24
  10   4  -7  920.28  102.34
  10   8  -4 -234.49  182.52
  10  -1   2 1346.70  136.90
  11  -1  -1 4863.90  315.17
   8  -3  -7  394.46  104.81
   2  12   1  528.64   91.60
   7   1  -9 9373.86  407.94
   6   7  -9 5738.09  319.14
   1   4   813036.08  466.82
   5  -8  -5 2585.22  172.22
  11   1  -5 1936.83  159.38
  11   1   0  312.94   98.36
  10  -1  -6 6174.27  345.67
   7   4   5 6833.03  369.39
   3  11  -7 4851.51  284.85
   6  -5   6 1606.32  160.25
  10   2  -7 1694.41  169.31
   1  -5   9 9933.73  404.83
   9  -6  -2 2446.99  185.67
   9  -6   0 2922.84  258.98
   9   6   2 2709.88  264.80
   3   8  -910081.55  413.93
   5   5   6  867.47  102.57
   5  -7   6 4605.73  297.71
   9   2  -816863.12  568.82
  11   2   0 1295.20  127.41
   5  -4  -8 3146.60  245.64
   9   4   3 2567.23  245.38
   4   8  -910817.55  434.73
   1 -12   4 3939.83  267.71
   6  -7   5 3515.12  266.78
   2 -11   5 1238.15   99.49
   5  -7  -6  348.73   90.13
   4 -10  -3 4657.18  301.54
   7  -5   5 6738.07  356.27
   5  12  -5 5014.52  302.41
   4 -11   212615.66  472.17
   2  -9   7 6477.60  338.56
   3  -8   710715.83  424.36
   0   8   6 2688.66  185.24
   0   8   6 3209.55  248.54
   2  -8  -6 3095.38  239.20
  10  -4  -3 2397.13  239.97
   7  -8  -3 4044.81  305.65
   2 -10  -4 2388.06  229.90
   3   2   8 7214.03  335.50
  10  -4   0 1433.74  135.29
   4  11  -7 4043.50  292.74
   8  -7  -3 7081.42  350.31
   8  -1  -8 3148.27  272.93
   5   2   7 1335.55  127.36
   3 -11   4 2657.86  255.67
   8  -6   3 4754.47  303.32
   5   7   5 5968.80  306.67
   3   5   710190.09  408.31
   9   9  -1 1648.69  153.78
   9   5  -8   74.81   96.67
   7   6  -9 1981.09  164.38
   6  12  -3 1408.98  137.35
   0  11   310779.82  424.75
   0  11   310596.21  429.20
   7  11  -1 6125.89  339.59
   2  11  -7 8648.96  380.01
   5 -10  -2 7131.90  358.11
  11   0   0 5906.51  316.79
  10   3   2  725.25  107.97
  10   7  -611999.35  481.15
   8   9  -7 6531.65  348.93
   2 -12   013687.65  485.09
   0   9  -8 4135.23  272.23
   0   9  -8 4396.78  270.89
  10   8  -2 6313.71  363.11
  11   5  -5 9690.45  421.00
   3 -11  -215658.50  538.64
   4  -2   8 3328.89  262.45
   9  -5   2   83.19  146.44
   7   9   2 3203.13  284.23
  10   5  -7  600.94  100.85
   3   7   612090.59  454.18
   4  11   2 1286.07  118.49
   2  -5  -8 2546.26  253.92
   6  -9   3 1547.18  155.72
   5 -10   310625.17  427.71
   4   4   7 3342.93  268.97
  11   6  -3   70.58  191.07
   1  11   311672.96  451.43
   4  -1   8 8855.48  387.18
   0  12  -5 4460.22  288.93
   0  12  -5 4814.83  278.33
  11   3   0 2037.89  176.13
   3  10  -8 3531.25  255.24
   1 -12  -1 5225.94  299.12
   2   8  -9 6367.32  328.27
  11  -1  -4 1116.32  111.92
   2 -12   3 4561.95  282.85
   6  -1  -9  787.48  102.77
   4  10  -8 1978.84  163.67
   6  12  -4 2338.60  164.49
   2  10   414076.18  496.75
   6   6   5  699.17   97.61
   5   8  -9 8091.03  364.70
   3   3 -1022293.79  665.84
  11   6  -4 2763.96  198.37
   8   0   5 2496.57  245.74
   1  -5  -8 3371.50  251.84
   1 -11  -313418.46  484.36
   8  -7   2 8378.22  387.57
  10   1  -7 9934.20  436.69
   3  -9  -5 1312.35  119.59
  10   8  -5  705.75  106.40
   8  10  -6 -255.67  191.90
   8  -1   5 1418.10  132.53
   7  10  -7 1642.04  161.49
  11   5  -1 -252.69  218.67
   4  -3   8 3133.34  271.54
   6  12  -2 4305.66  289.94
   4   3 -1021527.57  653.19
   3  12   1  553.65   87.57
   9   1  -8 5948.62  350.28
   5  -9  -4  957.96  106.25
   1   1   917994.32  587.40
  10  -2   2 1083.57  109.96
  11  -2  -2  975.06  111.60
   3   4 -10 8670.26  380.94
   0   2   9 7262.12  362.72
   0   2   9 7243.35  369.02
   3  -5  -8 3143.98  245.29
   4 -11  -115063.63  513.82
   2  -2   9  526.83   91.87
   3  -6   8 6662.75  342.41
   1 -11   6 9166.85  393.29
   7   8   3  876.96  106.97
   5  -5   7 3609.40  269.39
   3  12  -611058.44  441.95
   2  13  -213509.32  489.08
   4   8   5 8755.69  376.48
   3   2 -1013964.56  489.84
   8   9   1 2457.04  186.28
   4   4 -1010667.00  420.96
   1   8   6 6964.91  334.76
   7  10   1 6069.22  330.42
   6  -9  -3 9771.74  422.18
  11   0  -5 1525.41  124.30
   5  11  -7 5102.05  301.72
   5  -2  -9 1341.22  124.90
   6   9   3 1170.58  107.10
   8   8   2 8153.72  397.08
   7  -1   6  253.57   99.49
   3  -8  -6  713.69   89.00
   2  13  -315862.46  537.63
   2   9   5 9384.02  405.45
   1 -10   7 8301.62  382.10
   4  -7   7 5619.96  321.11
   2  10  -8 5056.03  303.03
   2  -3   9 1450.80  141.86
   4   0   8 1696.46  161.11
   9   9  -6 2285.28  177.72
   6  10   2  156.45  193.73
   8   1   5 4263.30  281.64
   0   7  -911598.77  451.30
   0   7  -911946.81  458.26
   2   6   7 3937.99  276.50
   7   0   6 2783.04  189.38
   2   3 -1013799.40  484.76
  11   6  -2 1019.98  102.91
   7  -7   4 1809.36  165.98
   9   8  -711365.75  473.96
   4   2 -1012384.17  471.10
   1  13  -2 5807.35  333.56
   7   0  -9 4342.82  302.92
   9  -4   3  786.30  105.52
   9  -6  -3 5970.04  345.80
   9  -6   1 1631.64  140.04
   5  -6  -7 1788.54  153.88
   2  12  -6 6092.78  339.63
   3  13  -310358.46  439.61
   8  -5   4 5884.47  337.05
   2  -1   9 1037.88  103.06
  11  -1   0 4423.23  301.17
  11  -2  -3 4278.27  301.95
   4  12  -614813.67  518.68
   2  11   312908.45  459.99
   9   6  -8 2886.24  259.19
   9  -2  -7 4762.36  298.84
   8  -2   5  679.19  100.26
  11  -2  -1 1845.08  180.95
   5  10  -8 1693.01  155.51
   3  13  -217314.89  573.03
   1  11  -713873.87  493.83
   2   2 -1012963.27  471.36
   7  -2   6  790.59  108.01
  10  -3  -511926.02  479.29
   8   3  -910428.53  422.32
   9   0   4 1485.80  134.49
   2   4 -10 5212.30  322.89
   8   4  -9 8191.22  365.90
  10   7   0  973.77  110.08
   1  13  -317257.39  572.34
   7  -9   0 1910.00  159.74
   7  -8   3 4046.46  286.44
   4 -11   310241.95  429.45
   1  -6   9 8305.03  380.06
  11   3  -6  757.98   99.05
   7   9  -811137.61  455.01
  11   4   0 4294.16  308.81
   3   5 -10 2863.92  242.14
   0   5   8 2766.32  251.21
   0   5   8 2533.74  231.80
   3 -10  -4 1609.39  132.97
   6   4   6 2706.98  237.21
  10   6  -7 5649.64  343.38
   8   8  -810017.55  420.84
   2  -3  -9  525.79   95.46
   1  -7  -7  491.18   89.81
   4   5 -10 4472.83  272.93
   9   1   4 3018.16  257.94
   5   3 -1016361.51  549.18
   8   5   4 4221.35  296.07
   9  10  -3 7911.22  392.47
   8  -6  -511208.97  452.75
   9  -1   4 4253.22  290.33
   2  -7  -7   46.59  117.49
   3  -3  -9  -65.79  184.06
   9  10  -4 6347.17  358.06
   5   4 -10 8112.59  364.26
   7  11  -6 1969.27  166.71
  10   4   2  541.55  101.04
   2  -4   9 4668.26  293.50
   4  -4   8 7611.71  372.52
   3   1 -10 5764.58  316.96
   8  11  -3 1631.94  134.50
   7   1   6 5002.24  304.08
  11   4  -6 2227.55  179.73
   2  13  -1 4364.84  284.08
   8  -5  -6  317.35  103.39
   1   8  -9 8586.85  374.83
  11   2  -6  846.72  109.10
  11   6  -5 3671.34  305.52
   7  -6  -6 4068.20  287.97
   7  -7  -5 1696.00  166.65
   5  12   0 4529.14  276.99
  10  -4  -4 1589.07  144.40
   1  13  -1 1092.34  101.57
   2 -11  -311998.18  466.12
   7  -9  -1 3501.88  269.63
   6  12  -5 3397.71  270.00
   7   7  -9 6111.71  347.21
   7  -3  -8  204.36   92.19
   8  11  -4 3550.12  301.63
   8   2  -914897.12  531.80
   6 -10   0 1408.06  130.28
  10  -4   1 4040.75  286.38
   4  -5  -8 3474.77  263.10
   8   5  -9 1146.33  111.89
   6   8  -9 6710.81  353.28
  10   6   1  205.09   98.76
   2  13  -4 3954.35  281.29
   3  13  -4 3876.32  266.69
   7  -9   1 3860.89  270.35
  10   8  -1 2129.54  192.31
   5   3   7 2057.08  156.83
   8  10   0 3509.71  265.80
   6   8   4  208.93   90.52
   8   2   5 5317.08  329.89
   4   1 -10 3830.57  277.59
   2   4   8 5980.33  330.62
   5   2 -1014616.13  511.07
   9   5   3 2062.08  180.25
   2 -12  -110568.55  430.51
  10   0  -711373.63  462.99
   0  13  -2 4723.06  297.18
   0  13  -2 4895.23  296.24
  10  -2  -6 7382.37  384.33
   8  -8   0 2700.80  254.19
   6 -10   1 1578.98  126.97
   3 -12   1 7135.42  347.89
   4  13  -3 6743.09  348.36
   2   1 -1010709.69  430.90
   2   0   9 8741.90  385.17
   8  -8  -1 1339.93  130.31
   1  -3  -9 1068.35  107.47
   4   1   8   39.24  184.30
   0   7   7  164.25   87.76
   0   7   7  183.51  183.91
   8   7   3 6329.32  359.09
   1  12  -6 4905.62  306.00
   2   5 -10 5003.43  299.46
   6  -4  -8  572.45  100.63
   9   8   1 -134.44  198.80
   6  -6   6 3437.92  278.34
  10  -5  -1 1606.84  139.69
   1  10  -8 2908.90  242.50
   9   0  -8 5178.23  328.80
   6  12  -111473.84  463.36
   1   3 -10 6393.51  334.80
   3   3   8 7524.26  354.18
   7  -3   6 3474.43  291.93
   4 -10   5 5592.51  314.76
   6  11   1 2383.43  236.28
   5   5 -10 3956.81  269.22
   5  12  -612715.91  476.13
   5  10   3  560.12   98.88
  10  -5  -2 1878.94  173.62
   5  -9   5 2733.33  248.88
   3  10   413265.95  485.35
   9   2   4 2240.27  224.24
   4  -9   6 9959.88  423.32
   3  13  -1 4667.95  307.81
   3 -12   2 2698.98  269.81
   7   5   5 5762.70  332.33
   3  -7  -7  543.82   95.70
   6  -1   7 3422.26  290.80
   4  13  -2 8460.81  401.25
   8  -3   5 1569.49  159.15
   4  -3  -9  167.10  168.51
   1   2 -10 7375.93  336.90
   2 -12   4 2935.21  243.72
   9  -2   4 3414.54  284.83
  10  -3   2   78.34  201.66
   8  -2  -8  634.60  105.59
   0  13  -1  112.30  190.35
   0  13  -1  347.59   90.26
   4  12   1  640.33   93.69
   6  11  -7 5146.29  307.63
  11   5  -6 2328.37  201.28
   9  10  -2 1866.03  170.94
   7  -6   5 1172.56  119.77
   0  13  -310678.55  437.86
   0  13  -310631.84  443.84
   1 -12   5 7389.70  365.09
   2  -8   8 2026.54  169.35
  11   1  -6 4087.23  301.94
   3 -10   6 4481.74  297.08
  11   1   1 2155.86  185.17
   6 -10  -1 3506.39  272.22
   1  12   2 8218.26  375.65
   8  11  -2 3371.12  247.92
   9  -5  -5  154.12  209.67
  11  -2  -4 5915.64  334.56
   2   8   6 8237.76  394.05
   6  -2   710638.93  438.87
   1   4 -10 3505.91  262.68
   1  13  -4 3851.01  279.89
   0  12   2 9085.36  414.45
   0  12   2 9544.22  406.10
   4  -9  -5  907.32  104.12
   7   7   4 3905.20  288.58
  11  -1  -5 2258.70  195.42
   4  -8  -6  -21.73  172.35
  11   7  -3  914.94  109.81
   9  10  -5   51.80  142.90
  10   8  -6 5155.14  341.02
   9   9   0 1928.36  165.25
   7  11   0 9119.00  413.28
   8  -7  -4 4698.20  323.25
   4  13  -4 3351.88  249.65
  11   7  -4 2233.90  180.58
  11  -2   0 1026.65  119.30
   3 -12   011568.13  443.72
  11   6  -1 1913.57  185.83
   6   0   7 1638.61  141.72
  11   2   1 2167.54  191.03
   6  10  -8 3981.11  298.59
   4   9  -9 6141.00  334.96
   5   9   4 3532.58  274.23
   4   6 -10  546.43   93.12
   1   2   9 7749.72  378.02
   9  -4  -6 2582.58  186.86
   3   9  -9 7665.33  378.78
   3   6 -10  364.33   91.76
   1  -9   8 5438.62  306.54
   3  11   3 8444.51  384.88
   6  -7  -6 1068.55  107.96
  10   9  -4 2010.12  167.61
   8  11  -5 8448.29  401.17
  10   9  -3 4082.85  317.11
  11   0   1 1536.31  144.12
   8   1  -9 4686.48  324.39
   9   7   2 3198.91  277.80
   2  -5   9 9025.48  397.33
   7   2   6 5973.66  332.96
   7  -5  -7  376.14   96.41
   7  -8  -4 2083.38  176.60
   9   7  -8 6351.67  355.99
   5 -10  -3 3686.60  291.74
   6  -8  -5  384.90   97.72
   6  -2  -9  108.11  210.21
   4 -11  -2 9467.45  418.75
   8  -8   1 5322.56  301.23
   8   6  -9  394.05   98.14
   5   1 -10 3263.78  280.95
   8  -4  -7  190.02  209.81
  10  -5   0 3313.45  281.16
   8  -8  -2 4296.42  325.62
   3   9   5 5027.86  322.46
   5  11   2   77.04  126.36
   7  -9  -2 9055.36  404.53
   3   0 -10  361.85   93.60
   0  11  -7 7420.90  376.86
   0  11  -7 7752.79  369.87
   5  -6   7 2696.89  238.68
  11  -3  -2  911.76  105.17
   6   3 -10 7772.60  375.02
   6   4 -10 5767.82  323.10
   1   5   8 1636.97  157.66
   1   1 -10 7291.82  353.25
   7  12  -3  387.07   85.60
  11   5   0 2468.86  185.61
   7  -1  -9  -50.57  193.58
   2  12   2 3143.49  253.67
   4  -5   8 7166.21  367.56
   5 -10   4 4885.74  319.01
   5   6   6 4316.54  307.20
   5 -11   1 1282.63  112.21
   5  -8   6 4712.56  300.17
   6 -10   2 1131.62  115.37
   3 -11   5 1242.01  105.12
  10   0   3 3924.00  291.27
   6  -3   7 5229.19  320.97
  10   7  -7 5538.60  362.12
   7  12  -4 6240.28  330.16
  10   1   3 1789.51  147.61
   5 -11   0 7073.84  355.13
   3  -7   8 3167.75  254.67
   1 -12  -2 8856.93  402.26
   1  13   0 3811.99  268.34
   2   0 -10 2128.00  171.35
   0   3   9 2490.48  237.25
   0   3   9 2516.98  253.16
  10  -5  -3 3997.20  308.48
   4   7   6 8762.04  398.49
   5   9  -9 4343.32  306.69
   1   7   7 2383.18  184.91
   5   6 -10 1731.07  164.60
   4   0 -10  787.16  102.61
   9  -7  -1 3344.48  277.43
   1   5 -10 3602.75  272.69
   4   5   7 4193.05  309.24
  11  -3  -1 1450.15  138.00
   6  -8   5 2072.41  177.69
  11   3   1 2984.96  276.34
   2   9  -9 7481.96  356.62
   2   6 -10 2770.41  250.14
   9  -6  -4 6726.34  375.05
  11   7  -2  653.05  114.10
   7  -9   2 2504.51  180.35
   9  -6   2 3233.98  283.45
   2   1   912735.21  479.18
   8   3   5  859.42  112.42
   2  13   0 2133.62  160.64
   6  -9   4 2253.67  184.36
   8  -7   3 4500.95  311.62
   3  -9   7 2650.67  190.71
   3 -12   3 2468.63  250.62
   3 -11  -3 7401.35  369.07
  12   2  -3  173.82  245.41
   6   1   7 4027.77  279.14
   6   2 -1012355.64  476.24
   9   3   4  411.54  109.23
   1 -13   2 2516.04  223.38
   1  -7   9 9208.17  412.69
   5  13  -3 4160.67  291.37
   4  13  -1 5088.30  315.81
   5  -5  -8 1831.73  171.74
   6   5 -10 4578.90  303.97
  10   5   2 4576.41  301.70
  11  -3  -3  352.23  106.32
  12   3  -3 5206.95  344.04
   7  -4   6 7634.27  380.74
   9  -5   3 1246.36  115.90
   8  10  -7 1201.45  113.50
  11  -1   1 2203.45  175.88
   0   8  -9 5769.23  322.05
   0   8  -9 4946.38  331.91
  11   7  -5 5544.62  340.29
   3  13  -5 2387.30  232.68
   3   6   7 7597.48  379.87
   4 -10  -4  867.58  104.36
  10   9  -5 1860.13  162.67
   9  -3   4 1039.12  116.83
  10  -1   3 1546.51  145.02
   9  -7   0   79.74  203.21
   2 -11   6 4281.95  290.32
   0  12  -6 3615.79  301.51
   0  12  -6 3781.76  301.51
  10   9  -2 6186.09  364.29
   4   2   8 5484.15  319.63
  11   6  -6 5483.81  356.46
   4  -7  -7 4033.62  272.57
   5  -3  -9   37.37  188.70
  11   0  -6 4548.50  328.37
  10   2   3 2082.29  188.31
   6  -6  -7 2615.37  250.94
   0  13   0 3033.82  283.54
   0  13   0 3370.56  262.64
   2  13  -5 3207.98  253.16
   1 -13   1   78.92  177.36
   4 -11   4 4949.07  317.65
   0  13  -4 4520.21  319.01
   0  13  -4 5725.75  333.64
   7  12  -2  903.92  106.80
  12   2  -2  682.74  120.35
  10  -1  -7 3014.25  293.67
   9   9  -7 3769.42  304.94
  10   3  -8 5377.46  350.18
   7   8  -9 3962.58  291.04
   6  12  -6 6463.24  352.41
   2 -10   7 8206.00  404.74
  10   4  -8 1932.52  177.73
   8  -6   4 2960.78  267.83
  12   1  -3 1733.93  140.70
   5 -11   2 6938.93  357.59
   5  13  -4  574.06   90.46
   8  -4   5 4399.52  305.67
   9  -7  -2 9449.21  422.58
   0   3 -10 7161.55  358.84
   0   3 -10 7854.20  361.53
   0  10  -8  128.95  199.61
   0  10  -8  291.26   98.16
  12   3  -4 5444.74  343.94
   4  -8   7 6174.75  350.89
   6 -10  -2 4722.12  310.65
   5  13  -2 4203.83  317.14
   9  -3  -7  618.79  110.06
  12   3  -2 1878.24  185.41
  12   2  -4 1570.28  138.65
   0   2 -10 7312.81  369.63
   0   2 -10 7914.24  363.71
   9  -1  -8 1456.61  140.41
   4  13  -5 1896.54  164.32
  12   1  -2 2041.71  161.12
   6  -9  -4 1115.06  110.13
   6   7   5 2966.56  272.75
   1 -13   3 7364.29  365.35
   3 -12  -1 8020.81  396.84
   8  11  -1 2957.82  283.66
  12   4  -3 2404.42  202.36
   9  10  -1 1298.88  113.69
   3  13   0 1891.46  159.87
   8   9  -8 6466.33  373.30
   1   0 -10 4285.11  296.89
   6   5   6 5623.33  319.92
   5 -11  -111069.99  452.19
   5   8   5 4505.27  310.21
   7  12  -5 4206.00  312.86
   8   0  -9 2900.87  195.62
   3  -2   9 3332.73  268.75
   3  12   2 1838.84  166.95
  10   2  -8 8483.71  416.04
   4   7 -10 3532.65  274.57
   5   0 -10 2293.93  224.84
   0   4 -10 3350.47  262.36
   0   4 -10 3427.28  273.39
   5   4   7 1796.32  165.01
   0  10   5 2912.95  267.66
   0  10   5 2833.41  245.33
   2  -6  -8  591.82   97.95
   1 -10  -5 1976.37  165.24
   6  -4   7 2653.61  260.03
   8   6   4 2367.90  192.86
   9  10  -6  119.07  139.46
  10  -4  -5 6449.49  361.21
   3   7 -10 1561.30  129.18
   3  11  -8 1244.34  106.64
  10   5  -8  738.39  106.51
   8   7  -9 3113.14  254.18
   7   3   6 1492.90  140.09
  12   4  -4  346.01  120.81
   3  12  -7 7665.55  372.17
   4  11  -8 1564.86  158.53
   2  -6   9 4301.14  295.79
   6   1 -10 3675.68  297.28
   3  -3   9 2180.74  177.05
  10   8   0  659.65  102.90
   6  12   0 3716.84  302.02
  10  -4   2 9414.39  418.26
   1  -6  -8  116.68  194.11
   6   9  -9 6105.49  352.33
  11   4   1  930.63  125.01
   6   6 -10 4788.47  310.11
   1  13  -5 3147.40  269.47
   3  -1   9 3579.31  287.02
   2 -12  -2 8328.37  392.44
  10  -5   1 6913.09  373.62
   9   6   3 3895.85  303.26
  11  -3   0 1403.99  129.74
  12   1  -4   49.64  219.94
   7  11  -7 1404.43  128.93
   4  12  -7 7901.29  375.42
  10  -2   3 1865.70  178.57
   2  -4  -9 -133.36  189.12
   8  11  -6 1031.62  103.71
   8  -8   2 3802.42  298.69
   4  10   4 6116.21  349.59
  10   7   1 3718.91  291.64
   0   1 -10 4246.60  296.98
   0   1 -10 4595.63  295.94
  11  -2  -5 3931.39  322.16
   1   9  -9 3642.28  281.24
   1   6 -10 9669.62  425.35
   7  10  -8 8741.70  403.00
  10  -3  -6 4169.85  298.81
  11   3  -7  742.47  111.72
   3   8   6 8349.83  397.38
   8  -8  -3 2819.94  214.32
   7  -8   4  848.77  105.52
  12   4  -2 2294.64  178.20
   5  12   1  578.56   99.98
  10   3   3 1927.06  175.25
   1  -9  -6  840.29  101.19
   3  -1 -10  862.65  101.50
   3  -4  -9  355.60   95.49
  12   0  -3 1675.93  145.34
   6   2   7 1313.11  126.74
   5  -8  -6  -44.74  180.21
   0  11   4 2652.01  195.69
   0  11   4 3018.96  269.54
   3  -6  -8 1081.99  108.28
  11   4  -7 1661.33  166.68
   3   4   8 3948.23  274.43
   4  11   3 5823.16  337.34
   9   4  -9 5385.31  326.22
   9  -7   1 2641.16  265.87
   5  -2   8 2570.38  205.96
  12   0  -2 1484.34  129.42
   5  -1   810103.65  419.90
   5   7 -10 2392.93  178.47
   9   3  -9 3177.71  305.42
  11  -2   1 1058.35  117.57
   1 -13   0  967.39  106.31
   2  12  -7 5667.63  338.19
   7  10   2 1078.55  110.53
   9   8  -8 4672.02  329.95
   8   9   2 2013.40  189.00
   6  -7   6 3021.95  268.37
  11  -3  -4 1785.98  161.81
   1  10   5 2253.46  182.97
   4  -6   8 4142.56  291.33
   2  -1 -10 2718.08  248.70
   2 -10  -5 1582.40  137.37
  12   2  -1  133.87  146.05
   2  11  -8 2963.25  265.63
   0   9   6 1030.25  103.55
   0   9   6  949.04  106.26
   5  -9  -5  334.51   93.59
   7   4 -10 6713.01  363.52
   7  -4  -8  159.18  190.50
   1 -11  -4 2683.64  237.46
  11   7  -1 1476.13  134.09
   7  -9  -3 4254.27  300.98
   7   3 -10 4079.32  281.30
   7   9   3  632.66  102.49
   1   3   9 3474.47  270.83
  11   6   0 4100.13  322.52
   2 -12   5 6085.84  329.92
  11   2  -7 4049.12  319.43
   1  -4  -9  983.99  109.06
   6 -10   3 6077.18  355.37
   5  11  -8 1142.53  115.99
   2   7   7 4425.13  312.89
   2   7 -10 1482.45  130.05
  11   8  -4  910.16  111.54
  12   1  -1  526.08  110.50
  10  -5  -4 1913.24  191.14
   2  -9  -6  357.09   89.85
   2   5   8 2331.58  184.04
   1  11   4 4436.90  284.71
   4  -1 -10 -133.70  184.55
   5  13  -5 1491.91  132.10
   3  -4   9 4296.21  305.35
  11   8  -3 5401.08  340.65
   4 -12   1 7977.07  374.02
   2   2   9 7434.74  362.89
   0   5 -10  907.07  108.66
   0   5 -10  592.81  104.92
   9   4   4 2158.70  194.05
  12   5  -3  469.08  108.39
   8  -3  -8 1282.87  111.11
  10   1  -8 1101.62  131.15
   8  10   1 4321.04  304.52
  12   3  -5  -62.66  157.00
   7   6   5  400.36  101.91
   9   5  -9 2901.08  270.71
   8   4   5 1900.16  154.35
   1 -11   7 3145.92  255.77
   5  -3   8 3680.49  280.86
   3   0   9 5135.29  305.81
   0   6   8  206.83   84.39
   0   6   8 -214.80  176.58
  10   8  -7 6966.10  381.52
  12   3  -1  513.11  105.45
   9  -7  -3 5860.21  369.67
  10   9  -6  521.66  106.14
   5   0   8 1521.61  142.35
  12   5  -4 5245.42  351.00
   7  12  -1 8739.12  415.64
   5  13  -1 6750.15  360.32
   5  12  -7 1810.93  149.68
   9   2  -9 8056.07  397.30
   9  -4   4  407.94  106.47
  11   7  -6 6062.32  400.58
  11   5  -7 1046.70  118.70
   7  -5   6 2089.18  193.25
  10   9  -1 1907.45  152.68
   7  -7   5 1219.83  116.99
  10   6  -8 1607.36  151.06
   7  -2  -9 1120.99  111.26
  11  -1  -6 2357.37  210.74
  12   2  -5 2375.47  188.33
[truncated: 97,032 more chars]
