# Supplementary material for: Synthesis and crystal structures of new chiral 3-amino-2H-azirines and the Pd com­plex of one of them
Source: Acta Crystallogr C Struct Chem. 2023 Feb 23;79(Pt 3):104–11. doi: 10.1107/S2053229623001468 (PMC9985946; doi:10.1107/S2053229623001468)
Supplement: Supplementary file 2 [file c-79-00104-11sup2.hkl]

data_11                                                                         
_shelx_title ' CB P7 (HG9418)'                                                  
_shelx_refln_list_code          4                                               
_shelx_F_calc_maximum       84.59                                               
_exptl_crystal_F_000       376.00                                               
_reflns_d_resolution_high  0.7107                                               
                                                                                
loop_                                                                           
 _space_group_symop_operation_xyz                                               
 'x, y, z'                                                                      
 '-x, y+1/2, -z'                                                                
                                                                                
_cell_length_a     7.7918                                                       
_cell_length_b    14.4623                                                       
_cell_length_c     9.1134                                                       
_cell_angle_alpha  90.000                                                       
_cell_angle_beta  105.868                                                       
_cell_angle_gamma  90.000                                                       
                                                                                
_shelx_F_squared_multiplier     1.000                                           
                                                                                
loop_                                                                           
 _refln_index_h                                                                 
 _refln_index_k                                                                 
 _refln_index_l                                                                 
 _refln_F_squared_calc                                                          
 _refln_F_squared_meas                                                          
 _refln_F_squared_sigma                                                         
 _refln_observed_status                                                         
   1   0   0       2001.48       2017.61        24.10 o                         
   2   0   0        466.48        517.88         7.23 o                         
   3   0   0        103.22        104.41         3.36 o                         
   4   0   0         47.29         55.07         3.01 o                         
   5   0   0        648.17        666.82        11.72 o                         
   6   0   0         37.93         31.82         2.62 o                         
   7   0   0         56.58         54.77         4.93 o                         
   8   0   0          0.11         -0.55         3.58 o                         
   9   0   0         12.03         11.74         2.42 o                         
  10   0   0          1.27          2.90         3.54 o                         
   1   1   0        564.61        545.47         6.64 o                         
   2   1   0        238.19        225.21         4.22 o                         
   3   1   0        113.71        102.11         3.28 o                         
   4   1   0         76.21         83.70         3.72 o                         
   5   1   0         13.97         21.29         2.05 o                         
   6   1   0         39.68         41.76         3.71 o                         
   7   1   0          1.35          0.72         3.50 o                         
   8   1   0          3.33         -3.91         3.91 o                         
   9   1   0         17.21         10.93         2.46 o                         
  10   1   0          2.61         -4.26         5.20 o                         
   0   2   0       2919.36       2815.89        32.31 o                         
   1   2   0       1278.37       1223.94        13.80 o                         
   2   2   0        315.46        291.78         5.09 o                         
   3   2   0        170.34        186.48         4.47 o                         
   4   2   0         72.72         78.60         3.57 o                         
   5   2   0          8.49          8.11         1.35 o                         
   6   2   0        137.15        150.27         5.80 o                         
   7   2   0          3.27          6.61         1.59 o                         
   8   2   0          6.10          4.22         1.79 o                         
   9   2   0          7.75          3.30         4.85 o                         
  10   2   0          5.22          6.20         2.52 o                         
   1   3   0       7155.63       7231.24        79.90 o                         
   2   3   0         96.94         99.72         3.10 o                         
   3   3   0        573.30        638.46         9.70 o                         
   4   3   0        106.27         84.12         3.71 o                         
   5   3   0         11.98         11.31         1.45 o                         
   6   3   0         55.38         58.46         4.66 o                         
   7   3   0         49.63         44.65         3.19 o                         
   8   3   0          6.13         -4.09         4.09 o                         
   9   3   0         36.16         47.02         4.12 o                         
  10   3   0          0.02         -2.20         4.82 o                         
   0   4   0       2995.87       2937.72        31.65 o                         
   1   4   0        677.63        644.38         8.82 o                         
   2   4   0       3301.07       3407.22        37.28 o                         
   3   4   0        723.92        723.29        10.91 o                         
   4   4   0         54.76         59.49         3.39 o                         
   5   4   0        153.50        141.67         5.47 o                         
   6   4   0         31.09         39.43         2.97 o                         
   7   4   0        120.40        113.37         6.06 o                         
   8   4   0         17.01         16.45         2.25 o                         
   9   4   0          1.73          2.74         4.38 o                         
  10   4   0          1.82          2.93         5.04 o                         
   1   5   0        517.23        563.17         8.36 o                         
   2   5   0       1067.35       1273.91        16.22 o                         
   3   5   0         64.13         83.26         3.70 o                         
   4   5   0         82.59         81.88         3.98 o                         
   5   5   0          7.09          8.65         1.50 o                         
   6   5   0          0.48          3.92         1.52 o                         
   7   5   0         63.33         60.59         5.38 o                         
   8   5   0          7.67          7.30         2.04 o                         
   9   5   0          2.24          4.29         4.63 o                         
  10   5   0          1.85          1.79         5.24 o                         
   0   6   0        726.74        726.41        10.38 o                         
   1   6   0         14.30         15.95         1.41 o                         
   2   6   0        782.99        809.20        11.89 o                         
   3   6   0        439.63        481.40         8.93 o                         
   4   6   0        128.59        132.11         5.16 o                         
   5   6   0        118.08        119.50         5.31 o                         
   6   6   0          6.68          4.69         1.82 o                         
   7   6   0         21.93         19.20         2.17 o                         
   8   6   0         10.21         11.37         2.24 o                         
   9   6   0          1.01         -3.90         4.69 o                         
  10   6   0          1.22          2.56         3.71 o                         
   1   7   0        205.40        215.63         5.31 o                         
   2   7   0        501.43        480.24         8.72 o                         
   3   7   0        457.39        469.52         9.11 o                         
   4   7   0         31.93         38.16         3.41 o                         
   5   7   0         70.99         65.52         4.42 o                         
   6   7   0         99.63         97.24         5.82 o                         
   7   7   0          3.57         -0.14         3.74 o                         
   8   7   0         11.37         12.13         2.30 o                         
   9   7   0          0.79          0.82         4.66 o                         
   0   8   0        320.05        317.04         6.74 o                         
   1   8   0        494.88        513.79         9.19 o                         
   2   8   0         94.35        119.14         4.56 o                         
   3   8   0         75.82         71.14         4.10 o                         
   4   8   0         70.79         74.43         4.54 o                         
   5   8   0         29.34         24.27         2.27 o                         
   6   8   0         15.72         29.86         2.93 o                         
   7   8   0          1.52          2.76         2.76 o                         
   8   8   0         13.96         13.15         2.55 o                         
   9   8   0          3.48         -5.52         5.52 o                         
   1   9   0         82.04         85.77         4.24 o                         
   2   9   0          6.87          2.88         1.25 o                         
   3   9   0        145.63        128.71         5.21 o                         
   4   9   0        213.11        233.75         7.36 o                         
   5   9   0        112.06        100.11         5.74 o                         
   6   9   0         39.06         35.01         2.81 o                         
   7   9   0         16.87         15.65         2.34 o                         
   8   9   0          5.70          1.96         4.60 o                         
   9   9   0          5.05          3.83         5.22 o                         
   0  10   0        597.94        619.82        11.39 o                         
   1  10   0        120.27        116.65         4.97 o                         
   2  10   0          9.06          8.39         1.40 o                         
   3  10   0         24.64         26.05         2.19 o                         
   4  10   0         44.62         40.61         3.83 o                         
   5  10   0         32.20         52.40         4.24 o                         
   6  10   0         35.49         33.26         2.88 o                         
   7  10   0          3.53          5.61         2.14 o                         
   8  10   0          3.27          6.53         2.32 o                         
   9  10   0         11.52         10.90         3.02 o                         
   1  11   0         99.94         91.73         4.89 o                         
   2  11   0        115.41        109.09         5.22 o                         
   3  11   0         21.52         21.70         1.75 o                         
   4  11   0          1.35         -2.23         3.29 o                         
   5  11   0         41.28         39.60         3.47 o                         
   6  11   0          1.75          1.03         2.87 o                         
   7  11   0         12.16         14.39         2.39 o                         
   8  11   0          2.44          2.39         3.57 o                         
   0  12   0        114.69        108.46         5.52 o                         
   1  12   0        117.15        109.06         5.61 o                         
   2  12   0         56.87         52.76         4.79 o                         
   3  12   0          7.36          6.23         1.71 o                         
   4  12   0         12.34         13.14         1.94 o                         
   5  12   0         23.73         23.99         2.27 o                         
   6  12   0         29.30         28.82         2.63 o                         
   7  12   0          1.86          0.65         4.64 o                         
   8  12   0          5.87         12.93         2.75 o                         
   1  13   0         81.16         73.61         5.20 o                         
   2  13   0         13.23         15.72         1.82 o                         
   3  13   0         28.23         31.06         2.56 o                         
   4  13   0         18.26         20.89         2.02 o                         
   5  13   0         37.21         47.11         3.86 o                         
   6  13   0         20.99         23.67         2.54 o                         
   7  13   0          7.41          1.46         3.60 o                         
   8  13   0         12.17         16.67         2.98 o                         
   0  14   0        109.20        105.68         5.97 o                         
   1  14   0         40.10         29.66         2.67 o                         
   2  14   0         32.73         28.77         2.54 o                         
   3  14   0          9.54          6.16         1.93 o                         
   4  14   0          8.35          5.69         2.02 o                         
   5  14   0         16.26         20.77         2.39 o                         
   6  14   0         15.84         12.01         2.60 o                         
   7  14   0         17.95         13.47         2.90 o                         
   1  15   0         39.84         42.61         3.51 o                         
   2  15   0          1.96          0.31         3.62 o                         
   3  15   0          0.16         -4.12         4.12 o                         
   4  15   0         22.61         21.09         2.56 o                         
   5  15   0          3.91          2.11         2.71 o                         
   6  15   0         17.00         19.09         2.64 o                         
   7  15   0         10.69         16.41         3.14 o                         
   0  16   0         10.83         11.69         2.07 o                         
   1  16   0          5.81          9.35         1.96 o                         
   2  16   0          9.40         14.00         2.07 o                         
   3  16   0          7.00         13.27         2.06 o                         
   4  16   0          6.70         11.64         2.27 o                         
   5  16   0          0.37         -4.45         4.87 o                         
   6  16   0          3.20          8.94         2.67 o                         
   1  17   0          3.11          3.67         3.74 o                         
   2  17   0          3.19          0.05         4.27 o                         
   3  17   0          8.10          9.85         2.30 o                         
   4  17   0          2.59          3.55         4.79 o                         
   5  17   0          1.40          1.59         4.80 o                         
   0  18   0         37.09         44.51         3.36 o                         
   1  18   0          2.80          4.01         2.27 o                         
   2  18   0          7.48          1.33         4.85 o                         
   3  18   0         13.02         15.58         2.49 o                         
   4  18   0          7.70         13.89         2.71 o                         
   1  19   0          5.26         -1.53         5.37 o                         
   2  19   0          3.33         -0.58         5.01 o                         
   3  19   0          1.93          3.75         5.41 o                         
   0  20   0          5.93          6.86         2.65 o                         
   1  20   0          2.57          1.51         4.54 o                         
 -10   0   1          7.33         14.79         2.51 o                         
  -9   0   1         16.36         19.53         2.42 o                         
  -8   0   1         23.21         24.00         2.16 o                         
  -7   0   1          7.43          6.03         1.65 o                         
  -6   0   1        111.66        105.08         5.42 o                         
  -5   0   1         21.01         17.04         1.51 o                         
  -4   0   1       1359.94       1418.74        18.36 o                         
  -3   0   1        166.88        158.46         3.92 o                         
  -2   0   1       4957.40       4986.22        57.75 o                         
  -1   0   1       4155.92       4253.27        47.11 o                         
   1   0   1       6364.25       6338.29        69.47 o                         
   2   0   1        330.16        338.90         5.67 o                         
   3   0   1        725.68        741.57        10.73 o                         
   4   0   1         57.79         54.83         3.04 o                         
   5   0   1         94.10         94.11         4.62 o                         
   6   0   1          1.24          2.60         3.18 o                         
   7   0   1         14.41         15.49         1.92 o                         
   8   0   1          7.11          0.34         4.11 o                         
   9   0   1          1.29          4.42         4.62 o                         
  10   0   1          9.29          8.61         2.55 o                         
 -10   1   1          9.59         14.74         2.68 o                         
  -9   1   1          9.86         14.17         2.34 o                         
  -8   1   1          4.63          8.54         1.86 o                         
  -7   1   1         22.00         16.76         1.76 o                         
  -6   1   1         48.53         47.56         3.91 o                         
  -5   1   1         42.94         48.48         3.52 o                         
  -4   1   1         48.34         49.53         3.17 o                         
  -3   1   1        650.97        646.19         9.37 o                         
  -2   1   1        372.18        382.24         5.85 o                         
  -1   1   1       1236.75       1202.90        13.38 o                         
   0   1   1       1245.71       1208.58        49.74 o                         
   1   1   1        472.54        476.65         6.40 o                         
   2   1   1        426.81        412.76         6.53 o                         
   3   1   1         86.62         76.41         3.14 o                         
   4   1   1          5.25          5.18         1.05 o                         
   5   1   1         15.78         17.47         1.52 o                         
   6   1   1          9.89         10.50         1.58 o                         
   7   1   1         38.81         32.68         2.67 o                         
   8   1   1          3.55          4.00         4.00 o                         
   9   1   1          4.73          8.54         2.22 o                         
  10   1   1          5.89          4.18         2.74 o                         
 -10   2   1          2.73          1.63         4.86 o                         
  -9   2   1          7.89          7.64         2.25 o                         
  -8   2   1         35.05         34.85         3.37 o                         
  -7   2   1         18.16         10.23         1.85 o                         
  -6   2   1         11.41          9.77         1.53 o                         
  -5   2   1         57.00         46.44         3.23 o                         
  -4   2   1        105.77        127.86         4.17 o                         
  -3   2   1        175.71        195.84         4.51 o                         
  -2   2   1        427.11        410.01         6.31 o                         
  -1   2   1       2742.67       2779.18        29.48 o                         
   0   2   1       2889.71       2822.36        21.00 o                         
   1   2   1       1410.46       1265.36        14.61 o                         
   2   2   1         20.56         28.79         1.96 o                         
   3   2   1         23.88         26.79         2.31 o                         
   4   2   1        165.01        180.62         5.24 o                         
   5   2   1         95.66        107.70         4.77 o                         
   6   2   1         67.59         73.61         4.62 o                         
   7   2   1         32.04         34.98         3.24 o                         
   8   2   1          5.85          2.42         2.94 o                         
   9   2   1          4.38          6.03         2.32 o                         
  10   2   1          2.30          6.00         2.43 o                         
 -10   3   1          9.13         -1.88         5.61 o                         
  -9   3   1          9.62          6.15         2.33 o                         
  -8   3   1         14.81         17.56         2.21 o                         
  -7   3   1          5.13          5.09         1.74 o                         
  -6   3   1         23.47         18.20         1.67 o                         
  -5   3   1        347.35        388.67         8.56 o                         
  -4   3   1         57.98         58.63         3.13 o                         
  -3   3   1        283.70        288.42         5.80 o                         
  -2   3   1        341.40        376.73         6.16 o                         
  -1   3   1       2413.91       2324.29        25.35 o                         
   0   3   1       1093.95       1010.43        11.53 o                         
   1   3   1       1285.92       1266.80        14.98 o                         
   2   3   1         64.44         60.32         2.68 o                         
   3   3   1        140.27        158.63         4.44 o                         
   4   3   1         59.03         65.76         3.55 o                         
   5   3   1         63.25         66.06         4.05 o                         
   6   3   1         13.72         14.69         1.88 o                         
   7   3   1          5.13          5.37         1.83 o                         
   8   3   1         10.50          6.74         2.06 o                         
   9   3   1          2.71          1.66         4.52 o                         
  10   3   1          0.53          0.19         4.79 o                         
 -10   4   1          0.11         -4.65         5.26 o                         
  -9   4   1          5.56          3.29         4.25 o                         
  -8   4   1         57.34         51.64         4.96 o                         
  -7   4   1         72.68         64.36         5.14 o                         
  -6   4   1         39.53         44.72         4.38 o                         
  -5   4   1         94.73         89.82         4.52 o                         
  -4   4   1          0.59         -1.08         2.13 o                         
  -3   4   1         71.52         75.50         3.37 o                         
  -2   4   1        614.39        627.77         9.13 o                         
  -1   4   1       1380.32       1400.54        16.53 o                         
   0   4   1        454.71        441.58         4.70 o                         
   1   4   1       3223.06       3218.27        35.00 o                         
   2   4   1        604.76        644.91         9.55 o                         
   3   4   1         61.51         54.29         3.09 o                         
   4   4   1         42.17         37.49         3.22 o                         
   5   4   1         50.77         50.48         3.92 o                         
   6   4   1        227.40        215.78         7.49 o                         
   7   4   1         26.28         23.87         2.25 o                         
   8   4   1         18.77         21.01         2.34 o                         
   9   4   1          2.29          1.90         4.60 o                         
  10   4   1          0.51         -2.68         5.23 o                         
 -10   5   1          0.48          4.98         2.34 o                         
  -9   5   1          4.54          7.28         2.24 o                         
  -8   5   1          1.68          0.51         4.17 o                         
  -7   5   1          1.20          1.50         2.05 o                         
  -6   5   1          9.63          5.73         1.64 o                         
  -5   5   1         71.23         68.99         4.42 o                         
  -4   5   1         14.34         15.27         1.33 o                         
  -3   5   1        469.04        472.32         8.39 o                         
  -2   5   1       1141.27       1122.17        14.61 o                         
  -1   5   1        275.01        256.35         5.08 o                         
   0   5   1        306.65        284.31         7.04 o                         
   1   5   1        429.89        405.69         6.94 o                         
   2   5   1         74.08         76.26         3.27 o                         
   3   5   1        105.43        112.20         4.13 o                         
   4   5   1         69.83         57.34         3.69 o                         
   5   5   1         66.71         77.06         4.50 o                         
   6   5   1         27.43         26.35         2.31 o                         
   7   5   1          8.47          8.57         1.93 o                         
   8   5   1          6.15          6.50         2.26 o                         
   9   5   1          1.13          2.25         2.65 o                         
 -10   6   1          0.44          0.12         5.02 o                         
  -9   6   1         11.11          5.03         2.39 o                         
  -8   6   1         26.74         30.23         2.87 o                         
  -7   6   1         31.92         37.17         3.16 o                         
  -6   6   1         55.90         46.68         4.40 o                         
  -5   6   1         12.03         12.91         1.66 o                         
  -4   6   1        265.99        296.05         7.19 o                         
  -3   6   1        301.51        323.46         7.02 o                         
  -2   6   1         23.89         27.74         2.65 o                         
  -1   6   1        135.92        122.83         3.94 o                         
   0   6   1        152.52        138.53         2.76 o                         
   1   6   1        142.44        160.33         4.37 o                         
   2   6   1        739.38        783.60        11.83 o                         
   3   6   1        238.30        212.19         5.84 o                         
   4   6   1          8.40          8.39         1.40 o                         
   5   6   1         52.28         47.74         4.41 o                         
   6   6   1         23.81         22.00         2.04 o                         
   7   6   1          7.67          7.59         2.07 o                         
   8   6   1          2.15         -0.80         4.47 o                         
   9   6   1          0.78          1.76         2.35 o                         
 -10   7   1          3.50         -3.56         5.66 o                         
  -9   7   1          1.01         -1.15         4.77 o                         
  -8   7   1          8.83          6.98         2.16 o                         
  -7   7   1         28.56         32.39         3.12 o                         
  -6   7   1         47.88         45.96         4.30 o                         
  -5   7   1          6.98          7.88         1.54 o                         
  -4   7   1         87.55         71.02         4.11 o                         
  -3   7   1        237.40        252.19         6.50 o                         
  -2   7   1        178.20        198.15         5.34 o                         
  -1   7   1        449.43        457.86         8.22 o                         
   0   7   1        646.78        663.56         7.34 o                         
   1   7   1        100.82         86.81         3.63 o                         
   2   7   1        102.97        119.35         4.33 o                         
   3   7   1        192.38        196.53         5.75 o                         
   4   7   1          8.69         13.13         1.59 o                         
   5   7   1         44.48         37.02         3.09 o                         
   6   7   1         18.11         15.93         1.97 o                         
   7   7   1         23.87         19.73         2.37 o                         
   8   7   1          1.24         -2.77         4.41 o                         
   9   7   1          0.81          2.44         4.97 o                         
  -9   8   1          1.04         -3.50         5.05 o                         
  -8   8   1          1.62         -4.75         4.75 o                         
  -7   8   1         22.53         18.21         2.20 o                         
  -6   8   1          9.94          9.65         1.95 o                         
  -5   8   1          3.65          2.07         1.58 o                         
  -4   8   1         30.10         36.38         3.44 o                         
  -3   8   1        243.02        261.26         6.72 o                         
  -2   8   1          4.27          2.07         2.31 o                         
  -1   8   1        150.75        122.96         4.54 o                         
   0   8   1        111.60        105.93         6.03 o                         
   1   8   1         39.63         48.18         3.22 o                         
   2   8   1         14.72         25.11         1.99 o                         
   3   8   1        141.21        146.47         5.62 o                         
   4   8   1         63.19         62.00         4.34 o                         
   5   8   1         51.86         51.10         4.41 o                         
   6   8   1         13.45         12.83         2.08 o                         
   7   8   1          3.65          5.69         2.10 o                         
   8   8   1          5.69          4.79         2.30 o                         
   9   8   1          3.96          4.84         5.64 o                         
  -9   9   1         11.76         16.84         2.72 o                         
  -8   9   1          5.37          7.85         2.22 o                         
  -7   9   1          3.00          2.72         2.88 o                         
  -6   9   1        138.50        112.96         6.75 o                         
  -5   9   1         62.27         58.24         4.66 o                         
  -4   9   1         16.41         25.89         2.17 o                         
  -3   9   1         20.02         20.27         1.93 o                         
  -2   9   1          9.72         10.67         1.28 o                         
  -1   9   1         91.01         85.91         4.25 o                         
   0   9   1        278.74        275.03         4.84 o                         
   1   9   1         68.69         68.27         3.75 o                         
   2   9   1          8.76          7.15         1.32 o                         
   3   9   1         84.43         81.51         4.63 o                         
   4   9   1         30.31         27.45         2.63 o                         
   5   9   1        130.96        123.25         6.01 o                         
   6   9   1         50.08         56.48         5.30 o                         
   7   9   1         10.15         11.47         2.19 o                         
   8   9   1          0.74         -3.61         4.68 o                         
   9   9   1          7.93          4.82         5.43 o                         
  -9  10   1          0.26          2.06         3.62 o                         
  -8  10   1          4.03          7.66         2.29 o                         
  -7  10   1          4.15         10.29         2.01 o                         
  -6  10   1          3.47          2.58         2.70 o                         
  -5  10   1         46.38         48.08         4.72 o                         
  -4  10   1         38.62         44.41         4.44 o                         
  -3  10   1        100.72        102.27         4.85 o                         
  -2  10   1          3.60          5.06         1.43 o                         
  -1  10   1        231.36        219.94         6.69 o                         
   0  10   1        259.90        249.90        15.05 o                         
   1  10   1          3.85          7.13         1.39 o                         
   2  10   1          1.09         -0.63         2.88 o                         
   3  10   1         14.03         17.46         1.68 o                         
   4  10   1         33.76         42.75         3.02 o                         
   5  10   1         21.01         22.43         2.02 o                         
   6  10   1          0.72         -2.66         3.86 o                         
   7  10   1          0.82         -3.64         4.30 o                         
   8  10   1          0.74         -5.09         5.09 o                         
  -9  11   1          3.80          2.73         5.81 o                         
  -8  11   1          4.24         -0.97         5.30 o                         
  -7  11   1          3.38          0.87         4.18 o                         
  -6  11   1         24.94         22.77         2.37 o                         
  -5  11   1         23.10         25.32         2.37 o                         
  -4  11   1         38.22         26.73         2.68 o                         
  -3  11   1          1.09         -0.58         3.44 o                         
  -2  11   1        136.24        132.02         5.84 o                         
  -1  11   1         88.40         93.27         4.91 o                         
   0  11   1        283.77        273.93         5.46 o                         
   1  11   1         32.05         27.12         2.54 o                         
   2  11   1         25.84         25.30         2.10 o                         
   3  11   1         27.60         27.74         2.70 o                         
   4  11   1          8.35         11.55         1.87 o                         
   5  11   1          4.42          4.35         1.80 o                         
   6  11   1          6.74          8.32         2.17 o                         
   7  11   1          5.50          4.03         4.87 o                         
   8  11   1          5.67          3.22         5.33 o                         
  -8  12   1          2.10          0.52         5.30 o                         
  -7  12   1          4.18         -4.98         4.98 o                         
  -6  12   1          7.03         10.48         2.26 o                         
  -5  12   1         25.24         22.72         2.20 o                         
  -4  12   1          5.32          1.73         2.52 o                         
  -3  12   1          2.38         -3.33         3.45 o                         
  -2  12   1         45.94         53.25         4.45 o                         
  -1  12   1        109.85        107.82         5.57 o                         
   0  12   1         67.95         62.55         3.45 o                         
   1  12   1         72.67         68.56         4.68 o                         
   2  12   1          6.19          3.67         1.54 o                         
   3  12   1          6.60          9.02         1.81 o                         
   4  12   1         69.94         53.36         4.87 o                         
   5  12   1         33.61         39.22         3.58 o                         
   6  12   1         10.58          7.09         2.27 o                         
   7  12   1          3.40          5.35         2.45 o                         
   8  12   1          0.98         -3.26         5.18 o                         
  -8  13   1          3.93          3.38         2.84 o                         
  -7  13   1          2.57         -2.32         5.24 o                         
  -6  13   1         15.85         15.31         2.49 o                         
  -5  13   1          1.16          1.05         2.04 o                         
  -4  13   1         24.08         23.80         2.15 o                         
  -3  13   1         11.53         10.05         1.84 o                         
  -2  13   1         58.38         61.82         4.68 o                         
  -1  13   1         75.74         68.11         5.12 o                         
   0  13   1         44.24         45.07         2.53 o                         
   1  13   1          0.22         -0.42         3.46 o                         
   2  13   1          7.84          2.02         1.80 o                         
   3  13   1          3.40          4.21         1.69 o                         
   4  13   1          6.03          9.55         2.06 o                         
   5  13   1         15.25         15.59         2.39 o                         
   6  13   1         17.39         20.44         2.55 o                         
   7  13   1          3.01         -2.87         5.04 o                         
  -7  14   1         19.65         18.81         3.03 o                         
  -6  14   1         19.42         19.51         2.65 o                         
  -5  14   1          8.97         12.50         2.31 o                         
  -4  14   1          0.62          1.01         4.09 o                         
  -3  14   1         11.30         15.40         1.97 o                         
  -2  14   1         71.08         67.71         5.37 o                         
  -1  14   1         15.34         16.46         2.05 o                         
   0  14   1         17.76         19.49         1.46 o                         
   1  14   1         84.71         86.49         5.65 o                         
   2  14   1         13.25         13.87         1.94 o                         
   3  14   1          9.79         10.93         2.06 o                         
   4  14   1          3.22         -0.35         4.17 o                         
   5  14   1         18.69         12.18         2.50 o                         
   6  14   1         13.60         10.39         2.73 o                         
   7  14   1          5.57          7.84         2.85 o                         
  -7  15   1          1.21         -5.83         5.83 o                         
  -6  15   1          3.56          4.80         5.21 o                         
  -5  15   1          1.14          4.21         4.47 o                         
  -4  15   1          5.28          8.62         2.14 o                         
  -3  15   1          1.47         -2.85         4.26 o                         
  -2  15   1          6.78          7.60         1.90 o                         
  -1  15   1         18.10         16.58         2.17 o                         
   0  15   1          5.35          4.77         2.66 o                         
   1  15   1          0.14         -3.86         3.86 o                         
   2  15   1         21.19         15.69         2.19 o                         
   3  15   1          1.34         -4.08         4.08 o                         
   4  15   1          0.86          2.29         2.13 o                         
   5  15   1          0.75          1.95         4.53 o                         
   6  15   1          0.73          2.52         3.58 o                         
  -6  16   1          2.01          1.90         3.81 o                         
  -5  16   1          0.42         -4.62         4.62 o                         
  -4  16   1         17.02         14.13         2.38 o                         
  -3  16   1          3.20          5.68         2.06 o                         
  -2  16   1          4.23          2.45         4.11 o                         
  -1  16   1          0.34         -2.25         3.68 o                         
   0  16   1          6.35         -1.23         4.71 o                         
   1  16   1         10.35          3.65         4.40 o                         
   2  16   1          4.52          6.37         2.08 o                         
   3  16   1         30.13         38.51         3.57 o                         
   4  16   1          2.56         -1.29         4.63 o                         
   5  16   1          1.93          1.62         4.80 o                         
   6  16   1         10.16          9.74         2.89 o                         
  -5  17   1          4.66          9.20         2.44 o                         
  -4  17   1          2.41          5.18         2.38 o                         
  -3  17   1         15.13         18.80         2.46 o                         
  -2  17   1          1.61          2.35         4.10 o                         
  -1  17   1          0.68          3.80         4.10 o                         
   0  17   1         19.79         25.37         3.39 o                         
   1  17   1          2.21          1.49         2.93 o                         
   2  17   1          0.36          0.19         3.98 o                         
   3  17   1          0.69          0.50         4.06 o                         
   4  17   1          0.51          1.17         4.94 o                         
   5  17   1          0.07          2.55         4.87 o                         
  -5  18   1         13.71         19.45         3.03 o                         
  -4  18   1          3.50          3.46         2.48 o                         
  -3  18   1          4.84          6.94         2.49 o                         
  -2  18   1         15.13         18.66         2.44 o                         
  -1  18   1         11.37         13.55         2.57 o                         
   0  18   1         11.43         13.16         1.73 o                         
   1  18   1          4.37          3.69         4.91 o                         
   2  18   1          4.37          9.02         2.21 o                         
   3  18   1         10.47          7.44         2.73 o                         
   4  18   1         10.51         16.13         2.79 o                         
  -3  19   1          0.08          1.40         5.45 o                         
  -2  19   1          7.41         -5.26         5.26 o                         
  -1  19   1          0.70          1.60         4.64 o                         
   0  19   1         10.08         12.94         1.82 o                         
   1  19   1          2.34          2.23         4.90 o                         
   2  19   1          4.56          8.16         2.47 o                         
   3  19   1          0.15         -5.77         5.77 o                         
  -1  20   1          2.83          2.92         4.98 o                         
   0  20   1          2.72          6.33         1.78 o                         
   1  20   1          0.06         -3.00         5.22 o                         
 -10   0   2          1.97          5.88         2.45 o                         
  -9   0   2          0.34         -0.33         4.46 o                         
  -8   0   2         31.77         27.11         2.59 o                         
  -7   0   2          9.18          5.27         1.66 o                         
  -6   0   2         28.75         26.87         2.07 o                         
  -5   0   2         33.58         44.64         3.13 o                         
  -4   0   2         43.44         38.09         2.68 o                         
  -3   0   2        103.64        107.88         3.37 o                         
  -2   0   2        750.39        740.79         9.78 o                         
  -1   0   2       4771.33       4891.08        55.90 o                         
   0   0   2         24.75         21.64         2.06 o                         
   1   0   2        481.42        425.45         6.43 o                         
   2   0   2         60.95         67.71         2.74 o                         
   3   0   2          0.54          0.86         1.85 o                         
   4   0   2         62.41         85.95         3.81 o                         
   5   0   2         19.30         24.99         2.37 o                         
   6   0   2         90.73         83.79         5.29 o                         
   7   0   2         27.48         31.16         2.53 o                         
   8   0   2          0.04          0.49         3.94 o                         
   9   0   2         18.35         14.57         2.76 o                         
 -10   1   2         18.52         16.98         2.61 o                         
  -9   1   2         17.28         19.93         2.28 o                         
  -8   1   2          8.55          9.00         1.95 o                         
  -7   1   2          2.18          3.84         1.57 o                         
  -6   1   2         44.77         48.32         3.84 o                         
  -5   1   2         14.82         17.55         1.57 o                         
  -4   1   2        250.72        281.64         6.26 o                         
  -3   1   2        169.27        166.90         4.20 o                         
  -2   1   2       1663.34       1599.88        18.51 o                         
  -1   1   2        532.92        552.93         7.44 o                         
   0   1   2       1181.48       1175.35         9.67 o                         
   1   1   2       1083.76        997.16        12.36 o                         
   2   1   2       1065.51       1058.94        13.72 o                         
   3   1   2        699.23        746.56        11.30 o                         
   4   1   2         16.76         17.30         1.52 o                         
   5   1   2          1.51          1.71         2.69 o                         
   6   1   2          3.64          1.73         3.19 o                         
   7   1   2         24.66         23.51         2.14 o                         
   8   1   2          9.54         12.24         2.17 o                         
   9   1   2          2.15         -2.84         4.79 o                         
 -10   2   2          3.13         -2.73         5.13 o                         
  -9   2   2         15.68         16.07         2.28 o                         
  -8   2   2         48.98         57.30         5.16 o                         
  -7   2   2         73.68         60.44         5.29 o                         
  -6   2   2         45.01         44.42         3.84 o                         
  -5   2   2         11.13          7.76         1.23 o                         
  -4   2   2        158.05        177.05         4.90 o                         
  -3   2   2        169.41        158.19         4.32 o                         
  -2   2   2       1070.79       1086.11        13.48 o                         
  -1   2   2        455.31        433.30         6.38 o                         
   0   2   2       1840.48       1845.41        51.73 o                         
   1   2   2        264.86        253.01         4.78 o                         
   2   2   2        161.72        158.64         4.09 o                         
   3   2   2          2.91          8.44         1.15 o                         
   4   2   2         40.06         42.42         3.19 o                         
   5   2   2        120.43        126.34         5.40 o                         
   6   2   2         41.71         38.78         3.01 o                         
   7   2   2         44.98         37.35         3.65 o                         
   8   2   2          0.59         -1.43         4.13 o                         
   9   2   2          6.41          6.83         2.45 o                         
 -10   3   2         16.36         17.13         2.86 o                         
  -9   3   2         15.72         17.37         2.47 o                         
  -8   3   2         11.50         12.07         2.06 o                         
  -7   3   2          3.98          7.66         1.76 o                         
  -6   3   2          5.07          4.91         1.48 o                         
  -5   3   2         32.95         47.30         3.35 o                         
  -4   3   2        107.80        127.09         4.30 o                         
  -3   3   2        273.93        262.35         5.58 o                         
  -2   3   2        384.73        388.69         6.45 o                         
  -1   3   2       1359.76       1338.32        15.87 o                         
   0   3   2        457.97        456.17        11.12 o                         
   1   3   2         54.44         43.05         2.31 o                         
   2   3   2        353.72        391.16         6.99 o                         
   3   3   2        312.44        303.04         6.66 o                         
   4   3   2          8.19          6.85         1.30 o                         
   5   3   2        120.78        112.44         5.41 o                         
   6   3   2         31.20         25.07         2.42 o                         
   7   3   2         25.65         27.56         2.66 o                         
   8   3   2          5.37          3.87         4.38 o                         
   9   3   2          5.25         -0.70         5.36 o                         
 -10   4   2          4.75          2.41         5.36 o                         
  -9   4   2         15.83         17.48         2.58 o                         
  -8   4   2         27.03         30.57         2.74 o                         
  -7   4   2         59.27         64.74         4.88 o                         
  -6   4   2         76.63         71.66         4.71 o                         
  -5   4   2        191.62        190.21         6.14 o                         
  -4   4   2         26.35         27.20         2.62 o                         
  -3   4   2         37.17         40.73         2.77 o                         
  -2   4   2          6.85          6.55         0.97 o                         
  -1   4   2        307.70        300.94         5.52 o                         
   0   4   2        254.55        245.30         3.44 o                         
   1   4   2         69.58         61.88         2.64 o                         
   2   4   2        182.20        192.66         4.93 o                         
   3   4   2        102.78        110.62         4.29 o                         
   4   4   2         33.07         38.86         3.41 o                         
   5   4   2        124.91        137.37         5.88 o                         
   6   4   2         18.62         15.67         1.93 o                         
   7   4   2          2.19          1.09         3.84 o                         
   8   4   2          2.69          3.17         4.19 o                         
   9   4   2          8.87          9.13         2.51 o                         
 -10   5   2          1.81          6.53         2.39 o                         
  -9   5   2          9.34         11.29         2.30 o                         
  -8   5   2         10.15         12.37         2.11 o                         
  -7   5   2         22.08         21.89         2.08 o                         
  -6   5   2         12.66         12.01         1.69 o                         
  -5   5   2         13.79         15.07         1.52 o                         
  -4   5   2         35.53         37.78         2.98 o                         
  -3   5   2         66.78         68.52         3.33 o                         
  -2   5   2         86.87         87.40         3.34 o                         
  -1   5   2        156.30        162.13         4.21 o                         
   0   5   2        334.34        312.43         9.55 o                         
   1   5   2          4.29          5.43         0.92 o                         
   2   5   2         64.68         48.63         3.05 o                         
   3   5   2         15.55         15.05         1.29 o                         
   4   5   2        202.35        194.71         6.29 o                         
   5   5   2        299.48        280.70         8.27 o                         
   6   5   2         13.13         12.09         2.00 o                         
   7   5   2         17.58         19.18         2.22 o                         
   8   5   2          7.28          3.10         2.28 o                         
   9   5   2          1.32         -5.25         5.25 o                         
 -10   6   2          0.96          4.70         4.85 o                         
  -9   6   2          6.13          8.47         2.46 o                         
  -8   6   2          3.91         -3.34         4.23 o                         
  -7   6   2          7.85          4.74         1.87 o                         
  -6   6   2         12.49         12.83         1.82 o                         
  -5   6   2         30.16         25.16         2.46 o                         
  -4   6   2         17.33         14.99         1.46 o                         
  -3   6   2        149.83        157.54         4.83 o                         
  -2   6   2        742.31        785.62        11.88 o                         
  -1   6   2        326.18        356.88         6.97 o                         
   0   6   2        434.08        443.44         5.49 o                         
   1   6   2        150.49        172.81         4.66 o                         
   2   6   2          8.28         10.54         1.12 o                         
   3   6   2         40.28         58.62         3.60 o                         
   4   6   2         34.02         39.46         3.91 o                         
   5   6   2         17.25         19.85         1.86 o                         
   6   6   2         85.84        100.03         5.80 o                         
   7   6   2          0.65         -3.96         3.96 o                         
   8   6   2          1.37          0.44         4.48 o                         
   9   6   2          3.21          0.44         4.45 o                         
 -10   7   2          8.39          0.64         5.80 o                         
  -9   7   2          6.27          2.39         3.36 o                         
  -8   7   2         14.50         18.34         2.30 o                         
  -7   7   2          1.95          2.32         1.91 o                         
  -6   7   2          5.78          8.55         1.72 o                         
  -5   7   2         16.17         13.31         1.69 o                         
  -4   7   2          9.48         11.41         1.50 o                         
  -3   7   2         23.98         26.80         2.09 o                         
  -2   7   2          0.60          0.40         2.19 o                         
  -1   7   2        154.47        168.28         4.93 o                         
   0   7   2         90.61        101.50         4.49 o                         
   1   7   2        304.11        305.87         6.73 o                         
   2   7   2         61.94         77.38         3.57 o                         
   3   7   2        210.34        202.27         6.39 o                         
   4   7   2        135.06        133.09         5.97 o                         
   5   7   2         25.24         22.35         1.95 o                         
   6   7   2         43.35         45.44         3.50 o                         
   7   7   2          3.60         -1.23         4.12 o                         
   8   7   2          4.12          6.76         2.22 o                         
   9   7   2          1.23         -0.89         5.05 o                         
 -10   8   2          0.51         -5.53         5.53 o                         
  -9   8   2          0.78          3.08         3.41 o                         
  -8   8   2         12.20         12.54         2.23 o                         
  -7   8   2          7.24          6.17         2.06 o                         
  -6   8   2         71.66         62.53         5.07 o                         
  -5   8   2         20.14         21.27         1.82 o                         
  -4   8   2          2.74          0.97         1.51 o                         
  -3   8   2          8.25          5.21         1.31 o                         
  -2   8   2         22.49         28.73         2.87 o                         
  -1   8   2         32.29         24.10         2.05 o                         
   0   8   2          4.10          2.57         0.72 o                         
   1   8   2         15.10         17.57         1.53 o                         
   2   8   2         29.69         25.77         2.24 o                         
   3   8   2         15.84         11.55         1.57 o                         
   4   8   2         49.19         39.92         3.10 o                         
   5   8   2         80.02         79.93         5.46 o                         
   6   8   2         20.30         21.88         2.23 o                         
   7   8   2          6.48          8.42         2.26 o                         
   8   8   2          4.32          3.18         3.23 o                         
   9   8   2          0.27         -0.91         5.13 o                         
  -9   9   2          5.51          2.84         2.62 o                         
  -8   9   2         10.70          8.66         2.34 o                         
  -7   9   2          9.53         11.18         2.11 o                         
  -6   9   2          4.02          6.56         1.85 o                         
  -5   9   2          2.89         -0.61         3.59 o                         
  -4   9   2          9.83         10.76         1.71 o                         
  -3   9   2         71.86         77.13         4.52 o                         
  -2   9   2         65.59         65.08         4.16 o                         
  -1   9   2        148.28        146.65         5.38 o                         
   0   9   2         68.92         81.74         4.83 o                         
   1   9   2         26.91         26.01         2.19 o                         
   2   9   2        195.23        206.62         6.47 o                         
   3   9   2         93.22         78.25         4.84 o                         
   4   9   2         66.50         49.08         4.62 o                         
   5   9   2         19.14         20.32         2.09 o                         
   6   9   2         21.96         26.10         2.43 o                         
   7   9   2         11.54          9.41         2.37 o                         
   8   9   2          1.19          3.41         4.34 o                         
  -9  10   2          6.15          2.69         5.96 o                         
  -8  10   2         10.17          7.82         2.45 o                         
  -7  10   2         11.08          4.66         2.19 o                         
  -6  10   2          4.54          0.43         3.79 o                         
  -5  10   2          4.62          6.73         1.76 o                         
  -4  10   2         32.93         37.89         2.90 o                         
  -3  10   2         41.77         37.46         2.88 o                         
  -2  10   2         18.34         16.15         1.66 o                         
  -1  10   2         25.54         25.91         2.06 o                         
   0  10   2         39.61         33.54         4.36 o                         
   1  10   2          6.45          7.29         1.37 o                         
   2  10   2          9.51         10.50         1.56 o                         
   3  10   2         27.23         33.13         2.69 o                         
   4  10   2         19.02         17.00         2.06 o                         
   5  10   2         10.59          8.14         1.93 o                         
   6  10   2         11.69         12.32         2.24 o                         
   7  10   2          0.40          3.34         2.18 o                         
   8  10   2          7.31         11.41         2.61 o                         
  -9  11   2          5.58          2.58         5.65 o                         
  -8  11   2          3.57          5.21         2.26 o                         
  -7  11   2          5.08          0.43         4.49 o                         
  -6  11   2          6.68          1.85         3.87 o                         
  -5  11   2          8.38          5.86         2.01 o                         
  -4  11   2         23.41         28.29         2.39 o                         
  -3  11   2         21.63         18.22         1.89 o                         
  -2  11   2         86.42         71.26         5.11 o                         
  -1  11   2         87.60         90.61         5.02 o                         
   0  11   2         53.71         54.16         3.00 o                         
   1  11   2         33.72         33.66         2.71 o                         
   2  11   2         10.67          8.42         1.62 o                         
   3  11   2         19.13         17.08         1.85 o                         
   4  11   2         37.02         41.14         3.15 o                         
   5  11   2          1.20          0.79         4.16 o                         
   6  11   2          0.66          0.74         4.21 o                         
   7  11   2          1.25          4.92         2.28 o                         
   8  11   2          4.38          2.81         2.58 o                         
  -8  12   2          7.24          2.36         3.75 o                         
  -7  12   2         15.86         20.20         2.39 o                         
  -6  12   2          2.20          1.98         2.81 o                         
  -5  12   2          7.67          5.83         2.01 o                         
  -4  12   2          8.52          8.43         1.88 o                         
  -3  12   2        132.72        143.78         6.44 o                         
  -2  12   2         53.12         50.04         4.77 o                         
  -1  12   2          1.87          1.61         2.45 o                         
   0  12   2         12.09         12.10         1.25 o                         
   1  12   2         66.59         62.82         4.97 o                         
   2  12   2         12.67         12.61         1.76 o                         
   3  12   2         12.16         16.14         1.88 o                         
   4  12   2         21.16         18.46         2.02 o                         
   5  12   2         17.01         14.12         2.35 o                         
   6  12   2          0.02         -0.34         4.43 o                         
   7  12   2          7.08          9.99         2.56 o                         
  -8  13   2          8.04         14.84         2.77 o                         
  -7  13   2          3.18          3.81         4.92 o                         
  -6  13   2          0.92          2.61         4.22 o                         
  -5  13   2          7.68          7.10         2.02 o                         
  -4  13   2         10.65         11.30         2.04 o                         
  -3  13   2         16.64         18.79         2.20 o                         
  -2  13   2         21.34         30.88         2.96 o                         
  -1  13   2         44.10         33.84         3.11 o                         
   0  13   2         74.03         69.36         3.65 o                         
   1  13   2         56.32         53.19         4.97 o                         
   2  13   2          5.67          1.80         3.41 o                         
   3  13   2         17.09         11.63         2.17 o                         
   4  13   2          1.35          3.12         3.90 o                         
   5  13   2          4.49          1.92         4.54 o                         
   6  13   2         18.74         19.33         2.81 o                         
   7  13   2          0.34         -3.93         5.42 o                         
  -7  14   2          1.00         -1.70         5.06 o                         
  -6  14   2          0.75          0.59         4.40 o                         
  -5  14   2          5.70          6.57         2.08 o                         
  -4  14   2          1.28          0.44         4.00 o                         
  -3  14   2         29.48         25.85         2.33 o                         
  -2  14   2         12.74         10.15         2.01 o                         
  -1  14   2         13.05         13.05         2.00 o                         
   0  14   2          4.91          3.52         1.61 o                         
   1  14   2         14.49         15.52         1.89 o                         
   2  14   2         11.64         10.75         2.01 o                         
   3  14   2          1.13          0.77         3.90 o                         
   4  14   2          4.05          3.43         2.12 o                         
   5  14   2          5.68          7.59         2.30 o                         
   6  14   2          8.31          7.43         2.82 o                         
  -7  15   2          4.14          2.30         5.29 o                         
  -6  15   2          1.48          1.49         3.41 o                         
  -5  15   2          4.67          0.22         5.04 o                         
  -4  15   2          1.67          2.97         4.00 o                         
  -3  15   2          1.49         -1.08         4.13 o                         
  -2  15   2          3.01          2.71         1.98 o                         
  -1  15   2          2.34          2.40         2.82 o                         
   0  15   2          2.29          2.67         2.85 o                         
   1  15   2          0.62          1.07         1.85 o                         
   2  15   2         12.94          9.08         2.20 o                         
   3  15   2          4.83          6.44         2.05 o                         
   4  15   2          0.57         -0.01         4.15 o                         
   5  15   2          4.52          8.14         2.64 o                         
   6  15   2         16.18         18.51         3.24 o                         
  -6  16   2          0.09          1.78         2.56 o                         
  -5  16   2         21.25         20.18         2.71 o                         
  -4  16   2          5.90          8.78         2.25 o                         
  -3  16   2         25.62         21.24         2.59 o                         
  -2  16   2          6.52         -3.87         4.83 o                         
  -1  16   2         14.79         17.63         2.33 o                         
   0  16   2          0.85         -0.56         2.32 o                         
   1  16   2          5.27          2.70         4.32 o                         
   2  16   2          3.29          3.52         2.10 o                         
   3  16   2          2.11          0.83         4.36 o                         
   4  16   2          7.49         19.12         2.50 o                         
   5  16   2          0.91          6.37         2.56 o                         
  -5  17   2          1.96          2.13         5.28 o                         
  -4  17   2          3.09         -2.21         4.76 o                         
  -3  17   2          9.54          7.52         2.48 o                         
  -2  17   2          1.02         -2.53         4.45 o                         
  -1  17   2         18.20         13.13         2.65 o                         
   0  17   2         29.59         27.82         1.83 o                         
   1  17   2          7.34          8.21         2.24 o                         
   2  17   2          1.52         -2.60         4.32 o                         
   3  17   2          2.18          3.64         2.26 o                         
   4  17   2          4.38          7.37         2.59 o                         
   5  17   2          3.32          3.80         4.01 o                         
  -5  18   2          4.75          0.06         5.40 o                         
  -4  18   2          0.22          3.89         4.93 o                         
  -3  18   2         13.04         11.64         2.68 o                         
  -2  18   2         12.49          1.40         5.66 o                         
  -1  18   2          0.27         -4.95         4.95 o                         
   0  18   2          1.47          3.45         4.88 o                         
   1  18   2          0.95          2.50         4.43 o                         
   2  18   2          1.45          8.01         2.36 o                         
   3  18   2          4.92          1.56         5.24 o                         
   4  18   2          8.03          1.44         5.56 o                         
  -3  19   2          1.32          3.42         3.68 o                         
  -2  19   2         11.25         12.58         2.76 o                         
  -1  19   2          9.83         11.19         2.85 o                         
   0  19   2          2.46         -3.69         3.69 o                         
   1  19   2          0.86          3.25         2.44 o                         
   2  19   2          0.62          0.24         5.16 o                         
  -1  20   2          0.62          0.99         5.22 o                         
   0  20   2          3.04          2.31         2.44 o                         
 -10   0   3         10.49         10.61         2.52 o                         
  -9   0   3          0.24         -3.46         4.15 o                         
  -8   0   3          4.10          6.06         2.01 o                         
  -7   0   3         15.88         10.39         1.78 o                         
  -6   0   3          6.41          7.16         1.54 o                         
  -5   0   3         32.83         23.17         2.06 o                         
  -4   0   3         28.50         21.70         1.72 o                         
  -3   0   3        124.64        137.04         4.08 o                         
  -2   0   3        487.69        475.35         7.49 o                         
  -1   0   3        656.92        630.30         8.82 o                         
   0   0   3         18.71         20.53         1.51 o                         
   1   0   3        873.60        833.89        11.36 o                         
   2   0   3       1778.13       2009.99        24.07 o                         
   3   0   3         79.24         86.12         3.71 o                         
   4   0   3         22.64         31.10         3.09 o                         
   5   0   3        160.15        163.40         6.31 o                         
   6   0   3         87.53         89.28         5.47 o                         
   7   0   3         21.19         29.41         2.72 o                         
   8   0   3          0.02          2.29         4.17 o                         
   9   0   3          2.46         -1.85         5.01 o                         
 -10   1   3          2.31          2.95         4.34 o                         
  -9   1   3          0.15          2.55         2.07 o                         
  -8   1   3         77.99         84.46         5.80 o                         
  -7   1   3         42.07         40.86         2.99 o                         
  -6   1   3         26.63         42.22         3.97 o                         
  -5   1   3         13.23         12.20         1.37 o                         
  -4   1   3         40.34         38.97         2.84 o                         
  -3   1   3       1373.96       1422.35        17.90 o                         
  -2   1   3         27.68         26.58         2.06 o                         
  -1   1   3       1819.40       1831.11        21.06 o                         
   0   1   3        653.29        656.01        15.85 o                         
   1   1   3         33.89         26.03         2.07 o                         
   2   1   3        631.34        698.22        10.63 o                         
   3   1   3          9.93          6.06         1.17 o                         
   4   1   3        163.41        153.98         5.60 o                         
   5   1   3         20.91         20.58         1.69 o                         
   6   1   3        207.94        216.41         7.90 o                         
   7   1   3         24.21         23.89         2.35 o                         
   8   1   3         15.33         16.23         2.34 o                         
   9   1   3          2.27         -5.43         5.43 o                         
 -10   2   3          0.31         -4.47         4.47 o                         
  -9   2   3          2.58         -0.04         4.24 o                         
  -8   2   3         35.35         34.53         2.80 o                         
  -7   2   3         43.75         49.70         4.34 o                         
  -6   2   3         84.50         81.21         4.88 o                         
  -5   2   3         76.00         64.98         3.82 o                         
  -4   2   3        127.18        122.71         4.32 o                         
  -3   2   3        418.14        446.35         7.84 o                         
  -2   2   3        787.79        779.72        10.84 o                         
  -1   2   3         18.77         20.03         1.80 o                         
   0   2   3        280.02        303.77         5.91 o                         
   1   2   3        613.90        629.55         9.38 o                         
   2   2   3        181.72        191.50         4.89 o                         
   3   2   3        321.31        327.48         7.22 o                         
   4   2   3        113.10        118.55         5.07 o                         
   5   2   3         11.19          9.42         1.62 o                         
   6   2   3         30.06         29.48         2.49 o                         
   7   2   3         38.99         39.31         3.25 o                         
   8   2   3          2.30          0.37         4.27 o                         
   9   2   3          0.01          2.14         4.83 o                         
 -10   3   3          6.18         -0.18         5.21 o                         
  -9   3   3         25.25         19.51         2.50 o                         
  -8   3   3         18.28         19.60         2.11 o                         
  -7   3   3         47.85         42.80         3.23 o                         
  -6   3   3         71.45         57.11         4.42 o                         
  -5   3   3         14.23         16.72         1.63 o                         
  -4   3   3         72.91         69.16         3.63 o                         
  -3   3   3         74.82         69.96         3.39 o                         
  -2   3   3         45.91         39.05         2.58 o                         
  -1   3   3         48.94         51.07         2.49 o                         
   0   3   3        100.14         96.60         3.02 o                         
   1   3   3        292.14        288.90         5.86 o                         
   2   3   3         19.96         15.78         1.35 o                         
   3   3   3         84.52         99.94         4.10 o                         
   4   3   3        248.90        239.20         7.04 o                         
   5   3   3        262.19        269.19         7.94 o                         
   6   3   3         29.90         24.80         2.21 o                         
   7   3   3         14.12         11.49         2.08 o                         
   8   3   3          9.74         11.52         2.33 o                         
   9   3   3          1.44         -3.12         5.27 o                         
 -10   4   3          4.09          2.15         4.67 o                         
  -9   4   3         11.55         13.59         2.43 o                         
  -8   4   3          4.51          7.12         1.95 o                         
  -7   4   3         31.52         34.08         3.11 o                         
  -6   4   3         10.97         10.47         1.71 o                         
  -5   4   3          4.31          2.64         1.44 o                         
  -4   4   3         15.70         13.20         1.22 o                         
  -3   4   3         27.11         26.58         1.83 o                         
  -2   4   3        152.95        171.45         4.55 o                         
  -1   4   3        190.22        224.10         5.00 o                         
   0   4   3        161.49        145.69         2.84 o                         
   1   4   3        246.04        267.48         5.82 o                         
   2   4   3         68.55         71.23         3.50 o                         
   3   4   3        126.01        121.77         4.75 o                         
   4   4   3        116.63        117.89         5.32 o                         
   5   4   3         40.47         40.19         3.11 o                         
   6   4   3         76.13         83.98         5.41 o                         
   7   4   3         36.61         34.01         3.01 o                         
   8   4   3         13.17         11.34         2.39 o                         
   9   4   3          9.17         12.27         2.74 o                         
 -10   5   3         21.22         21.32         3.00 o                         
  -9   5   3          7.83          2.19         5.05 o                         
  -8   5   3          5.83          3.13         3.96 o                         
  -7   5   3          9.02          6.51         1.88 o                         
  -6   5   3         21.06         18.06         1.87 o                         
  -5   5   3        531.74        532.88        10.85 o                         
  -4   5   3         32.79         32.02         2.28 o                         
  -3   5   3        302.73        305.63         6.81 o                         
  -2   5   3        175.42        185.44         4.92 o                         
  -1   5   3        464.66        465.32         8.08 o                         
   0   5   3          6.97          7.84         0.71 o                         
   1   5   3        270.07        264.74         5.90 o                         
   2   5   3        133.64        143.27         4.80 o                         
   3   5   3        126.22        127.96         4.90 o                         
   4   5   3        863.66        807.04        14.42 o                         
   5   5   3         50.71         48.76         3.45 o                         
   6   5   3         10.88         11.17         1.98 o                         
   7   5   3         15.51         21.40         2.31 o                         
   8   5   3          0.38          1.61         4.58 o                         
   9   5   3         13.58         13.54         2.78 o                         
 -10   6   3          0.56          7.23         2.45 o                         
  -9   6   3          2.22         -0.94         4.52 o                         
  -8   6   3          0.32          0.71         3.78 o                         
  -7   6   3          0.95          2.56         3.32 o                         
  -6   6   3         67.42         66.13         4.93 o                         
  -5   6   3         37.65         37.55         2.90 o                         
  -4   6   3         21.16         15.34         1.49 o                         
  -3   6   3          6.60          8.57         1.24 o                         
  -2   6   3         13.90         16.79         1.36 o                         
  -1   6   3         52.16         53.24         3.01 o                         
   0   6   3         45.50         64.69         3.86 o                         
   1   6   3        150.44        160.38         4.90 o                         
   2   6   3         54.01         55.04         3.44 o                         
   3   6   3         62.41         54.83         4.00 o                         
   4   6   3         98.35        104.97         5.64 o                         
   5   6   3         35.96         36.76         3.19 o                         
   6   6   3          9.56          0.99         4.53 o                         
   7   6   3          0.32          2.20         3.97 o                         
   8   6   3          4.85          3.02         4.68 o                         
   9   6   3          2.07          1.45         3.61 o                         
 -10   7   3          7.77         11.34         2.78 o                         
  -9   7   3         12.40         15.81         2.60 o                         
  -8   7   3          1.20          0.21         3.95 o                         
  -7   7   3          4.97          0.98         3.98 o                         
  -6   7   3         27.90         25.65         2.33 o                         
  -5   7   3        146.53        138.11         6.22 o                         
  -4   7   3        201.74        196.35         6.48 o                         
  -3   7   3         19.96         20.61         2.07 o                         
  -2   7   3         58.34         59.72         3.66 o                         
  -1   7   3         73.99         93.89         4.02 o                         
   0   7   3          7.39         10.64         0.84 o                         
   1   7   3         49.37         38.22         3.20 o                         
   2   7   3         25.34         22.70         1.81 o                         
   3   7   3        106.48        115.03         5.17 o                         
   4   7   3        259.69        245.43         7.92 o                         
   5   7   3         50.64         44.54         3.35 o                         
   6   7   3          4.68          4.82         1.92 o                         
   7   7   3          0.57         -1.30         3.82 o                         
   8   7   3          1.46         -0.19         4.79 o                         
 -10   8   3          8.10          8.13         2.81 o                         
  -9   8   3          0.76          0.59         4.82 o                         
  -8   8   3          0.26          4.10         4.18 o                         
  -7   8   3          4.29          2.94         3.78 o                         
  -6   8   3          7.81          7.32         1.86 o                         
  -5   8   3         21.93         23.43         2.26 o                         
  -4   8   3        100.96         83.54         4.88 o                         
  -3   8   3         53.51         60.35         3.81 o                         
  -2   8   3        146.50        137.32         5.30 o                         
  -1   8   3         70.42         77.37         3.93 o                         
   0   8   3        159.70        163.42         3.77 o                         
   1   8   3         53.62         45.46         3.59 o                         
   2   8   3        151.13        137.32         5.69 o                         
   3   8   3        374.65        355.99         9.26 o                         
   4   8   3        125.65        115.31         5.82 o                         
   5   8   3         40.97         28.56         2.62 o                         
   6   8   3          5.39          4.40         2.06 o                         
   7   8   3         17.67         23.24         2.47 o                         
   8   8   3          1.64          1.68         5.07 o                         
  -9   9   3          5.56          5.47         2.49 o                         
  -8   9   3          5.67          7.57         2.33 o                         
  -7   9   3          5.28          7.50         1.99 o                         
  -6   9   3          3.89          5.48         1.81 o                         
  -5   9   3         48.46         39.32         3.09 o                         
  -4   9   3         42.02         42.27         3.15 o                         
  -3   9   3        116.04        118.67         5.40 o                         
  -2   9   3         96.61         99.75         4.81 o                         
  -1   9   3        100.39         85.48         4.59 o                         
   0   9   3        121.07        121.52         3.54 o                         
   1   9   3         29.50         34.44         3.29 o                         
   2   9   3        138.77        148.14         5.81 o                         
   3   9   3         30.68         26.95         2.42 o                         
   4   9   3          8.79         12.52         1.85 o                         
   5   9   3          0.19         -0.48         2.58 o                         
   6   9   3         36.23         34.70         3.02 o                         
   7   9   3         13.45         14.48         2.68 o                         
   8   9   3          1.30          5.87         2.47 o                         
  -9  10   3          0.08          0.52         5.09 o                         
  -8  10   3         15.67          4.86         5.13 o                         
  -7  10   3          0.95          2.00         3.64 o                         
  -6  10   3          1.11          0.05         3.97 o                         
  -5  10   3          9.94         11.81         1.85 o                         
  -4  10   3         88.14         85.86         5.45 o                         
  -3  10   3        129.44        118.81         5.66 o                         
  -2  10   3          5.20          4.29         1.57 o                         
  -1  10   3          8.39          7.14         1.61 o                         
   0  10   3         49.02         58.04         3.06 o                         
   1  10   3         23.21         29.31         2.56 o                         
   2  10   3        141.16        120.50         5.81 o                         
   3  10   3        105.63        115.48         5.83 o                         
   4  10   3          4.71          7.64         1.81 o                         
   5  10   3          1.96          1.01         4.18 o                         
   6  10   3          2.96          1.36         4.76 o                         
   7  10   3         13.22         16.13         2.55 o                         
   8  10   3          1.30          0.69         3.13 o                         
  -9  11   3          0.94          4.76         5.00 o                         
  -8  11   3          7.67          9.47         2.53 o                         
  -7  11   3          8.96         14.24         2.33 o                         
  -6  11   3          5.93          5.76         1.93 o                         
  -5  11   3          7.81          7.93         1.81 o                         
  -4  11   3         15.92         18.88         1.93 o                         
  -3  11   3        131.92        148.02         6.69 o                         
  -2  11   3        102.44        103.44         5.57 o                         
  -1  11   3          9.17         11.45         1.71 o                         
   0  11   3          5.14          3.74         1.81 o                         
   1  11   3         30.89         27.69         2.61 o                         
   2  11   3         64.39         52.13         4.41 o                         
   3  11   3         48.86         40.24         3.10 o                         
   4  11   3          3.35          2.67         1.76 o                         
   5  11   3         17.50         15.47         2.25 o                         
   6  11   3         12.52         14.56         2.39 o                         
   7  11   3          7.55          7.07         2.58 o                         
  -8  12   3          2.53         -5.18         5.18 o                         
  -7  12   3          0.63         -4.64         4.64 o                         
  -6  12   3          2.27          1.26         2.79 o                         
  -5  12   3          6.83          5.43         1.94 o                         
  -4  12   3         36.39         30.16         2.69 o                         
  -3  12   3        114.21        106.31         6.29 o                         
  -2  12   3         55.19         56.88         4.81 o                         
  -1  12   3          2.65          2.44         3.18 o                         
   0  12   3         57.35         63.08         3.48 o                         
   1  12   3        167.25        154.20         6.93 o                         
   2  12   3         23.07         20.43         2.05 o                         
   3  12   3          6.76          6.48         1.91 o                         
   4  12   3          4.25          0.88         3.97 o                         
   5  12   3          1.68          0.68         4.47 o                         
   6  12   3          0.23         -0.08         3.16 o                         
   7  12   3          1.79         -3.33         5.45 o                         
  -8  13   3          5.34          4.75         4.90 o                         
  -7  13   3          1.67          5.01         2.23 o                         
  -6  13   3          4.03          4.68         2.15 o                         
  -5  13   3          8.66          6.38         2.16 o                         
  -4  13   3         18.88         18.06         2.19 o                         
  -3  13   3         20.46         19.72         2.14 o                         
  -2  13   3         10.80          8.04         2.00 o                         
  -1  13   3        112.81        103.98         6.63 o                         
   0  13   3         10.25          9.85         1.33 o                         
   1  13   3         23.65         22.95         2.23 o                         
   2  13   3         12.50         15.71         2.13 o                         
   3  13   3          7.65          8.72         2.03 o                         
   4  13   3          6.74          2.40         4.36 o                         
   5  13   3         35.50         36.44         3.49 o                         
   6  13   3          8.18         -2.26         5.67 o                         
  -7  14   3          1.73          0.59         5.39 o                         
  -6  14   3          9.45          8.17         2.39 o                         
  -5  14   3          2.93          1.29         4.39 o                         
  -4  14   3         30.98         29.55         2.54 o                         
  -3  14   3          7.75          4.06         2.07 o                         
  -2  14   3         36.04         33.30         2.81 o                         
  -1  14   3        104.01         91.32         6.51 o                         
   0  14   3         54.70         50.15         6.85 o                         
   1  14   3         57.40         53.44         3.78 o                         
   2  14   3          3.23         -3.02         3.96 o                         
   3  14   3         18.42         20.89         2.26 o                         
   4  14   3          8.57          3.83         4.77 o                         
   5  14   3          5.63          4.93         2.48 o                         
   6  14   3          0.16          1.60         4.83 o                         
  -7  15   3          2.70         -2.41         5.24 o                         
  -6  15   3         14.88          0.98         5.98 o                         
  -5  15   3          4.98          7.34         2.34 o                         
  -4  15   3          1.72          3.13         4.55 o                         
  -3  15   3          1.52          3.44         3.60 o                         
  -2  15   3          4.93          5.14         2.23 o                         
  -1  15   3         11.10         10.08         2.36 o                         
   0  15   3          6.53          4.61         1.87 o                         
   1  15   3          6.02          7.78         2.00 o                         
   2  15   3          4.33          5.49         2.11 o                         
   3  15   3          1.68          2.14         4.04 o                         
   4  15   3         27.83         31.20         3.06 o                         
   5  15   3         35.69         39.25         3.78 o                         
  -6  16   3          2.37          2.33         3.00 o                         
  -5  16   3         13.09         12.62         2.63 o                         
  -4  16   3          6.28         10.89         2.25 o                         
  -3  16   3         10.94         13.60         2.36 o                         
  -2  16   3         10.15         12.15         2.42 o                         
  -1  16   3          5.33          0.47         4.77 o                         
   0  16   3         32.36         49.01         2.90 o                         
   1  16   3          1.06          3.51         4.05 o                         
   2  16   3          9.86         11.38         2.22 o                         
   3  16   3          1.79          3.70         4.70 o                         
   4  16   3          4.00         10.30         2.52 o                         
   5  16   3          1.69         -6.36         6.36 o                         
  -5  17   3          0.63         -3.38         5.44 o                         
  -4  17   3          8.30         13.62         2.53 o                         
  -3  17   3          0.80          4.21         2.19 o                         
  -2  17   3         20.04         25.97         2.64 o                         
  -1  17   3         33.89         35.62         3.50 o                         
   0  17   3          5.90          3.76         2.64 o                         
   1  17   3         17.55         13.34         2.46 o                         
   2  17   3          1.24          0.48         4.40 o                         
   3  17   3         15.40         16.23         2.78 o                         
   4  17   3          1.05          7.57         2.51 o                         
  -4  18   3          2.57          3.57         3.87 o                         
  -3  18   3          7.61         12.89         2.69 o                         
  -2  18   3          2.72          3.46         2.53 o                         
  -1  18   3         10.98         10.16         2.80 o                         
   0  18   3          6.38          2.48         2.32 o                         
   1  18   3          6.97          3.42         5.24 o                         
   2  18   3          2.07          1.89         3.60 o                         
   3  18   3          6.29         -3.41         5.50 o                         
  -3  19   3         18.08         16.90         3.03 o                         
  -2  19   3          8.83          9.29         2.92 o                         
  -1  19   3          4.06          3.73         2.77 o                         
   0  19   3          1.88         -2.20         5.80 o                         
   1  19   3          0.09         -4.83         4.83 o                         
   2  19   3         16.29         17.39         3.04 o                         
 -10   0   4          0.07         -1.63         4.53 o                         
  -9   0   4         14.51         13.27         2.41 o                         
  -8   0   4          7.64          2.22         3.21 o                         
  -7   0   4        179.29        189.16         7.53 o                         
  -6   0   4          3.32          4.11         1.53 o                         
  -5   0   4          5.91          7.86         1.29 o                         
  -4   0   4         38.26         51.11         3.20 o                         
  -3   0   4        460.46        454.70         8.31 o                         
  -2   0   4        359.63        370.63         6.86 o                         
  -1   0   4        229.09        208.41         4.91 o                         
   0   0   4        362.18        365.34         5.45 o                         
   1   0   4       1508.08       1638.14        20.44 o                         
   2   0   4        165.76        189.02         5.31 o                         
   3   0   4          1.26          1.33         2.80 o                         
   4   0   4          2.37          0.04         2.84 o                         
   5   0   4         15.06         13.11         1.79 o                         
   6   0   4         44.39         43.31         3.71 o                         
   7   0   4         32.09         24.81         2.42 o                         
   8   0   4          5.25          3.51         2.56 o                         
   9   0   4          0.04         -5.33         5.33 o                         
 -10   1   4          6.15          4.96         5.23 o                         
  -9   1   4          1.39          2.46         2.02 o                         
  -8   1   4         49.53         52.24         3.63 o                         
  -7   1   4         13.10         10.85         1.79 o                         
  -6   1   4          1.52          2.03         1.49 o                         
  -5   1   4         30.39         37.11         3.50 o                         
  -4   1   4        619.13        638.62        10.87 o                         
  -3   1   4       1450.33       1544.18        19.70 o                         
  -2   1   4        166.92        177.42         4.61 o                         
  -1   1   4        307.99        304.96         5.98 o                         
   0   1   4         33.60         34.98         1.67 o                         
   1   1   4         97.89        117.42         3.91 o                         
   2   1   4         21.10         26.02         2.56 o                         
   3   1   4        121.19        128.77         5.08 o                         
   4   1   4         15.95         16.81         1.58 o                         
   5   1   4        105.53         90.70         5.45 o                         
   6   1   4        102.92         86.67         6.07 o                         
   7   1   4         19.39         26.12         2.42 o                         
   8   1   4          1.09          1.93         4.38 o                         
   9   1   4          2.26         -0.48         5.30 o                         
 -10   2   4          5.75          0.22         4.89 o                         
  -9   2   4         19.04         18.38         2.49 o                         
  -8   2   4          5.93          7.86         1.98 o                         
  -7   2   4         48.48         41.69         3.11 o                         
  -6   2   4         48.80         45.20         3.97 o                         
  -5   2   4         60.36         69.88         4.06 o                         
  -4   2   4         70.16         59.98         3.59 o                         
  -3   2   4        153.37        159.81         4.82 o                         
  -2   2   4        127.94        151.34         4.37 o                         
  -1   2   4        141.31        165.86         4.41 o                         
   0   2   4         36.86         42.72         1.86 o                         
   1   2   4        236.66        226.93         5.54 o                         
   2   2   4        117.84        105.38         4.11 o                         
   3   2   4        214.40        190.53         6.08 o                         
   4   2   4          1.69          0.31         1.73 o                         
   5   2   4         15.68         19.74         1.91 o                         
   6   2   4          4.97          5.95         1.88 o                         
   7   2   4         48.87         57.36         5.63 o                         
   8   2   4         11.47         15.29         2.42 o                         
   9   2   4          6.43          4.48         2.62 o                         
 -10   3   4          1.16         -0.95         5.15 o                         
  -9   3   4          6.21          4.80         2.30 o                         
  -8   3   4         28.71         24.74         2.33 o                         
  -7   3   4          4.44          2.17         3.77 o                         
  -6   3   4         50.12         60.60         4.64 o                         
  -5   3   4         31.98         40.01         3.66 o                         
  -4   3   4        199.80        209.48         5.93 o                         
  -3   3   4        222.29        219.36         5.65 o                         
  -2   3   4        150.98        138.57         4.27 o                         
  -1   3   4        592.24        638.43         9.92 o                         
   0   3   4        279.28        263.46        12.10 o                         
   1   3   4        190.59        215.97         5.50 o                         
   2   3   4         18.33         26.61         1.94 o                         
   3   3   4          0.74          1.53         2.61 o                         
   4   3   4         45.93         38.66         2.94 o                         
   5   3   4          4.72          0.04         3.58 o                         
   6   3   4         19.94         17.97         2.09 o                         
   7   3   4         22.30         26.83         2.49 o                         
   8   3   4          1.63         -0.07         4.46 o                         
 -10   4   4          8.07          0.16         5.40 o                         
  -9   4   4         12.61         14.00         2.28 o                         
  -8   4   4          2.30          3.80         1.86 o                         
  -7   4   4          8.21          8.53         1.81 o                         
  -6   4   4        144.47        161.89         6.76 o                         
  -5   4   4         62.73         77.87         4.76 o                         
  -4   4   4         44.64         54.07         3.60 o                         
  -3   4   4         36.17         36.69         2.77 o                         
  -2   4   4        603.49        653.80        10.47 o                         
  -1   4   4        131.41        115.80         3.89 o                         
   0   4   4        394.46        405.40        11.19 o                         
   1   4   4         81.38         74.38         3.46 o                         
   2   4   4         23.39         15.74         1.58 o                         
   3   4   4        192.32        198.93         6.47 o                         
   4   4   4        386.82        362.72         9.46 o                         
   5   4   4        116.67        110.08         5.99 o                         
   6   4   4         11.14         10.32         2.00 o                         
   7   4   4          2.39         -2.29         4.42 o                         
   8   4   4         17.91         12.42         2.68 o                         
 -10   5   4          6.37          0.75         4.88 o                         
  -9   5   4          4.20          4.03         4.74 o                         
  -8   5   4          1.97         -1.79         3.92 o                         
  -7   5   4         16.10         14.87         1.83 o                         
  -6   5   4        265.04        256.08         8.38 o                         
  -5   5   4        192.90        217.94         7.11 o                         
  -4   5   4         21.19         19.06         1.82 o                         
  -3   5   4         16.86         19.71         1.58 o                         
  -2   5   4         68.02         81.10         3.69 o                         
  -1   5   4         46.51         50.28         3.11 o                         
   0   5   4        231.20        227.48        14.04 o                         
   1   5   4        128.14        124.47         4.49 o                         
   2   5   4        170.92        173.41         5.57 o                         
   3   5   4        252.65        241.06         7.23 o                         
   4   5   4        204.94        189.66         7.23 o                         
   5   5   4         30.18         29.28         2.45 o                         
   6   5   4          1.09          0.74         1.91 o                         
   7   5   4          0.19         -3.10         4.06 o                         
   8   5   4         19.72         21.38         2.73 o                         
 -10   6   4         10.38          4.91         5.56 o                         
  -9   6   4          0.60         -0.03         4.65 o                         
  -8   6   4          0.09         -4.24         4.24 o                         
  -7   6   4          8.66          5.31         1.96 o                         
  -6   6   4         12.62         18.33         1.92 o                         
  -5   6   4        242.14        253.92         7.94 o                         
  -4   6   4         37.60         50.06         3.87 o                         
  -3   6   4         16.78         12.35         1.37 o                         
  -2   6   4          2.63         -1.53         2.27 o                         
  -1   6   4        172.56        154.82         4.92 o                         
   0   6   4        105.23        116.57         3.95 o                         
   1   6   4          3.18         -2.26         2.52 o                         
   2   6   4          0.13          1.69         1.85 o                         
   3   6   4         47.98         48.06         4.32 o                         
   4   6   4         86.88         93.05         5.56 o                         
   5   6   4         20.16         19.71         2.00 o                         
   6   6   4          2.41         -1.22         4.25 o                         
   7   6   4          3.21         -4.80         4.80 o                         
   8   6   4          0.01         -1.89         4.81 o                         
 -10   7   4          0.00         -2.29         5.38 o                         
  -9   7   4          1.85          1.36         4.95 o                         
  -8   7   4          1.27          1.87         4.21 o                         
  -7   7   4         25.46         35.67         2.72 o                         
  -6   7   4          6.04         10.21         1.75 o                         
  -5   7   4        114.51        103.19         5.75 o                         
  -4   7   4         44.81         47.18         4.23 o                         
  -3   7   4          0.02          1.31         2.51 o                         
  -2   7   4         79.33         79.62         4.10 o                         
  -1   7   4        171.04        199.80         5.93 o                         
   0   7   4          0.54          2.04         1.02 o                         
   1   7   4         19.30         17.56         1.73 o                         
   2   7   4        119.47         93.26         5.08 o                         
   3   7   4        242.92        240.06         7.57 o                         
   4   7   4         16.95         15.61         1.96 o                         
   5   7   4         39.78         38.68         3.48 o                         
   6   7   4          8.34         12.52         2.01 o                         
   7   7   4         11.49         16.00         2.40 o                         
   8   7   4          4.78          4.04         2.60 o                         
 -10   8   4          2.46          2.98         5.20 o                         
  -9   8   4          2.77          7.81         2.34 o                         
  -8   8   4          0.05          3.95         4.34 o                         
  -7   8   4          6.51          8.84         2.03 o                         
  -6   8   4         61.26         60.27         4.93 o                         
  -5   8   4         10.94         12.28         1.93 o                         
  -4   8   4         26.17         22.60         2.06 o                         
  -3   8   4         32.37         33.97         2.67 o                         
  -2   8   4         13.08         12.30         1.43 o                         
  -1   8   4         71.92         84.69         4.35 o                         
   0   8   4         53.20         51.93         2.70 o                         
   1   8   4          3.66          0.25         2.81 o                         
   2   8   4        114.64        110.35         5.40 o                         
   3   8   4        174.85        162.92         6.74 o                         
   4   8   4          7.07          6.37         1.89 o                         
   5   8   4         34.75         32.54         2.82 o                         
   6   8   4         17.86         16.47         2.36 o                         
   7   8   4          3.03          2.80         2.87 o                         
   8   8   4          1.24          3.90         4.68 o                         
  -9   9   4          1.87          4.13         2.41 o                         
  -8   9   4          9.58          3.57         4.88 o                         
  -7   9   4          0.75         -1.01         3.84 o                         
  -6   9   4         28.98         36.69         3.34 o                         
  -5   9   4         24.82         17.39         1.99 o                         
  -4   9   4        541.42        561.43        12.12 o                         
  -3   9   4         95.18         85.22         5.20 o                         
  -2   9   4          0.94          1.09         1.43 o                         
  -1   9   4         23.70         24.84         2.01 o                         
   0   9   4         16.39         15.96         1.17 o                         
   1   9   4         59.64         61.85         4.46 o                         
   2   9   4         27.61         31.23         2.93 o                         
   3   9   4         32.04         48.14         4.41 o                         
   4   9   4         32.57         29.77         2.54 o                         
   5   9   4         11.24         11.16         2.05 o                         
   6   9   4         19.68         26.33         2.40 o                         
   7   9   4          0.06          2.83         3.30 o                         
  -9  10   4          1.76          2.33         4.46 o                         
  -8  10   4          7.33          8.67         2.50 o                         
  -7  10   4         28.14         37.80         3.70 o                         
  -6  10   4         11.97         16.74         2.16 o                         
  -5  10   4          3.38          1.81         4.08 o                         
  -4  10   4         47.88         54.01         5.31 o                         
  -3  10   4         23.88         22.77         2.26 o                         
  -2  10   4          5.43          0.29         3.35 o                         
  -1  10   4         11.63         11.84         1.76 o                         
   0  10   4         35.62         36.04         1.98 o                         
   1  10   4         17.17         16.33         1.78 o                         
   2  10   4        269.11        272.12         8.44 o                         
   3  10   4          9.68         13.39         1.88 o                         
   4  10   4          8.18          7.88         1.91 o                         
   5  10   4         17.07         13.88         2.19 o                         
   6  10   4         19.84         24.42         2.76 o                         
   7  10   4          8.09          3.57         3.78 o                         
  -9  11   4          0.01         -1.10         3.74 o                         
  -8  11   4          3.18          1.97         4.41 o                         
  -7  11   4          0.88          2.83         4.34 o                         
  -6  11   4          8.10         10.83         2.19 o                         
  -5  11   4         33.33         26.76         2.62 o                         
  -4  11   4         62.60         53.99         3.62 o                         
  -3  11   4         44.56         49.57         4.82 o                         
  -2  11   4        156.53        152.32         6.79 o                         
  -1  11   4         56.54         59.65         4.59 o                         
   0  11   4         42.66         40.41         2.46 o                         
   1  11   4         19.21         18.84         1.85 o                         
   2  11   4         27.44         31.34         2.94 o                         
   3  11   4         23.49         19.05         2.12 o                         
   4  11   4         13.67         11.15         2.07 o                         
   5  11   4         12.92         13.55         2.30 o                         
   6  11   4         25.10         28.58         2.82 o                         
   7  11   4          4.72          2.50         5.18 o                         
  -8  12   4          2.96          4.13         4.62 o                         
  -7  12   4          2.38          1.26         4.31 o                         
  -6  12   4          1.71          0.87         3.16 o                         
  -5  12   4         70.53         63.36         5.88 o                         
  -4  12   4         14.09         18.21         2.15 o                         
  -3  12   4         63.33         70.24         5.43 o                         
  -2  12   4          6.35         -0.11         4.06 o                         
  -1  12   4         11.48         11.76         1.82 o                         
   0  12   4         21.83         17.43         1.40 o                         
   1  12   4         65.25         66.82         5.04 o                         
   2  12   4         14.75         17.68         2.15 o                         
   3  12   4          6.26          5.60         1.93 o                         
   4  12   4         18.61         23.20         2.38 o                         
   5  12   4          2.24          2.48         2.56 o                         
   6  12   4          1.02         -0.65         4.95 o                         
  -8  13   4          1.62          2.10         2.55 o                         
  -7  13   4          4.86          7.65         2.53 o                         
  -6  13   4         13.32         15.25         2.58 o                         
  -5  13   4          6.72          8.68         2.23 o                         
  -4  13   4         11.43         13.17         2.24 o                         
  -3  13   4          0.96          0.72         3.73 o                         
  -2  13   4         64.69         64.50         5.83 o                         
  -1  13   4         57.55         49.19         3.87 o                         
   0  13   4          1.09          2.10         2.51 o                         
   1  13   4         85.30         83.21         6.10 o                         
   2  13   4         13.93         13.40         2.14 o                         
   3  13   4         25.10         23.04         2.42 o                         
   4  13   4         28.52         27.58         2.70 o                         
   5  13   4          4.35         -4.17         4.85 o                         
   6  13   4          2.51          1.37         5.27 o                         
  -7  14   4          2.35          3.88         2.63 o                         
  -6  14   4          5.13          3.59         5.17 o                         
  -5  14   4         25.89         24.77         2.67 o                         
  -4  14   4         16.91         20.39         2.36 o                         
  -3  14   4         15.38         11.28         2.14 o                         
  -2  14   4        105.13        120.27         7.78 o                         
  -1  14   4          5.72          4.95         2.11 o                         
   0  14   4        107.08         94.66         4.71 o                         
   1  14   4          9.27          3.43         2.11 o                         
   2  14   4         14.84         11.36         2.19 o                         
   3  14   4          0.56          0.25         4.48 o                         
   4  14   4         15.60         24.68         2.65 o                         
   5  14   4         12.25          5.22         5.75 o                         
  -7  15   4          5.98          3.36         4.01 o                         
  -6  15   4         10.75          9.59         2.76 o                         
  -5  15   4          3.43          6.05         2.40 o                         
  -4  15   4          2.45          0.13         4.84 o                         
  -3  15   4          1.25          3.70         4.23 o                         
  -2  15   4          2.62          0.87         4.21 o                         
  -1  15   4         19.97         18.85         2.54 o                         
   0  15   4         46.46         44.53         2.77 o                         
   1  15   4         19.14         20.26         2.27 o                         
   2  15   4          0.25         -2.20         4.18 o                         
   3  15   4          2.25          4.17         2.20 o                         
   4  15   4         32.96         47.48         4.35 o                         
   5  15   4          0.99          0.98         5.35 o                         
  -6  16   4          6.77         10.48         2.81 o                         
  -5  16   4          1.46          4.62         2.52 o                         
  -4  16   4          7.65          6.12         2.59 o                         
  -3  16   4          4.77         10.55         2.37 o                         
  -2  16   4         16.21         13.87         2.49 o                         
  -1  16   4          0.42          2.82         4.52 o                         
   0  16   4         14.52         20.27         1.81 o                         
   1  16   4          4.01          1.86         2.62 o                         
   2  16   4          7.95          9.49         2.46 o                         
   3  16   4          0.28          2.58         3.42 o                         
   4  16   4         10.03          4.10         5.33 o                         
  -5  17   4          2.48          1.74         3.12 o                         
  -4  17   4          8.31         12.38         2.52 o                         
  -3  17   4         12.38         16.44         2.70 o                         
  -2  17   4         10.82         12.52         2.67 o                         
  -1  17   4         52.53         50.85         4.83 o                         
   0  17   4          3.24         -1.70         3.48 o                         
   1  17   4         11.37         10.30         2.58 o                         
   2  17   4          4.99          7.32         2.60 o                         
   3  17   4          0.86         -1.94         4.88 o                         
  -4  18   4          1.79          2.73         5.29 o                         
  -3  18   4          5.63          4.21         5.58 o                         
  -2  18   4         14.46         13.59         2.89 o                         
  -1  18   4          3.08          0.34         5.11 o                         
   0  18   4         33.83         32.21         2.16 o                         
   1  18   4         22.58         27.39         3.00 o                         
   2  18   4          8.16          9.67         2.84 o                         
  -2  19   4         15.02         19.35         3.18 o                         
  -1  19   4          4.02          2.79         5.25 o                         
   0  19   4          3.59          3.26         2.51 o                         
 -10   0   5          5.62          3.06         4.81 o                         
  -9   0   5          9.69          3.41         4.39 o                         
  -8   0   5         76.94         69.48         5.93 o                         
  -7   0   5         69.55         53.45         4.76 o                         
  -6   0   5         17.03         26.03         2.61 o                         
  -5   0   5          9.80         11.97         1.59 o                         
  -4   0   5         37.10         37.05         3.11 o                         
  -3   0   5        112.98        137.28         4.83 o                         
  -2   0   5        139.56        171.18         4.90 o                         
  -1   0   5         74.01         78.46         3.38 o                         
   0   0   5        190.54        195.45         4.38 o                         
   1   0   5         15.03         21.12         1.83 o                         
   2   0   5         95.36         81.47         4.23 o                         
   3   0   5         56.23         65.56         4.04 o                         
   4   0   5          4.60          4.50         1.65 o                         
   5   0   5         36.94         31.32         3.02 o                         
   6   0   5         23.37         31.31         3.05 o                         
   7   0   5          5.45          9.96         2.22 o                         
   8   0   5          4.63         10.37         2.63 o                         
 -10   1   5          0.22         -3.45         4.57 o                         
  -9   1   5          1.01          2.50         2.90 o                         
  -8   1   5          9.17         14.00         2.01 o                         
  -7   1   5         88.37         78.24         5.67 o                         
  -6   1   5        119.71        101.06         5.49 o                         
  -5   1   5         67.24         71.31         4.45 o                         
  -4   1   5        242.24        253.68         6.80 o                         
  -3   1   5         76.49         89.47         3.78 o                         
  -2   1   5         12.51         11.75         1.12 o                         
  -1   1   5         23.52         23.47         1.73 o                         
   0   1   5         51.63         53.80         2.70 o                         
   1   1   5         29.64         20.59         1.84 o                         
   2   1   5        170.43        189.24         5.92 o                         
   3   1   5         50.22         48.13         3.85 o                         
   4   1   5          4.71          5.41         1.62 o                         
   5   1   5         68.76         68.38         5.55 o                         
   6   1   5          9.80         11.46         2.05 o                         
   7   1   5         11.99         10.56         2.29 o                         
   8   1   5          0.17          2.65         4.92 o                         
 -10   2   5          3.63         -0.27         4.89 o                         
  -9   2   5          5.72          6.61         2.17 o                         
  -8   2   5          5.36          7.33         1.90 o                         
  -7   2   5         54.45         54.53         5.11 o                         
  -6   2   5        168.05        171.75         6.67 o                         
  -5   2   5        106.79        103.48         4.88 o                         
  -4   2   5        155.98        166.49         5.51 o                         
  -3   2   5         17.46         16.26         1.49 o                         
  -2   2   5         86.88         89.80         3.77 o                         
  -1   2   5          0.04          1.32         1.86 o                         
   0   2   5        109.06        122.76         4.08 o                         
   1   2   5         14.34         12.66         1.21 o                         
   2   2   5          5.21          7.69         1.39 o                         
   3   2   5         98.88        108.98         5.02 o                         
   4   2   5          5.59          1.29         3.27 o                         
   5   2   5          8.04          8.03         1.90 o                         
   6   2   5         28.64         27.01         2.38 o                         
   7   2   5         23.45         21.40         2.57 o                         
   8   2   5          8.63         -2.91         5.93 o                         
 -10   3   5          3.26         -4.76         5.49 o                         
  -9   3   5          6.07          8.81         2.24 o                         
  -8   3   5         25.06         21.12         2.28 o                         
  -7   3   5         32.73         25.24         2.20 o                         
  -6   3   5          5.93          6.87         1.79 o                         
  -5   3   5          8.20          4.91         1.63 o                         
  -4   3   5         25.88         21.95         1.83 o                         
  -3   3   5         11.46         10.99         1.27 o                         
  -2   3   5        338.86        377.85         7.82 o                         
  -1   3   5         97.20        101.38         4.07 o                         
   0   3   5         23.13         35.69         2.11 o                         
   1   3   5          2.00          4.17         1.16 o                         
   2   3   5         41.38         41.81         3.43 o                         
   3   3   5          5.95          5.64         1.56 o                         
   4   3   5         55.66         46.21         4.27 o                         
   5   3   5         16.41         15.89         2.01 o                         
   6   3   5          7.71         11.72         2.02 o                         
   7   3   5          1.71         -3.69         4.51 o                         
   8   3   5         12.80         14.35         2.65 o                         
 -10   4   5         10.16         10.73         2.82 o                         
  -9   4   5          0.32         -2.27         4.46 o                         
  -8   4   5          0.67          0.98         3.74 o                         
  -7   4   5         29.50         25.15         2.46 o                         
  -6   4   5        199.44        188.68         7.34 o                         
  -5   4   5        387.30        379.27         9.43 o                         
  -4   4   5        141.81        128.70         5.36 o                         
  -3   4   5          7.47          8.51         1.25 o                         
  -2   4   5        307.18        351.45         7.61 o                         
  -1   4   5         62.00         54.08         3.32 o                         
   0   4   5         90.16         77.54         2.68 o                         
   1   4   5         85.72         88.07         4.18 o                         
   2   4   5         55.35         53.96         3.90 o                         
   3   4   5         23.36         20.97         2.02 o                         
   4   4   5         11.87          8.08         1.88 o                         
   5   4   5         11.28          8.03         1.90 o                         
   6   4   5          5.58          4.87         2.09 o                         
   7   4   5         42.13         38.88         3.48 o                         
   8   4   5         12.30         16.78         2.95 o                         
 -10   5   5          4.53          4.01         2.66 o                         
  -9   5   5          3.37          3.24         3.41 o                         
  -8   5   5         13.49         17.61         2.14 o                         
  -7   5   5         11.25         12.65         1.96 o                         
  -6   5   5         35.44         27.93         2.57 o                         
  -5   5   5         72.40         68.61         4.70 o                         
  -4   5   5          4.36          4.50         1.50 o                         
  -3   5   5         19.22         24.95         2.24 o                         
  -2   5   5        148.24        165.58         5.47 o                         
  -1   5   5         76.41         78.92         3.82 o                         
   0   5   5          9.23          6.78         1.42 o                         
   1   5   5         30.58         29.09         2.24 o                         
   2   5   5        126.26        119.27         5.55 o                         
   3   5   5        274.71        259.06         8.04 o                         
   4   5   5         76.08         79.56         5.34 o                         
   5   5   5         31.23         26.47         2.22 o                         
   6   5   5          1.02          0.01         3.94 o                         
   7   5   5          1.21         -1.02         4.88 o                         
   8   5   5          3.72         -0.54         5.55 o                         
 -10   6   5          2.16          3.39         2.51 o                         
  -9   6   5          4.65          2.07         4.63 o                         
  -8   6   5          2.57         -3.63         4.46 o                         
  -7   6   5          1.30          3.05         3.76 o                         
  -6   6   5         37.55         34.97         3.19 o                         
  -5   6   5        138.57        134.49         6.28 o                         
  -4   6   5         75.97         61.96         4.54 o                         
  -3   6   5         49.85         58.76         4.04 o                         
  -2   6   5         37.59         42.12         3.63 o                         
  -1   6   5         19.03         25.76         2.31 o                         
   0   6   5         18.14         22.49         1.54 o                         
   1   6   5          5.33         -0.62         2.96 o                         
   2   6   5        122.92        102.02         5.55 o                         
   3   6   5         43.49         39.29         3.10 o                         
   4   6   5         22.08         17.41         2.02 o                         
   5   6   5          1.71         -3.11         3.89 o                         
   6   6   5          0.81          0.99         4.04 o                         
   7   6   5          5.48          7.17         2.34 o                         
   8   6   5         10.36         10.79         2.76 o                         
 -10   7   5          0.11          2.27         2.50 o                         
  -9   7   5          0.44         -4.46         4.46 o                         
  -8   7   5          0.63         -0.54         4.04 o                         
  -7   7   5          9.14          3.81         4.06 o                         
  -6   7   5          8.87          7.87         1.91 o                         
  -5   7   5         45.45         50.92         4.50 o                         
  -4   7   5         18.55         22.72         2.25 o                         
  -3   7   5        240.07        246.72         7.49 o                         
  -2   7   5          6.23          2.40         3.10 o                         
  -1   7   5        104.70        109.93         4.77 o                         
   0   7   5         17.57         15.51         2.64 o                         
   1   7   5        108.90        116.58         5.23 o                         
   2   7   5        137.54        133.25         5.95 o                         
   3   7   5         25.09         21.32         2.07 o                         
   4   7   5         95.46        106.18         6.13 o                         
   5   7   5         18.31         25.15         2.23 o                         
   6   7   5         10.84          8.65         2.28 o                         
   7   7   5          3.00          6.77         2.31 o                         
  -9   8   5          0.87          3.52         2.30 o                         
  -8   8   5          7.63         14.55         2.29 o                         
  -7   8   5         24.73         22.99         2.42 o                         
  -6   8   5         27.41         32.75         3.18 o                         
  -5   8   5         24.74         24.24         2.12 o                         
  -4   8   5        101.03        120.95         5.89 o                         
  -3   8   5        102.09        109.74         5.35 o                         
  -2   8   5         19.46         20.69         1.68 o                         
  -1   8   5         81.15         83.93         4.69 o                         
   0   8   5         98.39         96.79         3.69 o                         
   1   8   5         82.92         78.14         4.83 o                         
   2   8   5        130.95        134.01         6.19 o                         
   3   8   5         12.13         12.23         1.90 o                         
   4   8   5         12.65         14.13         2.04 o                         
   5   8   5         14.06         16.14         2.26 o                         
   6   8   5          4.47          7.28         2.28 o                         
   7   8   5          4.11         -1.90         5.29 o                         
  -9   9   5          2.79          1.45         4.84 o                         
  -8   9   5          4.76          4.70         2.26 o                         
  -7   9   5         25.04         27.74         2.70 o                         
  -6   9   5         22.22         16.31         2.36 o                         
  -5   9   5         72.92         75.26         5.48 o                         
  -4   9   5         42.91         56.04         4.53 o                         
  -3   9   5          4.51          7.88         1.72 o                         
  -2   9   5          4.24         -0.03         3.52 o                         
  -1   9   5         13.93         10.58         1.71 o                         
   0   9   5         21.39         15.79         1.62 o                         
   1   9   5         29.73         30.45         2.75 o                         
   2   9   5          7.58          7.30         1.73 o                         
   3   9   5         32.52         37.08         3.24 o                         
   4   9   5          1.27          1.02         3.78 o                         
   5   9   5          4.59          2.82         2.15 o                         
   6   9   5         12.00         12.00         2.56 o                         
   7   9   5          0.04          1.20         4.67 o                         
  -9  10   5          1.30         -1.16         5.29 o                         
  -8  10   5          2.35         -0.51         3.48 o                         
  -7  10   5         13.28         16.11         2.43 o                         
  -6  10   5          9.97          9.56         2.29 o                         
  -5  10   5         22.50         20.85         2.28 o                         
  -4  10   5         15.12         17.74         2.07 o                         
  -3  10   5         40.98         64.02         4.74 o                         
  -2  10   5        123.79        120.41         6.05 o                         
  -1  10   5          0.19          2.71         3.17 o                         
   0  10   5         17.64         16.98         1.30 o                         
   1  10   5         62.25         54.27         4.85 o                         
   2  10   5          4.81          3.69         3.97 o                         
   3  10   5         27.02         26.85         2.69 o                         
   4  10   5          7.00          7.20         2.00 o                         
   5  10   5          5.08         11.94         2.29 o                         
   6  10   5         16.61         10.88         2.76 o                         
   7  10   5          1.91         -4.07         5.29 o                         
  -9  11   5          1.06          3.71         4.93 o                         
  -8  11   5          1.35         -2.68         5.13 o                         
  -7  11   5         14.64         17.85         2.41 o                         
  -6  11   5          2.68         -0.16         4.47 o                         
  -5  11   5         26.66         28.89         2.79 o                         
  -4  11   5         51.52         54.31         5.01 o                         
  -3  11   5         29.22         25.67         2.22 o                         
  -2  11   5         19.84         10.78         2.03 o                         
  -1  11   5         53.60         51.65         5.12 o                         
   0  11   5         25.07         21.93         1.40 o                         
   1  11   5         97.13         94.36         6.01 o                         
   2  11   5         15.61         15.84         2.06 o                         
   3  11   5          4.69          3.51         3.68 o                         
   4  11   5          0.80          1.11         4.12 o                         
   5  11   5          4.45          2.79         4.46 o                         
   6  11   5          1.84          0.44         4.69 o                         
  -8  12   5          2.06          5.86         2.58 o                         
  -7  12   5          2.42          5.87         2.44 o                         
  -6  12   5         26.83         33.22         3.17 o                         
  -5  12   5         43.52         51.86         4.13 o                         
  -4  12   5          4.15          3.94         1.91 o                         
  -3  12   5          7.00          7.76         2.04 o                         
  -2  12   5          3.13          0.41         4.01 o                         
  -1  12   5         21.94         19.82         2.14 o                         
   0  12   5         50.97         48.62         2.94 o                         
   1  12   5          3.30          2.76         1.81 o                         
   2  12   5          6.80          9.02         1.88 o                         
   3  12   5         20.72         21.46         2.38 o                         
   4  12   5          8.20          4.34         4.69 o                         
   5  12   5          7.20          8.23         2.46 o                         
   6  12   5          1.40          2.51         5.20 o                         
  -8  13   5          1.43          4.25         2.49 o                         
  -7  13   5          0.16         -1.20         5.35 o                         
  -6  13   5          1.97          2.49         4.61 o                         
  -5  13   5          1.11          0.06         4.34 o                         
  -4  13   5          3.48          2.72         2.17 o                         
  -3  13   5         32.44         37.42         3.60 o                         
  -2  13   5         40.04         43.89         3.57 o                         
  -1  13   5         67.98         68.11         5.73 o                         
   0  13   5          7.51          6.62         1.42 o                         
   1  13   5         36.96         33.62         2.90 o                         
   2  13   5          8.08          5.89         2.04 o                         
   3  13   5          4.42          1.19         4.58 o                         
   4  13   5          2.02         -1.55         4.14 o                         
   5  13   5          3.44          1.11         5.10 o                         
  -7  14   5          8.07          8.26         2.69 o                         
  -6  14   5         28.44         24.09         3.05 o                         
  -5  14   5          6.51          2.21         3.53 o                         
  -4  14   5          0.69          3.14         4.35 o                         
  -3  14   5          5.47          0.44         4.58 o                         
  -2  14   5          3.09          3.79         2.22 o                         
  -1  14   5         60.77         58.21         4.36 o                         
   0  14   5          5.80          5.84         1.83 o                         
   1  14   5         17.16         18.18         2.27 o                         
   2  14   5          1.49          0.75         4.31 o                         
   3  14   5         12.90         17.62         2.49 o                         
   4  14   5          8.06          8.52         2.63 o                         
   5  14   5          0.02         -4.68         4.68 o                         
  -6  15   5          2.31         -3.05         5.44 o                         
  -5  15   5          5.91          6.01         2.32 o                         
  -4  15   5         12.75         16.55         2.46 o                         
  -3  15   5          7.24          8.90         2.18 o                         
  -2  15   5         10.45         11.40         2.41 o                         
  -1  15   5          1.47         -3.07         4.99 o                         
   0  15   5          7.56         11.77         2.01 o                         
   1  15   5          7.59         -2.47         4.80 o                         
   2  15   5          0.39          1.02         4.09 o                         
   3  15   5         12.81         11.60         2.65 o                         
   4  15   5          7.55          4.90         5.43 o                         
  -6  16   5          0.94          3.80         2.66 o                         
  -5  16   5          4.30          7.80         2.61 o                         
  -4  16   5          7.96          4.05         5.28 o                         
  -3  16   5          2.75          2.37         2.66 o                         
  -2  16   5          5.96          3.20         5.14 o                         
  -1  16   5          6.36         -2.25         5.27 o                         
   0  16   5          3.16          3.03         2.66 o                         
   1  16   5          7.87         10.36         2.39 o                         
   2  16   5          1.32         -5.36         5.36 o                         
   3  16   5         11.88         13.34         2.92 o                         
  -5  17   5          0.91          2.88         3.82 o                         
  -4  17   5          2.35         -6.14         6.14 o                         
  -3  17   5          4.38         -0.16         5.04 o                         
  -2  17   5          8.21          5.00         2.73 o                         
  -1  17   5          5.82         -0.05         5.32 o                         
   0  17   5         12.64         14.82         1.99 o                         
   1  17   5         31.01         28.30         3.06 o                         
   2  17   5          5.47          3.56         5.07 o                         
  -3  18   5          0.35          2.61         5.15 o                         
  -2  18   5          1.05         -5.30         5.30 o                         
  -1  18   5         13.88         10.26         3.06 o                         
   0  18   5          6.74          2.68         2.50 o                         
   1  18   5         11.73         15.88         3.00 o                         
 -10   0   6          0.18          2.10         2.45 o                         
  -9   0   6          4.47          1.90         4.50 o                         
  -8   0   6          0.02         -1.32         3.72 o                         
  -7   0   6          3.66         -3.22         3.82 o                         
  -6   0   6         40.04         44.82         3.32 o                         
  -5   0   6         79.87         82.00         4.92 o                         
  -4   0   6          2.86          1.23         1.96 o                         
  -3   0   6        154.92        156.69         5.51 o                         
  -2   0   6        357.96        333.93         7.62 o                         
  -1   0   6        647.04        641.88        11.32 o                         
   0   0   6        122.25        128.19         3.51 o                         
   1   0   6         29.94         28.67         2.41 o                         
   2   0   6         25.99         28.01         2.50 o                         
   3   0   6          0.06          0.14         2.58 o                         
   4   0   6         17.28         16.76         1.91 o                         
   5   0   6          0.32         -3.13         3.66 o                         
   6   0   6          0.52         -3.81         4.21 o                         
   7   0   6          0.00         -0.19         4.79 o                         
 -10   1   6          5.54          3.67         2.49 o                         
  -9   1   6          3.08         -2.98         4.59 o                         
  -8   1   6          3.66          5.49         1.91 o                         
  -7   1   6         39.42         40.34         3.46 o                         
  -6   1   6          5.41          4.21         1.68 o                         
  -5   1   6         58.44         56.63         4.65 o                         
  -4   1   6          0.77          2.10         2.60 o                         
  -3   1   6         43.88         42.40         3.52 o                         
  -2   1   6        109.46        100.15         4.36 o                         
  -1   1   6         16.23         12.96         1.38 o                         
   0   1   6         47.54         56.85         2.61 o                         
   1   1   6         13.72         12.84         1.45 o                         
   2   1   6         24.35         29.96         2.41 o                         
   3   1   6         10.73         13.00         1.71 o                         
   4   1   6         34.84         30.58         3.01 o                         
   5   1   6          5.45          6.80         1.85 o                         
   6   1   6          7.93          5.82         2.08 o                         
   7   1   6          4.67          8.11         2.47 o                         
 -10   2   6          0.75          1.60         2.66 o                         
  -9   2   6          1.33         -1.59         4.77 o                         
  -8   2   6          1.02         -2.12         3.83 o                         
  -7   2   6         18.08         14.02         2.05 o                         
  -6   2   6         27.58         19.73         1.95 o                         
  -5   2   6        169.85        159.92         6.29 o                         
  -4   2   6         16.68         14.22         1.55 o                         
  -3   2   6         72.82         58.58         3.86 o                         
  -2   2   6         38.64         36.92         3.27 o                         
  -1   2   6        319.03        298.05         7.51 o                         
   0   2   6        219.00        192.82         4.25 o                         
   1   2   6         10.12         13.74         1.47 o                         
   2   2   6         20.65         19.64         1.75 o                         
   3   2   6         29.86         29.35         2.59 o                         
   4   2   6         54.33         61.77         4.54 o                         
   5   2   6          4.52          5.09         1.84 o                         
   6   2   6          2.29          6.17         2.01 o                         
   7   2   6          5.68          6.04         2.73 o                         
 -10   3   6          3.53          1.05         3.73 o                         
  -9   3   6          1.12          0.51         4.21 o                         
  -8   3   6          8.83          3.22         4.32 o                         
  -7   3   6         13.22         10.50         1.98 o                         
  -6   3   6         80.58         72.19         5.16 o                         
  -5   3   6         17.55         14.44         1.80 o                         
  -4   3   6         24.04         22.01         1.73 o                         
  -3   3   6          0.85          1.04         1.78 o                         
  -2   3   6          9.69         11.13         1.46 o                         
  -1   3   6         52.75         56.48         3.74 o                         
   0   3   6          3.77          5.29         0.92 o                         
   1   3   6         26.46         27.93         2.40 o                         
   2   3   6         68.76         74.20         4.71 o                         
   3   3   6         23.04         20.65         1.85 o                         
   4   3   6          6.23          3.02         3.67 o                         
   5   3   6         30.36         29.62         2.61 o                         
   6   3   6          9.35         10.93         2.22 o                         
   7   3   6         20.02         16.80         2.84 o                         
 -10   4   6          5.07          7.33         2.54 o                         
  -9   4   6          2.25         -0.40         4.32 o                         
  -8   4   6          0.45          0.91         3.96 o                         
  -7   4   6         16.26         14.24         2.20 o                         
  -6   4   6         40.86         41.57         3.29 o                         
  -5   4   6         17.38         14.52         1.91 o                         
  -4   4   6         63.93         68.98         4.63 o                         
  -3   4   6          7.16          8.48         1.55 o                         
  -2   4   6          9.06         15.17         1.56 o                         
  -1   4   6         71.01         78.87         4.07 o                         
   0   4   6         47.80         47.90         2.58 o                         
   1   4   6        171.97        155.14         6.01 o                         
   2   4   6         33.55         29.93         2.62 o                         
   3   4   6         12.27         11.58         1.84 o                         
   4   4   6          4.06          2.84         3.56 o                         
   5   4   6          4.88          4.31         2.08 o                         
   6   4   6         18.51         23.38         2.50 o                         
   7   4   6          6.05          9.17         2.57 o                         
 -10   5   6          1.98          0.49         4.99 o                         
  -9   5   6          1.78         -2.94         4.63 o                         
  -8   5   6          2.52         -2.96         4.35 o                         
  -7   5   6         13.65         15.09         2.16 o                         
  -6   5   6         21.77         16.69         2.10 o                         
  -5   5   6         58.29         56.96         4.58 o                         
  -4   5   6          4.02          3.88         1.67 o                         
  -3   5   6         31.88         30.94         2.56 o                         
  -2   5   6         64.75         56.37         4.13 o                         
  -1   5   6         30.29         32.85         2.43 o                         
   0   5   6          7.05          6.57         1.05 o                         
   1   5   6         40.36         34.38         2.86 o                         
   2   5   6         51.58         48.69         4.43 o                         
   3   5   6         17.02         17.63         1.94 o                         
   4   5   6         28.33         34.56         3.24 o                         
   5   5   6         17.94         19.28         2.12 o                         
   6   5   6         29.03         31.95         3.07 o                         
   7   5   6          4.39          7.40         2.51 o                         
 -10   6   6          1.51          1.66         4.92 o                         
  -9   6   6          0.51         -0.45         4.71 o                         
  -8   6   6          4.91          1.72         4.46 o                         
  -7   6   6          1.55          0.85         3.73 o                         
  -6   6   6          8.71         11.96         1.82 o                         
  -5   6   6         14.24         10.85         1.93 o                         
  -4   6   6        135.56        135.92         6.26 o                         
  -3   6   6         30.58         30.76         2.67 o                         
  -2   6   6          3.39          7.14         1.48 o                         
  -1   6   6         44.45         39.44         3.90 o                         
   0   6   6         18.74         21.14         3.31 o                         
   1   6   6        374.94        344.19         9.12 o                         
   2   6   6         86.43         79.42         5.23 o                         
   3   6   6         78.47         72.61         5.46 o                         
   4   6   6         15.28         13.93         2.17 o                         
   5   6   6          0.34          1.65         2.29 o                         
   6   6   6          9.31         12.02         2.54 o                         
   7   6   6          4.70         -4.62         5.69 o                         
  -9   7   6          5.21          1.37         5.38 o                         
  -8   7   6          1.36         -3.92         4.87 o                         
  -7   7   6         23.21         23.99         2.41 o                         
  -6   7   6          0.18          1.49         2.63 o                         
  -5   7   6         19.95         19.19         1.97 o                         
  -4   7   6         49.24         55.40         4.73 o                         
  -3   7   6          1.88         -0.11         3.28 o                         
  -2   7   6         23.09         24.87         2.21 o                         
  -1   7   6         43.86         46.97         4.24 o                         
   0   7   6         17.87         18.94         2.40 o                         
   1   7   6         72.63         79.18         4.89 o                         
   2   7   6        126.14        128.27         6.23 o                         
   3   7   6          3.28         -0.91         3.79 o                         
   4   7   6          3.84         -2.42         4.05 o                         
   5   7   6         18.40         15.97         2.47 o                         
   6   7   6          6.76          6.45         2.44 o                         
   7   7   6          4.08         -4.91         5.44 o                         
  -9   8   6          0.68         -0.96         5.00 o                         
  -8   8   6          1.51          2.37         2.62 o                         
  -7   8   6          6.39          4.16         4.64 o                         
  -6   8   6          8.03          6.38         2.12 o                         
  -5   8   6         26.98         23.13         2.16 o                         
  -4   8   6         51.04         53.79         4.94 o                         
  -3   8   6         48.54         48.97         3.26 o                         
  -2   8   6         17.43         21.88         2.17 o                         
  -1   8   6          5.35          8.73         1.69 o                         
   0   8   6         48.51         48.91         2.58 o                         
   1   8   6         34.12         27.27         2.47 o                         
   2   8   6          0.71          1.20         3.19 o                         
   3   8   6         13.16         17.57         2.03 o                         
   4   8   6          0.68          1.86         3.68 o                         
   5   8   6         16.30         17.19         2.41 o                         
   6   8   6          1.86         -1.75         4.66 o                         
  -9   9   6          5.80          6.95         2.58 o                         
  -8   9   6          6.11          8.31         2.49 o                         
  -7   9   6          8.17          8.51         2.32 o                         
  -6   9   6         12.85         11.31         2.25 o                         
  -5   9   6          4.96          7.52         2.04 o                         
  -4   9   6         14.69         13.98         1.91 o                         
  -3   9   6         20.85         25.19         2.20 o                         
  -2   9   6          1.03         -3.73         3.73 o                         
  -1   9   6          9.70          9.20         1.84 o                         
   0   9   6         28.27         26.20         1.69 o                         
   1   9   6          7.65          5.21         1.73 o                         
   2   9   6         41.36         38.44         3.36 o                         
   3   9   6          0.44         -2.90         3.86 o                         
   4   9   6          9.81         10.78         2.25 o                         
   5   9   6         18.48         25.85         2.61 o                         
   6   9   6          1.25         -5.63         5.63 o                         
  -9  10   6          0.90          2.36         3.57 o                         
  -8  10   6          3.54         -2.94         5.07 o                         
  -7  10   6          6.73         10.99         2.41 o                         
  -6  10   6         30.41         31.35         3.03 o                         
  -5  10   6          5.52         -0.52         4.15 o                         
  -4  10   6          8.84          6.15         1.80 o                         
  -3  10   6          7.30          4.29         1.88 o                         
  -2  10   6         37.11         29.15         2.56 o                         
  -1  10   6         71.23         63.45         5.23 o                         
   0  10   6         22.51         18.97         1.42 o                         
   1  10   6          8.19         11.46         1.76 o                         
   2  10   6         16.04          8.88         2.14 o                         
   3  10   6          8.22         13.12         2.00 o                         
   4  10   6          4.05          5.44         2.16 o                         
   5  10   6         18.25         18.66         2.52 o                         
   6  10   6          1.10          1.17         5.20 o                         
  -8  11   6          4.98          1.05         3.56 o                         
  -7  11   6          4.34          3.09         3.34 o                         
  -6  11   6          1.10         -0.06         4.48 o                         
  -5  11   6          6.14         -0.13         4.30 o                         
  -4  11   6          2.66          2.17         1.83 o                         
  -3  11   6         20.18         15.62         2.16 o                         
  -2  11   6          8.16          6.05         2.01 o                         
  -1  11   6          8.66          8.90         2.01 o                         
   0  11   6         21.52         21.59         1.56 o                         
   1  11   6          8.08          8.09         1.88 o                         
   2  11   6          5.97          6.65         1.95 o                         
   3  11   6          0.00          3.32         1.98 o                         
   4  11   6          1.27          4.86         2.14 o                         
   5  11   6          0.55         -3.90         5.12 o                         
  -8  12   6          3.27          4.12         2.68 o                         
  -7  12   6          5.39          4.14         4.83 o                         
  -6  12   6         18.75         16.40         2.45 o                         
  -5  12   6          2.97          3.48         4.44 o                         
  -4  12   6          1.20          0.10         3.94 o                         
  -3  12   6          2.64          8.31         1.89 o                         
  -2  12   6         82.10         85.32         6.14 o                         
  -1  12   6         43.21         38.79         3.53 o                         
   0  12   6          9.33          9.89         1.44 o                         
   1  12   6          1.41          3.78         1.87 o                         
   2  12   6          7.26          9.06         2.02 o                         
   3  12   6         19.77         27.98         2.66 o                         
   4  12   6          3.37          3.27         4.53 o                         
   5  12   6          4.36          2.08         4.72 o                         
  -7  13   6          6.96          4.16         5.95 o                         
  -6  13   6         12.85         21.62         2.54 o                         
  -5  13   6          0.23         -4.49         4.49 o                         
  -4  13   6          1.87         -1.38         4.12 o                         
  -3  13   6          4.35          2.35         4.38 o                         
  -2  13   6         14.14         16.03         2.32 o                         
  -1  13   6          0.00         -0.99         4.24 o                         
   0  13   6         23.85         25.37         2.13 o                         
   1  13   6         22.07         22.13         2.39 o                         
   2  13   6          2.59         -4.28         4.28 o                         
   3  13   6          1.54         -4.84         4.84 o                         
   4  13   6          5.94          4.14         2.55 o                         
   5  13   6          1.46         -0.20         4.89 o                         
  -7  14   6          7.28         11.27         2.87 o                         
  -6  14   6          2.31          5.84         2.57 o                         
  -5  14   6          0.44         -1.51         5.02 o                         
  -4  14   6          4.62          0.71         2.20 o                         
  -3  14   6          2.53         -0.31         4.54 o                         
  -2  14   6          2.60          2.98         2.21 o                         
  -1  14   6          1.94         -2.47         4.37 o                         
   0  14   6          1.47         -3.24         3.24 o                         
   1  14   6         13.16          4.15         5.05 o                         
   2  14   6          2.69          0.46         4.61 o                         
   3  14   6          1.01          5.94         2.31 o                         
   4  14   6          0.45          1.60         3.54 o                         
  -6  15   6         16.80         26.38         2.99 o                         
  -5  15   6          3.73          4.77         2.74 o                         
  -4  15   6          5.37         -3.24         5.47 o                         
  -3  15   6         12.24         13.65         2.57 o                         
  -2  15   6          2.05          1.62         3.27 o                         
  -1  15   6          5.38          6.61         2.37 o                         
   0  15   6          3.05          8.91         1.72 o                         
   1  15   6          4.58          3.90         4.61 o                         
   2  15   6          0.04         -0.23         4.64 o                         
   3  15   6          6.00          3.48         2.64 o                         
  -5  16   6          2.54          4.12         2.72 o                         
  -4  16   6          0.95          1.69         3.61 o                         
  -3  16   6          0.90          2.14         3.36 o                         
  -2  16   6          1.64          1.94         4.67 o                         
  -1  16   6          1.18          4.04         4.90 o                         
   0  16   6          2.53          4.09         2.13 o                         
   1  16   6          0.39          1.98         3.43 o                         
   2  16   6          8.29         12.37         2.63 o                         
  -4  17   6          3.06         -2.58         5.86 o                         
  -3  17   6          2.97          5.12         2.55 o                         
  -2  17   6          0.64         -1.44         4.70 o                         
  -1  17   6          1.19          2.04         3.63 o                         
   0  17   6          8.60          8.76         2.01 o                         
   1  17   6          8.33         -1.01         5.86 o                         
 -10   0   7          4.62          3.63         5.16 o                         
  -9   0   7          5.02          8.72         2.37 o                         
  -8   0   7          2.94          2.46         2.11 o                         
  -7   0   7          0.29          2.36         3.63 o                         
  -6   0   7          1.02         -0.91         3.50 o                         
  -5   0   7         35.87         43.97         3.90 o                         
  -4   0   7        114.81        113.64         5.36 o                         
  -3   0   7         84.93         85.41         4.84 o                         
  -2   0   7        183.38        183.32         6.46 o                         
  -1   0   7        260.72        246.34         7.48 o                         
   0   0   7          4.69          1.55         2.26 o                         
   1   0   7         43.48         40.21         3.84 o                         
   2   0   7          1.52         -3.07         3.07 o                         
   3   0   7         43.65         41.06         3.14 o                         
   4   0   7          0.03          2.34         3.42 o                         
   5   0   7          7.45          8.45         2.18 o                         
   6   0   7          7.41          9.91         2.35 o                         
   7   0   7         19.40         28.53         2.97 o                         
 -10   1   7          4.27         -2.98         5.62 o                         
  -9   1   7          1.04          2.56         4.21 o                         
  -8   1   7          2.77          8.44         1.98 o                         
  -7   1   7         10.31          9.56         2.04 o                         
  -6   1   7          5.73          6.79         1.82 o                         
  -5   1   7         36.06         39.01         2.91 o                         
  -4   1   7          1.54          0.44         3.05 o                         
  -3   1   7          3.06          1.13         3.12 o                         
  -2   1   7        160.41        177.34         6.44 o                         
  -1   1   7        232.30        236.65         7.20 o                         
   0   1   7        150.17        149.74         6.58 o                         
   1   1   7         13.59         10.69         1.64 o                         
   2   1   7         71.71         66.75         4.81 o                         
   3   1   7         64.44         50.03         4.91 o                         
   4   1   7          8.38         10.04         1.90 o                         
   5   1   7          5.41          2.52         2.99 o                         
   6   1   7          2.91          2.12         2.28 o                         
   7   1   7         12.54         19.13         2.92 o                         
 -10   2   7          1.07         -5.12         5.12 o                         
  -9   2   7          2.59          2.69         4.61 o                         
  -8   2   7          0.65          3.21         1.89 o                         
  -7   2   7         17.21         18.74         2.17 o                         
  -6   2   7         11.78         14.69         1.87 o                         
  -5   2   7          1.54          2.10         2.16 o                         
  -4   2   7         48.95         45.41         4.23 o                         
  -3   2   7         25.66         27.00         2.56 o                         
  -2   2   7        107.85        110.71         4.98 o                         
  -1   2   7         89.38        110.91         5.29 o                         
   0   2   7         38.92         40.16         2.20 o                         
   1   2   7         67.46         68.46         4.75 o                         
   2   2   7         40.19         37.19         2.86 o                         
   3   2   7          1.22          1.19         3.29 o                         
   4   2   7         17.15         13.63         2.14 o                         
   5   2   7          0.68         -4.73         4.73 o                         
   6   2   7          0.20          1.58         4.01 o                         
   7   2   7          3.06          1.97         5.66 o                         
 -10   3   7          4.68          3.81         5.12 o                         
  -9   3   7          0.01         -1.19         4.56 o                         
  -8   3   7          1.68         -4.37         4.37 o                         
  -7   3   7          0.67          1.80         3.89 o                         
  -6   3   7          9.36          7.46         1.86 o                         
  -5   3   7          0.96          0.74         2.32 o                         
  -4   3   7         25.19         26.22         2.26 o                         
  -3   3   7        109.44        112.63         5.45 o                         
  -2   3   7        170.70        169.06         6.25 o                         
  -1   3   7         10.30          9.19         1.50 o                         
   0   3   7         10.60         11.61         1.21 o                         
   1   3   7         74.09         53.64         4.80 o                         
   2   3   7          2.35          1.64         3.31 o                         
   3   3   7          0.34         -0.30         3.21 o                         
   4   3   7         19.90         27.56         2.49 o                         
   5   3   7          0.17          2.19         3.97 o                         
   6   3   7         24.43         29.27         2.71 o                         
   7   3   7         18.94         15.48         2.82 o                         
 -10   4   7          0.42          2.42         5.29 o                         
  -9   4   7         21.06         23.33         2.81 o                         
  -8   4   7          2.46          3.27         4.27 o                         
  -7   4   7          0.73          2.30         3.90 o                         
  -6   4   7          5.03          3.04         3.88 o                         
  -5   4   7          3.23          2.73         3.50 o                         
  -4   4   7         35.79         35.38         2.99 o                         
  -3   4   7         23.79         22.91         1.94 o                         
  -2   4   7         70.56         74.95         4.58 o                         
  -1   4   7         25.02         31.07         2.47 o                         
   0   4   7        245.58        237.75         5.42 o                         
   1   4   7        245.10        207.91         7.53 o                         
   2   4   7          4.49          6.42         1.65 o                         
   3   4   7         33.49         32.81         3.02 o                         
   4   4   7         19.52         20.86         2.31 o                         
   5   4   7         16.24         15.06         2.31 o                         
   6   4   7          1.17          4.34         2.36 o                         
 -10   5   7          1.30          2.13         3.60 o                         
  -9   5   7          0.20          2.68         5.02 o                         
  -8   5   7         14.62         16.50         2.46 o                         
  -7   5   7          6.21          9.78         1.97 o                         
  -6   5   7         12.11         12.46         2.08 o                         
  -5   5   7         28.64         27.37         2.43 o                         
  -4   5   7        100.82        113.06         6.05 o                         
  -3   5   7        196.44        184.27         6.76 o                         
  -2   5   7          5.95         -3.47         3.47 o                         
  -1   5   7         12.94         11.14         1.69 o                         
   0   5   7        179.42        170.01         4.81 o                         
   1   5   7          9.38          7.72         2.00 o                         
   2   5   7         18.88         15.59         2.01 o                         
   3   5   7         19.93         25.59         2.53 o                         
   4   5   7          2.17         -1.46         3.66 o                         
   5   5   7         17.34         19.90         2.44 o                         
   6   5   7         20.42         22.22         2.83 o                         
  -9   6   7          0.65         -3.32         4.96 o                         
  -8   6   7          5.21          6.55         2.30 o                         
  -7   6   7         10.17         12.95         2.12 o                         
  -6   6   7         12.28         14.16         2.00 o                         
  -5   6   7          0.01          0.24         3.55 o                         
  -4   6   7          3.20         -0.50         3.56 o                         
  -3   6   7         45.94         41.68         3.23 o                         
  -2   6   7         19.60         18.16         1.79 o                         
  -1   6   7          0.53         -1.33         3.12 o                         
   0   6   7        232.27        219.87         5.52 o                         
   1   6   7        211.70        199.36         7.58 o                         
   2   6   7         37.71         46.10         3.41 o                         
   3   6   7          4.13          3.44         1.84 o                         
   4   6   7          1.58          1.86         1.88 o                         
   5   6   7         11.43         15.19         2.46 o                         
   6   6   7          1.09          2.71         5.06 o                         
  -9   7   7          0.21          3.74         4.50 o                         
  -8   7   7          2.25          4.51         4.82 o                         
  -7   7   7          0.15         -4.06         4.24 o                         
  -6   7   7         22.74         19.83         2.31 o                         
  -5   7   7         29.16         27.13         2.50 o                         
  -4   7   7         27.67         26.97         2.45 o                         
  -3   7   7         13.36          9.71         1.79 o                         
  -2   7   7          5.78         -2.45         3.53 o                         
  -1   7   7         89.10         90.84         5.47 o                         
   0   7   7        104.31        111.78         6.61 o                         
   1   7   7         14.75         16.32         2.06 o                         
   2   7   7         12.99         13.73         2.10 o                         
   3   7   7          1.48         -0.18         3.94 o                         
   4   7   7          7.24         12.16         2.13 o                         
   5   7   7         21.37         24.40         2.55 o                         
   6   7   7          0.89          3.40         4.70 o                         
  -9   8   7         10.18          8.73         2.89 o                         
  -8   8   7          1.86          0.58         4.77 o                         
  -7   8   7          2.82          1.99         2.71 o                         
  -6   8   7          2.34          3.57         2.06 o                         
  -5   8   7         34.61         36.95         3.57 o                         
  -4   8   7         64.87         65.60         5.53 o                         
  -3   8   7          7.50          9.27         1.78 o                         
  -2   8   7         30.20         31.48         2.95 o                         
  -1   8   7         29.87         26.31         2.44 o                         
   0   8   7         43.21         35.40         2.30 o                         
   1   8   7         20.70         20.25         2.12 o                         
   2   8   7         46.98         48.68         3.71 o                         
   3   8   7         22.00         21.38         2.27 o                         
   4   8   7         12.79         14.82         2.35 o                         
   5   8   7          6.25          5.19         2.53 o                         
   6   8   7          1.51          3.46         4.84 o                         
  -9   9   7          1.02          0.43         5.83 o                         
  -8   9   7          0.42         -5.15         5.15 o                         
  -7   9   7         15.16         17.08         2.60 o                         
  -6   9   7         17.21         14.22         2.39 o                         
  -5   9   7         46.69         40.38         3.62 o                         
  -4   9   7          5.38          2.65         4.09 o                         
  -3   9   7         22.22         23.42         2.19 o                         
  -2   9   7         43.99         45.63         3.43 o                         
  -1   9   7         75.03         70.71         5.64 o                         
   0   9   7         57.01         56.60         5.66 o                         
   1   9   7         11.79         10.94         2.20 o                         
   2   9   7         20.95         17.27         2.34 o                         
   3   9   7         14.19         11.79         2.33 o                         
   4   9   7          3.36          1.06         2.33 o                         
   5   9   7          0.67          4.12         4.61 o                         
  -8  10   7          5.58          4.32         5.45 o                         
  -7  10   7          4.66          1.58         5.04 o                         
  -6  10   7         11.68         21.14         2.42 o                         
  -5  10   7          4.97          3.20         4.41 o                         
  -4  10   7          3.83         -4.09         4.09 o                         
  -3  10   7         14.32         16.91         2.21 o                         
  -2  10   7         61.52         57.00         5.69 o                         
  -1  10   7         14.38         21.02         2.12 o                         
   0  10   7          5.09          5.82         1.56 o                         
   1  10   7          1.09          3.17         3.58 o                         
   2  10   7         20.17         20.89         2.47 o                         
   3  10   7          9.54          3.78         5.04 o                         
   4  10   7         52.09         47.83         4.25 o                         
   5  10   7          5.72          4.10         4.86 o                         
  -8  11   7          1.04         -5.66         5.66 o                         
  -7  11   7          3.73          6.53         2.44 o                         
  -6  11   7          0.15         -2.32         4.76 o                         
  -5  11   7          0.73         -4.29         4.29 o                         
  -4  11   7          2.78         -0.88         2.55 o                         
  -3  11   7         22.18         22.27         2.36 o                         
  -2  11   7         19.59         24.51         2.38 o                         
  -1  11   7         45.29         45.83         3.90 o                         
   0  11   7         16.74         23.24         1.60 o                         
   1  11   7          1.02          3.88         2.05 o                         
   2  11   7          0.18          4.05         4.11 o                         
   3  11   7          2.74          2.57         4.62 o                         
   4  11   7          2.23          4.61         2.42 o                         
   5  11   7          0.32          1.73         5.36 o                         
  -7  12   7         10.89         15.82         2.73 o                         
  -6  12   7         13.68         17.92         2.64 o                         
  -5  12   7          8.33         14.60         2.32 o                         
  -4  12   7          2.03          2.10         2.13 o                         
  -3  12   7          9.04          6.27         2.21 o                         
  -2  12   7         16.26         19.39         2.39 o                         
  -1  12   7         14.76         14.29         2.19 o                         
   0  12   7         13.56         12.09         1.62 o                         
   1  12   7         11.75         13.02         2.39 o                         
   2  12   7         24.37         26.03         2.64 o                         
   3  12   7          9.32          8.68         2.42 o                         
   4  12   7          5.78          9.22         2.58 o                         
  -7  13   7          7.34         10.43         2.81 o                         
  -6  13   7          1.45          1.38         5.01 o                         
  -5  13   7          6.79          2.81         4.97 o                         
  -4  13   7          1.35         -0.16         4.74 o                         
  -3  13   7         14.85         14.21         2.54 o                         
  -2  13   7          5.92          3.29         4.70 o                         
  -1  13   7          2.44          4.27         2.27 o                         
   0  13   7          5.75          7.57         1.60 o                         
   1  13   7          7.47          8.26         2.45 o                         
   2  13   7          6.73          8.98         2.42 o                         
   3  13   7          8.64          4.01         5.42 o                         
   4  13   7          4.25          3.67         3.84 o                         
  -6  14   7          1.61          4.55         2.67 o                         
  -5  14   7          0.46          4.55         5.08 o                         
  -4  14   7          7.97          3.12         5.62 o                         
  -3  14   7          2.70         -3.76         5.22 o                         
  -2  14   7          2.94          0.35         4.99 o                         
  -1  14   7          5.15          3.56         4.66 o                         
   0  14   7         26.93         33.12         2.12 o                         
   1  14   7         10.87         10.28         2.64 o                         
   2  14   7          2.25          4.24         4.75 o                         
   3  14   7          1.03          3.40         2.46 o                         
  -5  15   7          1.59         -3.19         5.80 o                         
  -4  15   7          4.33          0.13         5.52 o                         
  -3  15   7          8.23          8.62         2.66 o                         
  -2  15   7          6.87          3.77         5.27 o                         
  -1  15   7          2.34          6.36         2.46 o                         
   0  15   7          0.09         -1.24         6.56 o                         
   1  15   7          3.24         -5.38         5.38 o                         
   2  15   7          7.12          8.66         2.84 o                         
  -4  16   7          0.27          1.65         3.15 o                         
  -3  16   7          0.99         -2.39         5.21 o                         
  -2  16   7          2.64          7.52         2.67 o                         
  -1  16   7          5.68          1.31         6.04 o                         
   0  16   7         15.01         14.42         2.05 o                         
   1  16   7          3.59          6.40         2.63 o                         
  -2  17   7          4.69          8.37         2.74 o                         
  -1  17   7         10.39         11.00         2.96 o                         
 -10   0   8          0.88         -5.91         5.91 o                         
  -9   0   8          0.04          0.82         4.66 o                         
  -8   0   8         33.55         34.73         2.90 o                         
  -7   0   8         32.11         38.71         3.76 o                         
  -6   0   8          0.02          1.50         2.55 o                         
  -5   0   8          4.99         -2.98         3.63 o                         
  -4   0   8          3.61          0.40         3.02 o                         
  -3   0   8        151.48        148.71         6.38 o                         
  -2   0   8        272.44        276.98         8.32 o                         
  -1   0   8        170.33        160.64         6.60 o                         
   0   0   8        181.08        183.58         7.07 o                         
   1   0   8         23.73         22.72         2.22 o                         
   2   0   8         99.64         90.98         5.79 o                         
   3   0   8          0.02         -0.81         3.65 o                         
   4   0   8         20.23         23.75         2.32 o                         
   5   0   8         13.58         15.37         2.60 o                         
   6   0   8         10.81          8.14         2.74 o                         
 -10   1   8          9.38          9.15         2.81 o                         
  -9   1   8          2.81         -2.33         4.83 o                         
  -8   1   8          2.54          0.79         3.04 o                         
  -7   1   8          3.37          2.25         2.30 o                         
  -6   1   8          3.93          1.70         2.70 o                         
  -5   1   8          4.69          3.31         3.45 o                         
  -4   1   8         69.08         64.38         5.00 o                         
  -3   1   8         11.59         12.48         1.81 o                         
  -2   1   8        237.27        225.09         7.64 o                         
  -1   1   8        255.35        221.26         7.98 o                         
   0   1   8         60.52         54.05         3.27 o                         
   1   1   8         16.44         17.59         1.89 o                         
   2   1   8         23.24         23.99         2.17 o                         
   3   1   8          5.41          2.21         3.85 o                         
   4   1   8         13.98         11.43         2.18 o                         
   5   1   8          2.85          3.95         2.27 o                         
   6   1   8          5.34          1.90         5.34 o                         
 -10   2   8          2.50         -1.45         5.07 o                         
  -9   2   8          1.64         -1.87         3.51 o                         
  -8   2   8          3.68         -3.29         4.62 o                         
  -7   2   8          5.34          8.00         2.02 o                         
  -6   2   8         55.92         50.01         3.93 o                         
  -5   2   8          9.84          7.30         1.77 o                         
  -4   2   8         13.24         15.14         1.81 o                         
  -3   2   8         21.31         19.06         1.97 o                         
  -2   2   8         10.29         11.94         1.91 o                         
  -1   2   8         36.72         29.75         2.49 o                         
   0   2   8         25.49         25.42         2.04 o                         
   1   2   8          9.43          7.31         1.77 o                         
   2   2   8         22.37         22.64         2.03 o                         
   3   2   8         13.22         11.85         2.00 o                         
   4   2   8          3.35          3.30         4.09 o                         
   5   2   8          1.61          1.04         4.44 o                         
   6   2   8          2.95          3.95         5.29 o                         
  -9   3   8         16.75         20.20         2.79 o                         
  -8   3   8          6.95          5.89         2.24 o                         
  -7   3   8          3.42          5.89         1.94 o                         
  -6   3   8         11.59         10.74         2.06 o                         
  -5   3   8          4.94         -2.93         3.75 o                         
  -4   3   8         11.17         10.82         1.88 o                         
  -3   3   8        113.23        103.39         6.01 o                         
  -2   3   8         28.83         22.12         2.01 o                         
  -1   3   8          5.05          4.39         1.78 o                         
   0   3   8         80.35         75.63         3.62 o                         
   1   3   8         34.04         27.19         2.46 o                         
   2   3   8          1.13          3.16         3.47 o                         
   3   3   8          5.76         10.34         1.96 o                         
   4   3   8          7.91          9.16         2.15 o                         
   5   3   8         18.48         24.20         2.65 o                         
   6   3   8         16.45         25.32         3.00 o                         
  -9   4   8         13.39          9.34         2.81 o                         
  -8   4   8          0.89         -0.07         4.23 o                         
  -7   4   8          9.24          4.32         4.60 o                         
  -6   4   8         10.03         17.04         2.06 o                         
  -5   4   8         23.90         25.91         2.60 o                         
  -4   4   8         10.72          2.65         2.68 o                         
  -3   4   8        207.05        180.44         7.33 o                         
  -2   4   8        118.68        100.33         6.01 o                         
  -1   4   8         54.67         50.30         4.97 o                         
   0   4   8        216.52        222.43         5.79 o                         
   1   4   8          4.22          2.27         2.56 o                         
   2   4   8         41.49         46.28         3.47 o                         
   3   4   8          1.91         -2.92         3.91 o                         
   4   4   8          9.74          7.73         2.28 o                         
   5   4   8          7.47         10.27         2.47 o                         
   6   4   8         11.90         12.44         2.81 o                         
  -9   5   8          6.12          4.59         5.28 o                         
  -8   5   8          8.04          6.85         2.48 o                         
  -7   5   8          4.90          4.79         2.08 o                         
  -6   5   8         25.47         22.71         2.41 o                         
  -5   5   8         16.15         17.74         2.09 o                         
  -4   5   8        111.86         98.56         6.19 o                         
  -3   5   8          2.90         -0.71         3.80 o                         
  -2   5   8          4.09          6.59         1.82 o                         
  -1   5   8         98.41        119.42         6.04 o                         
   0   5   8          0.88          0.86         3.92 o                         
   1   5   8        167.31        152.93         7.24 o                         
   2   5   8         25.58         20.81         2.16 o                         
   3   5   8          0.33          2.27         3.86 o                         
   4   5   8          4.04          4.57         2.08 o                         
   5   5   8         10.10         12.47         2.51 o                         
  -9   6   8          0.71          0.64         5.09 o                         
  -8   6   8          4.19          2.63         4.93 o                         
  -7   6   8          0.18         -1.69         4.59 o                         
  -6   6   8          0.58         -4.00         4.20 o                         
  -5   6   8          4.97          1.11         3.63 o                         
  -4   6   8         61.07         65.07         5.04 o                         
  -3   6   8         99.07         79.98         6.11 o                         
  -2   6   8         14.27         17.11         2.06 o                         
  -1   6   8         18.60         14.85         2.07 o                         
   0   6   8        127.63        123.78         4.74 o                         
   1   6   8         51.37         42.71         3.51 o                         
   2   6   8          8.41          2.56         4.37 o                         
   3   6   8          0.19         -4.08         4.08 o                         
   4   6   8          0.11          3.91         3.99 o                         
   5   6   8          0.72          2.25         2.76 o                         
  -9   7   8          0.18         -4.98         4.98 o                         
  -8   7   8          1.22          6.00         2.41 o                         
  -7   7   8          2.10          5.96         2.30 o                         
  -6   7   8          1.85         -3.28         4.39 o                         
  -5   7   8          0.18         -3.94         3.94 o                         
  -4   7   8         15.30         12.83         2.04 o                         
  -3   7   8          0.72         -3.88         4.16 o                         
  -2   7   8         35.20         50.40         4.83 o                         
  -1   7   8         67.61         76.67         5.63 o                         
   0   7   8         17.68         20.50         1.58 o                         
   1   7   8          2.40          2.10         4.04 o                         
   2   7   8         18.75         13.67         2.32 o                         
   3   7   8         37.64         31.61         2.68 o                         
   4   7   8         16.48         15.65         2.78 o                         
   5   7   8          1.65         -5.39         5.39 o                         
  -8   8   8         14.84         16.80         2.88 o                         
  -7   8   8         11.42          9.41         2.60 o                         
  -6   8   8          6.30          4.31         2.32 o                         
  -5   8   8         31.30         32.21         3.00 o                         
  -4   8   8         26.41         32.10         3.15 o                         
  -3   8   8         12.80         14.11         2.04 o                         
  -2   8   8         21.33         25.16         2.35 o                         
  -1   8   8          5.70          3.73         3.96 o                         
   0   8   8         26.74         21.93         1.61 o                         
   1   8   8          2.78          2.97         3.88 o                         
   2   8   8         28.20         30.49         2.73 o                         
   3   8   8          3.47         -4.61         4.61 o                         
   4   8   8          3.86          1.05         3.36 o                         
   5   8   8          3.27          3.90         2.64 o                         
  -8   9   8          2.34          2.74         5.11 o                         
  -7   9   8          4.93          7.50         2.49 o                         
  -6   9   8         24.90         28.26         2.80 o                         
  -5   9   8          0.42          0.99         4.37 o                         
  -4   9   8         12.51         11.06         2.19 o                         
  -3   9   8         22.96         21.96         2.26 o                         
  -2   9   8         43.39         40.32         3.68 o                         
  -1   9   8         61.30         65.64         5.64 o                         
   0   9   8         12.44          9.89         1.50 o                         
   1   9   8         14.50         12.70         2.32 o                         
   2   9   8          6.15          2.83         4.74 o                         
   3   9   8         20.41         24.12         2.61 o                         
   4   9   8          0.34          2.53         4.92 o                         
  -8  10   8          6.97          7.88         2.81 o                         
  -7  10   8         13.13         10.28         2.85 o                         
  -6  10   8          8.43          3.51         3.66 o                         
  -5  10   8          4.15          2.44         2.61 o                         
  -4  10   8         13.28         14.81         2.24 o                         
  -3  10   8          8.21          5.09         2.13 o                         
  -2  10   8          1.67         -3.16         4.10 o                         
  -1  10   8         10.14         -0.51         4.64 o                         
   0  10   8          2.47          2.78         1.83 o                         
   1  10   8          2.06          3.78         4.30 o                         
   2  10   8         21.42         26.55         2.70 o                         
   3  10   8         20.96         14.95         2.79 o                         
   4  10   8          4.52          6.36         2.61 o                         
  -7  11   8          1.40          4.26         5.33 o                         
  -6  11   8          6.74          9.42         2.65 o                         
  -5  11   8          0.66          2.17         2.51 o                         
  -4  11   8          3.57          1.94         2.45 o                         
  -3  11   8         10.10          8.01         2.17 o                         
  -2  11   8         11.57         -1.28         4.99 o                         
  -1  11   8         39.14         33.78         3.15 o                         
   0  11   8         11.19         11.90         1.76 o                         
   1  11   8          9.70          9.74         2.45 o                         
   2  11   8          0.35          1.23         4.48 o                         
   3  11   8          4.05          7.25         2.55 o                         
   4  11   8          0.47         -1.21         5.36 o                         
  -7  12   8          3.55          2.78         3.91 o                         
  -6  12   8          3.64          4.09         2.71 o                         
  -5  12   8          7.90         10.46         2.43 o                         
  -4  12   8         18.67         24.93         2.80 o                         
  -3  12   8          4.70         13.22         2.29 o                         
  -2  12   8          4.12          3.43         4.54 o                         
  -1  12   8          7.62          6.20         2.43 o                         
   0  12   8          2.94          2.25         3.31 o                         
   1  12   8         13.39         10.89         2.58 o                         
   2  12   8          9.09         -1.03         5.40 o                         
   3  12   8          1.45          4.49         4.86 o                         
  -6  13   8          7.35          9.57         2.92 o                         
  -5  13   8          2.13          2.50         2.95 o                         
  -4  13   8         12.14          9.52         2.50 o                         
  -3  13   8         15.04         11.65         2.60 o                         
  -2  13   8          3.40          2.85         2.89 o                         
  -1  13   8          3.39          3.42         2.46 o                         
   0  13   8         19.88         21.54         2.30 o                         
   1  13   8          7.03          0.74         5.62 o                         
   2  13   8          4.85          4.16         5.70 o                         
  -5  14   8          1.65          5.30         2.60 o                         
  -4  14   8          3.83         -5.60         5.60 o                         
  -3  14   8          8.80         11.95         2.74 o                         
  -2  14   8         14.62         14.58         2.71 o                         
  -1  14   8          0.78         -2.20         5.23 o                         
   0  14   8          3.16         -2.02         3.68 o                         
   1  14   8          2.30          1.43         3.70 o                         
  -4  15   8          0.70         -5.50         5.50 o                         
  -3  15   8          3.06         -5.45         5.45 o                         
  -2  15   8          0.31         -4.92         5.65 o                         
  -1  15   8          1.73          3.08         5.19 o                         
   0  15   8          8.31          7.16         6.12 o                         
  -9   0   9          0.08         -0.84         5.20 o                         
  -8   0   9          9.72          7.32         2.41 o                         
  -7   0   9          0.55          3.55         4.09 o                         
  -6   0   9          6.95          2.59         4.42 o                         
  -5   0   9         10.36         12.41         1.97 o                         
  -4   0   9          3.32          5.02         1.88 o                         
  -3   0   9          6.25          3.61         1.81 o                         
  -2   0   9         49.40         51.93         3.60 o                         
  -1   0   9        174.08        186.19         7.70 o                         
   0   0   9          8.81         13.84         1.35 o                         
   1   0   9          0.01         -0.84         3.45 o                         
   2   0   9          1.19         -0.33         3.75 o                         
   3   0   9          0.14         -1.06         3.00 o                         
   4   0   9          2.15          3.06         4.45 o                         
   5   0   9          0.44         -1.47         5.28 o                         
  -9   1   9          5.06          3.41         3.67 o                         
  -8   1   9          8.27          1.62         5.21 o                         
  -7   1   9          1.63          2.79         2.82 o                         
  -6   1   9          8.79          5.17         2.02 o                         
  -5   1   9         14.73         10.57         2.05 o                         
  -4   1   9          0.70          0.39         3.56 o                         
  -3   1   9         55.91         49.66         4.92 o                         
  -2   1   9         13.43         10.82         1.89 o                         
  -1   1   9          2.97          2.70         3.44 o                         
   0   1   9          7.03          6.99         2.51 o                         
   1   1   9          0.18          3.03         3.38 o                         
   2   1   9          2.04         -0.15         3.81 o                         
   3   1   9         12.33          2.39         4.48 o                         
   4   1   9          0.18          2.94         4.33 o                         
   5   1   9         17.85         24.00         3.00 o                         
  -9   2   9          0.02         -2.26         5.33 o                         
  -8   2   9          2.93          8.17         2.20 o                         
  -7   2   9          4.72          0.63         4.42 o                         
  -6   2   9          2.50          2.73         2.89 o                         
  -5   2   9          7.72          6.99         1.77 o                         
  -4   2   9          0.70          0.48         3.51 o                         
  -3   2   9         30.58         33.89         3.31 o                         
  -2   2   9         21.59         21.03         2.01 o                         
  -1   2   9         36.22         31.94         2.66 o                         
   0   2   9         50.33         52.75         2.91 o                         
   1   2   9          7.06          1.11         4.10 o                         
   2   2   9         14.45         11.64         2.01 o                         
   3   2   9          2.97          1.40         4.03 o                         
   4   2   9          1.75         -3.02         4.88 o                         
   5   2   9         15.37         19.58         2.88 o                         
  -9   3   9         19.03         19.29         2.93 o                         
  -8   3   9          5.14          3.21         2.50 o                         
  -7   3   9          0.72          1.89         4.25 o                         
  -6   3   9          2.37         -0.86         3.81 o                         
  -5   3   9          4.35          3.36         3.72 o                         
  -4   3   9          1.72         -4.00         4.00 o                         
  -3   3   9          0.78         -0.87         3.54 o                         
  -2   3   9          0.42         -0.21         3.71 o                         
  -1   3   9         27.34         24.75         2.24 o                         
   0   3   9         10.25          8.87         1.45 o                         
   1   3   9          0.46         -0.14         3.67 o                         
   2   3   9          2.83          3.46         3.91 o                         
   3   3   9          7.38          3.11         4.01 o                         
   4   3   9          9.24          9.58         2.32 o                         
   5   3   9         14.00         19.91         2.78 o                         
  -9   4   9          2.40          2.61         3.70 o                         
  -8   4   9          1.31          1.40         2.74 o                         
  -7   4   9          4.32          4.00         4.15 o                         
  -6   4   9          8.84          3.78         4.08 o                         
  -5   4   9          3.37         -0.52         2.70 o                         
  -4   4   9         39.85         34.22         2.70 o                         
  -3   4   9         39.17         38.28         3.43 o                         
  -2   4   9         12.55         11.26         1.89 o                         
  -1   4   9         41.63         43.20         3.48 o                         
   0   4   9          7.19         11.14         5.25 o                         
   1   4   9          9.78          1.26         3.73 o                         
   2   4   9          7.45          7.53         2.05 o                         
   3   4   9          3.45          0.28         4.59 o                         
   4   4   9          1.12         -2.57         4.83 o                         
   5   4   9         18.13         21.52         2.99 o                         
  -9   5   9         14.29          6.12         2.84 o                         
  -8   5   9          3.92         -5.66         5.66 o                         
  -7   5   9          3.90          8.97         2.23 o                         
  -6   5   9          0.28         -1.14         4.13 o                         
  -5   5   9          2.10          1.24         1.99 o                         
  -4   5   9          1.15         -4.22         4.22 o                         
  -3   5   9         23.44         22.75         2.19 o                         
  -2   5   9          6.00          9.06         1.93 o                         
  -1   5   9          8.60         10.89         2.03 o                         
   0   5   9          3.90          3.48         2.24 o                         
   1   5   9         14.83         10.89         2.10 o                         
   2   5   9          0.37          2.07         2.10 o                         
   3   5   9         18.28         18.54         2.48 o                         
   4   5   9         16.13         20.01         2.78 o                         
  -8   6   9          0.79         -5.20         5.20 o                         
  -7   6   9          0.92          5.36         2.19 o                         
  -6   6   9          3.94          9.54         2.13 o                         
  -5   6   9          0.56          1.73         3.90 o                         
  -4   6   9         19.45         16.80         2.23 o                         
  -3   6   9         59.78         58.74         3.99 o                         
  -2   6   9         16.08         11.31         2.25 o                         
  -1   6   9         35.87         31.35         2.87 o                         
   0   6   9         15.84         13.98         1.60 o                         
   1   6   9          9.37          5.88         2.16 o                         
   2   6   9         14.65         13.06         2.12 o                         
   3   6   9          4.01          0.78         4.82 o                         
   4   6   9          2.62         -0.92         4.77 o                         
  -8   7   9          2.23         -1.05         5.14 o                         
  -7   7   9          4.69          7.31         2.28 o                         
  -6   7   9          7.39          6.43         2.32 o                         
  -5   7   9          0.52         -4.07         4.07 o                         
  -4   7   9          5.94          5.77         2.10 o                         
  -3   7   9          1.16          1.45         2.74 o                         
  -2   7   9         54.09         46.08         3.90 o                         
  -1   7   9          6.43          3.05         2.15 o                         
   0   7   9          3.45          1.02         2.38 o                         
   1   7   9         15.10         12.96         2.30 o                         
   2   7   9         19.66         21.63         2.43 o                         
   3   7   9         21.45         22.88         2.79 o                         
   4   7   9          4.60          4.66         4.70 o                         
  -8   8   9          6.07          0.21         5.67 o                         
  -7   8   9          2.93         -4.64         5.25 o                         
  -6   8   9          9.69          2.28         5.25 o                         
  -5   8   9          9.24          7.60         2.24 o                         
  -4   8   9          1.12         -2.21         4.16 o                         
  -3   8   9         16.69         18.48         2.19 o                         
  -2   8   9          6.07          7.19         2.16 o                         
  -1   8   9          3.23          2.23         2.44 o                         
   0   8   9          5.40          0.31         2.47 o                         
   1   8   9          4.52          4.90         2.23 o                         
   2   8   9         18.80         22.38         2.66 o                         
   3   8   9         15.34         22.88         2.85 o                         
   4   8   9          1.51         -5.31         5.31 o                         
  -7   9   9          1.51          3.33         3.50 o                         
  -6   9   9          2.87          4.74         4.92 o                         
  -5   9   9          4.48          2.71         3.19 o                         
  -4   9   9         10.34         15.00         2.27 o                         
  -3   9   9          7.47         10.03         2.29 o                         
  -2   9   9         16.83         13.76         2.29 o                         
  -1   9   9         18.94         17.80         2.53 o                         
   0   9   9          0.15          2.42         2.78 o                         
   1   9   9          0.25          2.66         4.29 o                         
   2   9   9         19.57         23.16         2.60 o                         
   3   9   9          7.21          6.16         2.73 o                         
  -7  10   9          4.97          6.88         2.61 o                         
  -6  10   9          1.61          2.29         5.24 o                         
  -5  10   9          0.14         -2.71         4.64 o                         
  -4  10   9          2.37         -4.07         4.58 o                         
  -3  10   9          5.18          1.00         4.60 o                         
  -2  10   9         10.77         12.66         2.40 o                         
  -1  10   9         27.72         21.60         2.56 o                         
   0  10   9          3.37          1.38         3.30 o                         
   1  10   9          4.94          4.38         4.95 o                         
   2  10   9          8.21         11.50         2.49 o                         
   3  10   9          8.23         -0.35         5.42 o                         
  -6  11   9          0.71          1.69         2.51 o                         
  -5  11   9          3.16          4.59         5.02 o                         
  -4  11   9          4.99         10.47         2.51 o                         
  -3  11   9          4.03         10.81         2.46 o                         
  -2  11   9         16.52         16.44         2.62 o                         
  -1  11   9          7.69         10.30         2.48 o                         
   0  11   9          7.35         11.12         1.75 o                         
   1  11   9          0.03          2.32         4.48 o                         
   2  11   9          2.36          2.56         5.30 o                         
  -6  12   9          2.62          4.04         5.58 o                         
  -5  12   9          1.08          4.09         4.99 o                         
  -4  12   9          5.73          1.44         5.62 o                         
  -3  12   9          0.89          2.24         4.71 o                         
  -2  12   9         10.05         12.05         2.69 o                         
  -1  12   9          6.00          8.43         2.59 o                         
   0  12   9          9.99         10.45         1.92 o                         
   1  12   9         13.76         17.13         2.73 o                         
   2  12   9          0.52          2.02         4.94 o                         
  -5  13   9          0.12          1.31         5.43 o                         
  -4  13   9          2.11          5.06         5.09 o                         
  -3  13   9          2.70          1.28         5.00 o                         
  -2  13   9          2.55          2.18         2.92 o                         
  -1  13   9          2.81          8.74         2.48 o                         
   0  13   9          7.54          6.97         1.92 o                         
   1  13   9          0.78          0.77         5.12 o                         
  -4  14   9          1.27         -3.82         5.80 o                         
  -3  14   9          2.25          2.67         2.57 o                         
  -2  14   9          3.29          7.06         2.72 o                         
  -1  14   9          0.08         -0.44         5.52 o                         
  -8   0  10          0.00          2.96         4.60 o                         
  -7   0  10          3.27          4.53         5.31 o                         
  -6   0  10          7.56         12.76         2.21 o                         
  -5   0  10          2.34          2.69         2.96 o                         
  -4   0  10          0.69          0.56         2.81 o                         
  -3   0  10          1.02          0.69         4.20 o                         
  -2   0  10          0.64         -3.54         3.84 o                         
  -1   0  10          8.33          8.88         1.91 o                         
   0   0  10         12.52         15.11         1.48 o                         
   1   0  10         22.07         24.39         2.48 o                         
   2   0  10          3.33         -2.49         4.67 o                         
   3   0  10          3.13         -3.54         5.11 o                         
   4   0  10          1.36          1.15         5.05 o                         
  -8   1  10          3.00          1.89         3.43 o                         
  -7   1  10          2.00          6.70         2.18 o                         
  -6   1  10          1.74         -0.59         4.35 o                         
  -5   1  10         10.18         15.58         2.05 o                         
  -4   1  10         22.32         24.03         2.32 o                         
  -3   1  10          4.57         -1.42         4.41 o                         
  -2   1  10          0.12          2.81         3.55 o                         
  -1   1  10         12.27         10.50         1.99 o                         
   0   1  10          1.68          0.52         2.74 o                         
   1   1  10         24.57         24.43         2.35 o                         
   2   1  10          4.17          5.24         2.24 o                         
   3   1  10          1.84          2.78         5.29 o                         
   4   1  10         21.38         26.55         3.08 o                         
  -8   2  10          5.13          7.47         2.66 o                         
  -7   2  10          2.12          4.07         4.24 o                         
  -6   2  10          3.48          2.07         3.01 o                         
  -5   2  10          0.58         -4.35         4.35 o                         
  -4   2  10          1.44          4.28         1.86 o                         
  -3   2  10         10.70         13.09         2.10 o                         
  -2   2  10          1.46          1.99         2.77 o                         
  -1   2  10          8.14         10.13         1.94 o                         
   0   2  10          0.40         -1.96         5.84 o                         
   1   2  10         20.34         25.89         2.40 o                         
   2   2  10         18.16         18.58         2.36 o                         
   3   2  10          3.45          1.21         5.11 o                         
   4   2  10         18.40         18.70         3.01 o                         
  -8   3  10          5.21          8.14         2.65 o                         
  -7   3  10          3.68          3.65         2.47 o                         
  -6   3  10          6.80          9.98         2.15 o                         
  -5   3  10          4.66          7.91         2.06 o                         
  -4   3  10          9.79          3.26         4.65 o                         
  -3   3  10         22.29         23.16         2.34 o                         
  -2   3  10          2.11          1.35         3.89 o                         
  -1   3  10          8.01          7.95         2.09 o                         
   0   3  10          4.55          5.62         1.79 o                         
   1   3  10          0.05          0.30         4.26 o                         
   2   3  10          6.19          7.02         2.25 o                         
   3   3  10         14.31         11.95         2.70 o                         
   4   3  10         12.10         16.85         2.87 o                         
  -8   4  10          8.16          2.02         5.66 o                         
  -7   4  10          0.84         -1.72         4.57 o                         
  -6   4  10          3.52         -4.57         4.57 o                         
  -5   4  10          1.96          4.36         2.05 o                         
  -4   4  10          1.22          1.57         3.87 o                         
  -3   4  10          4.05          5.17         2.03 o                         
  -2   4  10         17.08         15.66         2.32 o                         
  -1   4  10          4.15         -3.24         4.16 o                         
   0   4  10          0.89          0.80         2.73 o                         
   1   4  10          1.39         -3.38         4.28 o                         
   2   4  10         13.69         13.89         2.46 o                         
   3   4  10         29.46         31.28         3.01 o                         
  -8   5  10          0.97          1.19         4.99 o                         
  -7   5  10          4.09          4.89         2.45 o                         
  -6   5  10          1.30          3.84         2.10 o                         
  -5   5  10          0.36          2.68         2.95 o                         
  -4   5  10         18.23         23.75         2.42 o                         
  -3   5  10          0.51          3.18         3.76 o                         
  -2   5  10         12.61         14.93         2.41 o                         
  -1   5  10          7.99          1.00         4.42 o                         
   0   5  10          1.27          0.17         1.73 o                         
   1   5  10          4.55          3.01         3.04 o                         
   2   5  10         30.16         36.77         3.35 o                         
   3   5  10         11.48         11.71         2.80 o                         
  -8   6  10          0.92          4.79         4.84 o                         
  -7   6  10          1.17          0.05         4.90 o                         
  -6   6  10          4.93         11.12         2.37 o                         
  -5   6  10          3.13          4.44         2.24 o                         
  -4   6  10          3.57         -0.88         4.79 o                         
  -3   6  10          1.22          2.47         2.52 o                         
  -2   6  10         29.99         37.71         3.52 o                         
  -1   6  10          2.71          3.72         2.02 o                         
   0   6  10          5.84          5.90         2.13 o                         
   1   6  10          5.74          1.41         4.51 o                         
   2   6  10         28.48         36.90         3.36 o                         
   3   6  10         21.30         29.51         2.93 o                         
  -7   7  10          5.69         12.88         2.73 o                         
  -6   7  10          5.89          4.46         5.02 o                         
  -5   7  10          0.34         -4.61         4.83 o                         
  -4   7  10          4.54          7.79         2.19 o                         
  -3   7  10          7.32          7.94         2.39 o                         
  -2   7  10          2.56          1.08         4.32 o                         
  -1   7  10         12.52         12.40         2.41 o                         
   0   7  10          0.15         -3.14         3.14 o                         
   1   7  10          6.23          8.45         2.38 o                         
   2   7  10          1.94          1.38         2.49 o                         
   3   7  10          1.16          0.86         5.03 o                         
  -7   8  10          0.24         -1.59         3.45 o                         
  -6   8  10          0.61         -5.30         5.30 o                         
  -5   8  10          0.19         -3.38         4.80 o                         
  -4   8  10          0.42         -1.80         4.79 o                         
  -3   8  10          9.95         13.84         2.35 o                         
  -2   8  10          1.96          1.89         2.61 o                         
  -1   8  10          1.16          0.94         4.13 o                         
   0   8  10          2.55         -3.04         3.85 o                         
   1   8  10         32.79         33.72         3.06 o                         
   2   8  10         36.16         27.37         3.17 o                         
  -6   9  10          4.66          5.64         2.67 o                         
  -5   9  10         12.08         13.11         2.83 o                         
  -4   9  10          2.95          0.99         4.95 o                         
  -3   9  10          0.52         -0.64         4.57 o                         
  -2   9  10          3.58          9.31         2.35 o                         
  -1   9  10          3.77          9.83         2.19 o                         
   0   9  10          0.48         -2.55         3.31 o                         
   1   9  10          2.01          3.57         3.62 o                         
   2   9  10          6.80         15.00         2.71 o                         
  -6  10  10          0.21          5.26         2.57 o                         
  -5  10  10          3.35         -3.24         5.54 o                         
  -4  10  10          2.92          3.48         5.00 o                         
  -3  10  10          4.37          4.43         2.53 o                         
  -2  10  10          8.40          8.52         2.51 o                         
  -1  10  10          0.09          2.87         2.34 o                         
   0  10  10          7.72          5.64         2.44 o                         
   1  10  10         10.08         -0.19         5.68 o                         
  -5  11  10          3.31          4.56         5.13 o                         
  -4  11  10          2.48          3.70         4.88 o                         
  -3  11  10          5.39          3.73         5.44 o                         
  -2  11  10          3.09          1.65         5.37 o                         
  -1  11  10          1.97          2.28         2.99 o                         
   0  11  10         10.11         12.23         2.02 o                         
  -4  12  10          0.99         -0.09         5.05 o                         
  -3  12  10          6.15          7.44         2.62 o                         
  -2  12  10          2.83         -3.53         5.35 o                         
  -1  12  10          3.18          4.84         5.45 o                         
  -7   0  11          0.15         -5.24         5.42 o                         
  -6   0  11          1.15         -2.12         4.42 o                         
  -5   0  11          7.47          9.99         2.38 o                         
  -4   0  11         14.66         14.83         2.60 o                         
  -3   0  11          1.48          3.38         4.38 o                         
  -2   0  11          0.24          2.53         2.90 o                         
  -1   0  11          0.06         -0.01         4.19 o                         
   0   0  11          4.51          7.68         2.33 o                         
   1   0  11          0.60          1.15         4.88 o                         
   2   0  11          0.85          3.52         2.45 o                         
  -7   1  11          1.12          4.16         4.92 o                         
  -6   1  11          3.03         -0.59         4.61 o                         
  -5   1  11         12.15         20.01         2.36 o                         
  -4   1  11          2.24         -0.42         4.73 o                         
  -3   1  11          2.88          4.41         2.21 o                         
  -2   1  11          4.81          3.90         4.63 o                         
  -1   1  11         12.46         12.06         2.32 o                         
   0   1  11         29.17         33.71         2.22 o                         
   1   1  11         32.48         36.10         3.42 o                         
   2   1  11         20.06         18.23         2.88 o                         
  -7   2  11          2.68          0.54         5.11 o                         
  -6   2  11          4.44         -2.25         4.78 o                         
  -5   2  11         21.24         31.63         2.57 o                         
  -4   2  11          8.35          8.78         2.30 o                         
  -3   2  11          1.89          0.62         4.51 o                         
  -2   2  11         21.23         19.96         2.41 o                         
  -1   2  11          3.38          7.18         2.12 o                         
   0   2  11          1.73         -2.37         6.06 o                         
   1   2  11          1.61         -5.29         5.29 o                         
   2   2  11          0.53         -5.61         5.61 o                         
  -7   3  11          3.58          4.33         2.56 o                         
  -6   3  11          1.14         -4.48         5.14 o                         
  -5   3  11          0.35         -4.25         4.95 o                         
  -4   3  11          3.11          3.76         4.51 o                         
  -3   3  11          7.13          1.69         4.36 o                         
  -2   3  11          3.00         -1.63         5.41 o                         
  -1   3  11          3.05          5.00         2.31 o                         
   0   3  11          5.06          5.33         1.59 o                         
   1   3  11          1.40         -4.66         4.66 o                         
   2   3  11          0.52          1.59         2.45 o                         
  -7   4  11          8.34          4.23         5.92 o                         
  -6   4  11         10.01         12.56         2.80 o                         
  -5   4  11          1.44          2.63         4.57 o                         
  -4   4  11          3.20         -2.05         4.34 o                         
  -3   4  11          9.01          6.24         2.40 o                         
  -2   4  11          0.85         -2.60         4.32 o                         
  -1   4  11          6.29          9.65         2.34 o                         
   0   4  11          6.57         12.10         1.78 o                         
   1   4  11         10.29         12.89         2.36 o                         
   2   4  11         26.67         34.67         3.12 o                         
  -7   5  11          0.58         -1.84         5.11 o                         
  -6   5  11          6.41          6.83         2.65 o                         
  -5   5  11          5.91          3.71         5.35 o                         
  -4   5  11         12.97         15.06         2.74 o                         
  -3   5  11         48.53         57.26         4.24 o                         
  -2   5  11          0.38         -1.35         4.26 o                         
  -1   5  11          5.27          7.67         2.33 o                         
   0   5  11          2.64          2.09         2.81 o                         
   1   5  11          9.59         17.59         2.65 o                         
   2   5  11          3.60         -1.57         5.80 o                         
  -6   6  11         18.88         22.47         2.95 o                         
  -5   6  11          0.91          1.90         3.34 o                         
  -4   6  11          3.36         -2.91         5.02 o                         
  -3   6  11          3.42          2.22         2.57 o                         
  -2   6  11          5.18          6.77         2.38 o                         
  -1   6  11          0.67         -1.69         4.31 o                         
   0   6  11          0.87         -2.08         3.30 o                         
   1   6  11          5.43          4.47         5.08 o                         
  -6   7  11          0.57          0.49         5.48 o                         
  -5   7  11          1.26          1.15         5.31 o                         
  -4   7  11          2.47         -2.54         5.05 o                         
  -3   7  11          1.53          1.93         4.98 o                         
  -2   7  11          2.95          4.78         2.35 o                         
  -1   7  11          0.89         -2.31         4.83 o                         
   0   7  11          7.71          3.40         2.22 o                         
   1   7  11          0.13          3.92         5.61 o                         
  -6   8  11          4.14          1.67         3.29 o                         
  -5   8  11         18.73         26.06         3.09 o                         
  -4   8  11         20.11         24.85         2.92 o                         
  -3   8  11          2.08          4.03         5.15 o                         
  -2   8  11          9.84         15.93         2.67 o                         
  -1   8  11          2.60          5.86         2.49 o                         
   0   8  11          9.98         11.74         1.94 o                         
  -5   9  11          8.20          9.00         2.92 o                         
  -4   9  11          5.18         12.66         2.85 o                         
  -3   9  11          0.11         -2.27         5.14 o                         
  -2   9  11          1.15         -0.03         5.34 o                         
  -1   9  11          0.85          2.90         2.49 o                         
   0   9  11          0.07          3.14         4.91 o                         
  -4  10  11         10.96         14.73         3.09 o                         
  -3  10  11          3.33          7.50         2.56 o                         
  -2  10  11          1.48         -1.32         5.23 o                         
  -1  10  11          5.41         11.74         2.50 o                         
  -6   0  12          3.75         -1.95         5.38 o                         
  -5   0  12         30.76         31.51         3.24 o                         
  -4   0  12         24.68         16.75         2.85 o                         
  -3   0  12          3.69          1.62         5.26 o                         
  -2   0  12          0.11          1.05         4.82 o                         
  -1   0  12          0.04          3.17         2.30 o                         
   0   0  12          0.47         -2.42         3.53 o                         
  -6   1  12          4.23         11.54         2.71 o                         
  -5   1  12          5.08          4.96         2.76 o                         
  -4   1  12          0.78          4.72         2.40 o                         
  -3   1  12          0.91          1.80         4.70 o                         
  -2   1  12          6.06          7.97         2.55 o                         
  -1   1  12          0.83         -4.07         5.29 o                         
   0   1  12         10.71         11.16         9.57 o                         
  -6   2  12          5.30         -1.74         5.94 o                         
  -5   2  12          9.84         12.26         2.71 o                         
  -4   2  12          1.82          2.88         4.67 o                         
  -3   2  12          5.62         -5.28         5.28 o                         
  -2   2  12          3.03          4.24         5.21 o                         
  -1   2  12          2.99          1.18         5.49 o                         
   0   2  12          0.60         -1.94         3.64 o                         
  -6   3  12          3.22          1.00         4.07 o                         
  -5   3  12          3.10          3.48         5.08 o                         
  -4   3  12         10.43          6.31         2.68 o                         
  -3   3  12          7.18          9.64         2.51 o                         
  -2   3  12          2.39          0.37         3.43 o                         
  -1   3  12          1.86          2.41         4.91 o                         
   0   3  12          0.04          2.57         1.97 o                         
  -5   4  12          2.80          6.93         2.38 o                         
  -4   4  12          1.59          3.03         3.73 o                         
  -3   4  12          9.37          3.14         5.22 o                         
  -2   4  12          3.52          2.92         5.18 o                         
  -1   4  12          3.53         -0.80         5.02 o                         
   0   4  12          0.22         -2.59         5.31 o                         
  -5   5  12          2.38          4.18         5.03 o                         
  -4   5  12          7.88          4.16         2.82 o                         
  -3   5  12          0.85         -1.51         5.50 o                         
  -2   5  12          6.29          6.26         2.45 o                         
  -1   5  12          1.49         -5.46         5.46 o                         
  -4   6  12          3.26          4.75         2.93 o                         
  -3   6  12          1.03         -5.36         5.36 o                         
  -2   6  12          1.21          1.09         5.33 o                         
  -1   6  12          4.34         -0.46         5.53 o                         
  -3   7  12          2.03          1.92         5.03 o                         
  -2   7  12          3.34         -5.94         5.94 o                         
                                                                                
