# Supplementary material for: Synthesis and crystal structures of new chiral 3-amino-2H-azirines and the Pd com­plex of one of them
Source: Acta Crystallogr C Struct Chem. 2023 Feb 23;79(Pt 3):104–11. doi: 10.1107/S2053229623001468 (PMC9985946; doi:10.1107/S2053229623001468)
Supplement: Supplementary file 4 [file c-79-00104-12sup3.hkl]

data_12                                                                         
_shelx_title ' RG007 (HG9516)'                                                  
_shelx_refln_list_code          4                                               
_shelx_F_calc_maximum      124.77                                               
_exptl_crystal_F_000       664.00                                               
_reflns_d_resolution_high  0.7110                                               
                                                                                
loop_                                                                           
 _space_group_symop_operation_xyz                                               
 'x, y, z'                                                                      
 '-x+1/2, -y, z+1/2'                                                            
 'x+1/2, -y+1/2, -z'                                                            
 '-x, y+1/2, -z+1/2'                                                            
                                                                                
_cell_length_a    10.6423                                                       
_cell_length_b    15.8762                                                       
_cell_length_c    10.2726                                                       
_cell_angle_alpha  90.000                                                       
_cell_angle_beta   90.000                                                       
_cell_angle_gamma  90.000                                                       
                                                                                
_shelx_F_squared_multiplier     1.000                                           
                                                                                
loop_                                                                           
 _refln_index_h                                                                 
 _refln_index_k                                                                 
 _refln_index_l                                                                 
 _refln_F_squared_calc                                                          
 _refln_F_squared_meas                                                          
 _refln_F_squared_sigma                                                         
 _refln_observed_status                                                         
   2   0   0        189.80        180.03         3.60 o                         
   4   0   0       3596.14       3877.14        55.21 o                         
   6   0   0        368.01        403.66         9.30 o                         
   8   0   0         55.58         53.48         4.66 o                         
  10   0   0        727.61        737.05        17.79 o                         
  12   0   0          0.82          2.45         4.51 o                         
  14   0   0         72.14         74.36         6.41 o                         
   2   1   0       3950.54       4174.33        46.60 o                         
   3   1   0       1153.09       1153.17        13.37 o                         
   4   1   0         24.19         22.67         3.41 o                         
   5   1   0        170.48        199.94         4.36 o                         
   6   1   0        117.14        143.38         5.02 o                         
   7   1   0         64.14         70.25         3.28 o                         
   8   1   0        240.94        234.96         7.21 o                         
   9   1   0         83.35         79.09         4.28 o                         
  10   1   0         27.58         25.70         1.76 o                         
  11   1   0          0.00         -0.37         2.92 o                         
  12   1   0        153.81        175.97         7.14 o                         
  13   1   0         57.52         54.99         3.40 o                         
  14   1   0         16.21         16.65         4.64 o                         
   0   2   0       3278.95       3189.58        37.84 o                         
   1   2   0       8234.58       8491.07       110.04 o                         
   2   2   0        804.54        725.04         9.88 o                         
   3   2   0        616.83        590.58         9.24 o                         
   4   2   0       1108.39       1133.83        15.96 o                         
   5   2   0       1037.58       1090.34        16.54 o                         
   6   2   0         93.50         90.65         4.38 o                         
   7   2   0        128.86        125.90         6.01 o                         
   8   2   0        282.83        281.62         9.21 o                         
   9   2   0         27.94         24.36         2.19 o                         
  10   2   0        210.37        216.43         9.14 o                         
  11   2   0        232.45        241.46        10.68 o                         
  12   2   0          5.16         10.66         2.42 o                         
  13   2   0         48.28         57.22         4.90 o                         
  14   2   0          0.01         -2.01         5.40 o                         
   1   3   0       2258.86       2291.99        32.08 o                         
   2   3   0       1042.63       1071.16        13.91 o                         
   3   3   0        377.21        371.20         7.05 o                         
   4   3   0         54.71         79.63         3.54 o                         
   5   3   0          1.28          4.03         0.96 o                         
   6   3   0        142.73        154.64         5.83 o                         
   7   3   0        386.08        398.61        10.36 o                         
   8   3   0        260.30        266.66         8.85 o                         
   9   3   0          2.24          0.34         3.64 o                         
  10   3   0          0.06          1.94         3.49 o                         
  11   3   0         91.81        105.07         7.55 o                         
  12   3   0         38.75         43.35         3.86 o                         
  13   3   0         12.42         10.80         2.85 o                         
  14   3   0         11.28         10.44         3.24 o                         
   0   4   0       2143.18       2222.41        25.43 o                         
   1   4   0       5218.96       5434.78        66.94 o                         
   2   4   0       2253.75       2334.62        27.33 o                         
   3   4   0        530.04        559.57         9.59 o                         
   4   4   0       2675.08       2606.14        31.81 o                         
   5   4   0         39.63         52.97         3.35 o                         
   6   4   0         92.71        101.27         4.96 o                         
   7   4   0        136.39        145.86         6.33 o                         
   8   4   0        106.26        112.31         6.32 o                         
   9   4   0        777.01        724.29        16.88 o                         
  10   4   0         53.14         48.14         3.96 o                         
  11   4   0         21.67         20.49         2.58 o                         
  12   4   0         22.75         18.56         2.75 o                         
  13   4   0          5.40          3.66         5.03 o                         
  14   4   0         22.37         26.82         3.37 o                         
   1   5   0       1876.32       1941.88        23.53 o                         
   2   5   0        395.36        411.00         7.70 o                         
   3   5   0         63.47         85.81         3.47 o                         
   4   5   0       1914.50       2114.24        27.25 o                         
   5   5   0         13.61         16.65         1.45 o                         
   6   5   0          2.01          3.33         1.06 o                         
   7   5   0         21.44         15.65         1.58 o                         
   8   5   0         12.25         16.66         1.72 o                         
   9   5   0         68.65         55.84         5.07 o                         
  10   5   0         82.40         79.71         6.43 o                         
  11   5   0        111.74        102.91         8.04 o                         
  12   5   0          0.47          2.27         3.98 o                         
  13   5   0          2.42         -5.41         5.41 o                         
  14   5   0         21.35         34.40         3.47 o                         
   0   6   0        832.51        846.93        12.71 o                         
   1   6   0       1585.93       1663.54        21.38 o                         
   2   6   0       2379.77       2607.67        31.46 o                         
   3   6   0        374.54        414.42         8.69 o                         
   4   6   0        181.73        201.78         6.14 o                         
   5   6   0        351.04        380.06         9.34 o                         
   6   6   0        533.99        496.13        11.57 o                         
   7   6   0         37.70         48.18         4.08 o                         
   8   6   0          3.76          2.24         3.02 o                         
   9   6   0          6.53          7.11         1.87 o                         
  10   6   0        127.48        119.66         7.98 o                         
  11   6   0          0.49         -2.83         4.35 o                         
  12   6   0         10.74          5.75         5.90 o                         
  13   6   0         25.72         27.08         3.25 o                         
  14   6   0          0.57         -5.46         6.35 o                         
   1   7   0         60.80         72.57         3.37 o                         
   2   7   0       3976.33       4459.42        50.96 o                         
   3   7   0        423.13        434.18         9.34 o                         
   4   7   0        699.59        688.23        12.93 o                         
   5   7   0         10.98          8.93         1.30 o                         
   6   7   0        264.82        256.51         8.34 o                         
   7   7   0        592.44        557.33        13.63 o                         
   8   7   0         83.21         62.75         5.92 o                         
   9   7   0          8.01         10.33         1.91 o                         
  10   7   0         31.71         37.11         3.08 o                         
  11   7   0          6.59          8.30         2.08 o                         
  12   7   0         19.43         20.63         2.68 o                         
  13   7   0         28.24         34.37         3.46 o                         
  14   7   0          0.77         -6.66         6.66 o                         
   0   8   0       5312.03       5936.19        82.52 o                         
   1   8   0         27.48         21.86         1.79 o                         
   2   8   0        289.05        289.55         7.62 o                         
   3   8   0        395.76        457.80        10.34 o                         
   4   8   0        118.09        128.61         5.58 o                         
   5   8   0        148.32        145.72         6.12 o                         
   6   8   0         10.65          8.38         1.51 o                         
   7   8   0          5.55          1.00         3.26 o                         
   8   8   0         31.64         29.42         2.71 o                         
   9   8   0         34.00         30.92         2.83 o                         
  10   8   0        115.64        116.21         7.64 o                         
  11   8   0         22.74         22.47         2.77 o                         
  12   8   0         31.27         31.14         3.15 o                         
  13   8   0         38.95         49.34         4.40 o                         
   1   9   0        502.32        531.36        11.16 o                         
   2   9   0        302.75        371.56         9.17 o                         
   3   9   0         31.00         30.92         2.27 o                         
   4   9   0         74.17         71.10         4.60 o                         
   5   9   0         47.86         44.39         4.07 o                         
   6   9   0         97.68         97.99         5.93 o                         
   7   9   0         24.45         20.16         2.04 o                         
   8   9   0          1.68          1.11         3.27 o                         
   9   9   0          2.30          1.36         3.22 o                         
  10   9   0          3.84         -1.48         4.06 o                         
  11   9   0          0.34          0.29         3.92 o                         
  12   9   0          1.13          0.09         3.36 o                         
  13   9   0          6.62         15.13         3.10 o                         
   0  10   0          1.91         -2.34         2.34 o                         
   1  10   0        414.36        440.86        10.55 o                         
   2  10   0        865.12        901.41        16.51 o                         
   3  10   0         39.54         35.61         3.46 o                         
   4  10   0          0.03          0.70         2.49 o                         
   5  10   0        470.18        450.99        12.06 o                         
   6  10   0          0.83         -3.43         3.43 o                         
   7  10   0          1.40          3.44         3.56 o                         
   8  10   0        113.30        107.80         7.11 o                         
   9  10   0         74.80         78.02         6.39 o                         
  10  10   0         29.53         23.82         2.56 o                         
  11  10   0          0.29         -2.04         4.27 o                         
  12  10   0          2.57          1.41         5.22 o                         
  13  10   0        173.88        205.63        12.87 o                         
   1  11   0          4.30         -3.06         3.06 o                         
   2  11   0          1.57          2.55         2.56 o                         
   3  11   0        185.56        220.02         8.31 o                         
   4  11   0        220.00        227.75         8.71 o                         
   5  11   0         18.14         14.66         1.78 o                         
   6  11   0         24.95         25.52         2.41 o                         
   7  11   0          7.22         10.12         1.97 o                         
   8  11   0         30.63         28.82         2.53 o                         
   9  11   0          1.68         -4.64         4.64 o                         
  10  11   0          3.74          2.99         2.07 o                         
  11  11   0          5.91          4.68         5.82 o                         
  12  11   0          0.78          3.47         3.78 o                         
  13  11   0         11.74          8.99         3.42 o                         
   0  12   0          0.69          1.31         2.73 o                         
   1  12   0         48.07         45.56         4.43 o                         
   2  12   0        917.37        890.73        17.80 o                         
   3  12   0        610.70        602.86        14.48 o                         
   4  12   0        349.24        364.89        11.38 o                         
   5  12   0        349.07        287.16        10.70 o                         
   6  12   0         60.02         49.46         3.70 o                         
   7  12   0        183.63        157.80         8.90 o                         
   8  12   0         44.59         49.66         3.93 o                         
   9  12   0          1.82          1.55         2.63 o                         
  10  12   0          0.38         -2.44         4.23 o                         
  11  12   0          6.99          0.63         5.53 o                         
  12  12   0         39.81         44.23         4.11 o                         
   1  13   0          0.02          1.29         3.19 o                         
   2  13   0        148.91        148.99         7.48 o                         
   3  13   0        907.05        905.33        19.00 o                         
   4  13   0        206.20        194.59         8.65 o                         
   5  13   0          3.47          3.51         1.90 o                         
   6  13   0         13.51         15.65         2.20 o                         
   7  13   0          3.64          2.32         2.04 o                         
   8  13   0         21.10         22.71         2.38 o                         
   9  13   0         48.66         53.90         4.64 o                         
  10  13   0          4.54         -1.31         4.50 o                         
  11  13   0          6.91          4.39         2.87 o                         
  12  13   0          1.06          4.61         5.83 o                         
   0  14   0          5.10          2.70         3.82 o                         
   1  14   0         32.48         27.74         2.69 o                         
   2  14   0         68.28         72.60         5.96 o                         
   3  14   0         67.15         63.31         5.77 o                         
   4  14   0          2.68          0.31         4.02 o                         
   5  14   0        241.12        230.85        10.11 o                         
   6  14   0         33.92         31.93         2.94 o                         
   7  14   0          4.65          3.34         2.19 o                         
   8  14   0         70.58         59.84         5.01 o                         
   9  14   0         38.82         35.49         3.46 o                         
  10  14   0          0.00          3.58         4.32 o                         
  11  14   0          0.25         -6.16         6.16 o                         
   1  15   0         15.75         11.49         2.20 o                         
   2  15   0         38.84         41.04         3.62 o                         
   3  15   0          2.03          5.90         2.00 o                         
   4  15   0          0.72          1.69         4.16 o                         
   5  15   0          7.61          1.78         3.06 o                         
   6  15   0          1.38          1.37         2.63 o                         
   7  15   0          5.03          6.51         2.17 o                         
   8  15   0         71.08         76.27         7.41 o                         
   9  15   0         75.08         85.66         8.08 o                         
  10  15   0         55.86         59.33         4.83 o                         
  11  15   0         16.09         19.81         3.02 o                         
   0  16   0         18.24         19.31         2.26 o                         
   1  16   0         11.52         11.44         2.03 o                         
   2  16   0         41.10         45.33         4.15 o                         
   3  16   0          6.47          3.38         4.84 o                         
   4  16   0        220.48        200.49        10.16 o                         
   5  16   0         36.08         35.20         3.29 o                         
   6  16   0          4.27         -4.07         4.28 o                         
   7  16   0         32.65         35.44         3.37 o                         
   8  16   0         30.68         26.41         3.21 o                         
   9  16   0          2.65          0.98         5.34 o                         
  10  16   0         12.02         19.05         3.30 o                         
   1  17   0        113.96         95.15         8.53 o                         
   2  17   0         86.55         70.53         6.71 o                         
   3  17   0         88.24         78.54         5.42 o                         
   4  17   0         41.46         41.10         3.76 o                         
   5  17   0        130.61        142.25         8.62 o                         
   6  17   0         74.74         85.82         8.18 o                         
   7  17   0         89.83         89.09         8.69 o                         
   8  17   0         14.57         17.47         3.17 o                         
   9  17   0         23.56         29.38         3.53 o                         
   0  18   0          0.10         -4.12         4.12 o                         
   1  18   0         43.19         38.91         3.83 o                         
   2  18   0         43.71         32.76         3.22 o                         
   3  18   0         38.70         46.94         4.25 o                         
   4  18   0         26.07         27.91         3.00 o                         
   5  18   0         25.45         28.62         3.12 o                         
   6  18   0         24.79         25.49         3.18 o                         
   7  18   0          8.47          5.27         5.92 o                         
   8  18   0         23.14         28.50         3.52 o                         
   1  19   0          0.19         -0.99         4.55 o                         
   2  19   0         30.56         32.67         3.19 o                         
   3  19   0          1.01         -0.69         5.27 o                         
   4  19   0          0.44         -3.66         5.17 o                         
   5  19   0          0.00         -5.39         5.98 o                         
   6  19   0          0.03          2.83         3.70 o                         
   7  19   0         49.64         51.07         4.87 o                         
   0  20   0          8.06          3.33         4.95 o                         
   1  20   0         45.34         44.80         4.20 o                         
   2  20   0          7.65          8.82         2.84 o                         
   3  20   0         35.58         39.24         3.87 o                         
   4  20   0        121.61        106.26         8.50 o                         
   5  20   0        178.96        193.79        12.48 o                         
   6  20   0          1.39          1.38         5.78 o                         
   1  21   0         16.53         11.62         3.28 o                         
   2  21   0          4.69          3.28         6.16 o                         
   3  21   0          0.06         -5.29         5.29 o                         
   4  21   0          1.92         -4.39         6.30 o                         
   5  21   0         13.97         22.93         3.24 o                         
   0  22   0          2.87          2.67         4.97 o                         
   1  22   0         20.53         24.81         3.34 o                         
   2  22   0          0.88         -0.84         5.97 o                         
   1   0   1        904.34        937.82        10.26 o                         
   2   0   1        521.43        502.27         9.71 o                         
   3   0   1       3954.26       4166.02        59.25 o                         
   4   0   1          0.37         -0.38         0.89 o                         
   5   0   1        762.65        772.53        10.65 o                         
   6   0   1         23.40         27.44         1.85 o                         
   7   0   1         33.51         28.02         1.65 o                         
   8   0   1        315.78        300.63        18.51 o                         
   9   0   1         16.98         21.78         6.13 o                         
  10   0   1        103.57         96.79         4.97 o                         
  11   0   1          1.95         -0.68         3.18 o                         
  12   0   1        215.14        234.16        11.18 o                         
  13   0   1        212.89        220.11         8.76 o                         
  14   0   1          1.61          5.77         8.65 o                         
 -14   1   1         29.42         39.11         2.78 o                         
 -13   1   1          0.33         -2.21         4.08 o                         
 -12   1   1         14.02         15.22         3.81 o                         
 -11   1   1         80.20         84.02         4.99 o                         
 -10   1   1        276.38        284.84         7.86 o                         
  -9   1   1        141.88        150.17         8.98 o                         
  -8   1   1        239.10        245.59         6.34 o                         
  -7   1   1        285.06        274.41         8.49 o                         
  -6   1   1         90.76         91.98         3.25 o                         
  -5   1   1        521.49        540.93        11.96 o                         
  -4   1   1        263.63        259.77         7.23 o                         
  -3   1   1          5.66          5.97         0.50 o                         
  -2   1   1       3394.74       3349.06        38.82 o                         
  -1   1   1       1314.11       1325.43        16.98 o                         
   1   1   1       1313.51       1268.72        16.87 o                         
   2   1   1       3394.75       3287.47        38.20 o                         
   3   1   1          5.66          6.94         0.49 o                         
   4   1   1        263.43        273.36         4.79 o                         
   5   1   1        521.23        542.22        13.46 o                         
   6   1   1         90.68         90.59         5.95 o                         
   7   1   1        285.15        277.85         6.24 o                         
   8   1   1        239.32        243.87         6.32 o                         
   9   1   1        141.81        160.94         8.09 o                         
  10   1   1        276.30        275.66         7.78 o                         
  11   1   1         80.16         78.45         7.69 o                         
  12   1   1         14.02         13.88         3.98 o                         
  13   1   1          0.33         -1.83         4.92 o                         
  14   1   1         29.42         38.97         2.63 o                         
 -14   2   1         56.51         65.02         5.90 o                         
 -13   2   1         58.33         62.91         5.44 o                         
 -12   2   1         32.88         33.02         3.07 o                         
 -11   2   1         68.17         74.81         6.82 o                         
 -10   2   1         32.22         33.28         2.78 o                         
  -9   2   1          3.67          2.50         3.20 o                         
  -8   2   1          8.43          9.61         1.66 o                         
  -7   2   1        214.33        214.40         7.41 o                         
  -6   2   1         19.77         20.48         1.93 o                         
  -5   2   1        810.28        931.27        14.83 o                         
  -4   2   1        930.90       1008.32        14.73 o                         
  -3   2   1       1998.48       2059.02        24.64 o                         
  -2   2   1       5714.53       5920.17        70.86 o                         
  -1   2   1       1438.38       1416.38        16.49 o                         
   0   2   1       1947.70       2038.95        24.18 o                         
   1   2   1       1437.99       1374.95        16.07 o                         
   2   2   1       5715.13       5692.98        68.59 o                         
   3   2   1       1997.70       1879.98        22.83 o                         
   4   2   1        930.93        970.93        14.35 o                         
   5   2   1        810.54        870.92        14.20 o                         
   6   2   1         19.83         18.31         1.54 o                         
   7   2   1        214.36        203.35         7.25 o                         
   8   2   1          8.43          7.87         1.60 o                         
   9   2   1          3.67          9.32         1.70 o                         
  10   2   1         32.22         32.03         2.79 o                         
  11   2   1         68.23         72.71         6.52 o                         
  12   2   1         32.87         31.67         3.00 o                         
  13   2   1         58.30         72.27         5.29 o                         
  14   2   1         56.54         69.11         5.69 o                         
 -14   3   1          8.56         12.12         2.99 o                         
 -13   3   1          1.09          4.57         5.42 o                         
 -12   3   1         82.31         86.65         7.54 o                         
 -11   3   1         45.92         45.48         3.84 o                         
 -10   3   1         31.95         33.23         2.64 o                         
  -9   3   1        179.33        183.32         8.36 o                         
  -8   3   1          5.73          1.28         3.61 o                         
  -7   3   1        340.51        368.45        10.03 o                         
  -6   3   1        107.65         99.24         4.78 o                         
  -5   3   1       1170.34       1324.01        19.34 o                         
  -4   3   1        624.92        665.06        11.24 o                         
  -3   3   1        645.37        651.54        10.35 o                         
  -2   3   1       5700.05       5862.18        71.93 o                         
  -1   3   1      13874.16      14166.59       179.45 o                         
   0   3   1       2083.05       2235.18        27.34 o                         
   1   3   1      13876.65      14086.87       178.68 o                         
   2   3   1       5699.46       5931.40        72.65 o                         
   3   3   1        645.03        630.48        10.14 o                         
   4   3   1        624.80        636.13        10.94 o                         
   5   3   1       1170.75       1274.10        18.78 o                         
   6   3   1        107.68         97.28         4.80 o                         
   7   3   1        340.47        341.75         9.49 o                         
   8   3   1          5.72          5.84         1.53 o                         
   9   3   1        179.34        169.09         7.97 o                         
  10   3   1         31.98         36.27         3.56 o                         
  11   3   1         45.94         54.19         4.30 o                         
  12   3   1         82.33         87.14         7.76 o                         
  13   3   1          1.09          3.08         5.10 o                         
  14   3   1          8.56         18.57         3.05 o                         
 -14   4   1          7.87         -0.01         6.89 o                         
 -13   4   1          4.56          3.44         5.31 o                         
 -12   4   1         42.64         47.10         4.57 o                         
 -11   4   1         22.63         23.42         2.59 o                         
 -10   4   1        122.62        123.39         7.58 o                         
  -9   4   1        114.78        120.86         6.71 o                         
  -8   4   1         38.54         39.67         3.19 o                         
  -7   4   1         68.30         73.02         4.53 o                         
  -6   4   1         38.79         40.65         3.34 o                         
  -5   4   1        601.23        640.34        12.07 o                         
  -4   4   1        573.34        583.96        10.70 o                         
  -3   4   1       1164.58       1155.89        16.12 o                         
  -2   4   1        388.32        394.02         7.24 o                         
  -1   4   1       3366.60       3453.51        47.23 o                         
   0   4   1      10830.02      11006.05       132.78 o                         
   1   4   1       3366.66       3495.29        47.66 o                         
   2   4   1        388.14        400.36         7.29 o                         
   3   4   1       1164.69       1175.31        16.34 o                         
   4   4   1        573.27        572.50        10.43 o                         
   5   4   1        601.40        636.18        12.03 o                         
   6   4   1         38.76         34.63         3.26 o                         
   7   4   1         68.27         69.21         4.72 o                         
   8   4   1         38.55         32.63         3.11 o                         
   9   4   1        114.78        101.04         6.77 o                         
  10   4   1        122.62        117.00         7.34 o                         
  11   4   1         22.63         23.02         2.50 o                         
  12   4   1         42.64         43.44         4.32 o                         
  13   4   1          4.56          4.95         2.57 o                         
  14   4   1          7.87         11.85         3.01 o                         
 -14   5   1         18.11         20.22         3.21 o                         
 -13   5   1         19.52         17.24         3.10 o                         
 -12   5   1         30.54         32.52         3.08 o                         
 -11   5   1          4.86         -2.11         4.80 o                         
 -10   5   1        155.85        148.39         8.37 o                         
  -9   5   1         16.74         15.33         1.95 o                         
  -8   5   1         33.59         34.19         3.12 o                         
  -7   5   1        208.68        204.36         7.48 o                         
  -6   5   1         74.38         69.76         4.41 o                         
  -5   5   1        219.73        220.15         6.69 o                         
  -4   5   1        161.25        151.80         5.12 o                         
  -3   5   1        786.83        838.98        13.21 o                         
  -2   5   1        277.26        278.91         6.22 o                         
  -1   5   1       2160.26       2195.16        26.26 o                         
   0   5   1       1592.76       1655.23        38.04 o                         
   1   5   1       2159.44       2170.82        26.01 o                         
   2   5   1        277.22        292.72         6.45 o                         
   3   5   1        786.74        848.88        13.31 o                         
   4   5   1        161.26        156.99         5.32 o                         
   5   5   1        219.86        213.10         6.72 o                         
   6   5   1         74.39         74.44         4.59 o                         
   7   5   1        208.64        193.88         7.47 o                         
   8   5   1         33.62         36.89         2.90 o                         
   9   5   1         16.73         13.46         1.94 o                         
  10   5   1        155.83        170.37         8.58 o                         
  11   5   1          4.87          2.98         4.41 o                         
  12   5   1         30.55         29.08         3.10 o                         
  13   5   1         19.51         14.33         3.01 o                         
  14   5   1         18.11         22.24         3.34 o                         
 -14   6   1         50.37         56.40         4.89 o                         
 -13   6   1          3.47          4.41         2.51 o                         
 -12   6   1         11.24          7.73         2.78 o                         
 -11   6   1          6.71          6.60         1.99 o                         
 -10   6   1         91.87         86.76         7.26 o                         
  -9   6   1         33.34         27.15         2.70 o                         
  -8   6   1         13.73         11.62         1.89 o                         
  -7   6   1         22.58         22.11         2.06 o                         
  -6   6   1         12.92         17.19         1.53 o                         
  -5   6   1        202.05        216.81         7.12 o                         
  -4   6   1       1220.61       1263.03        19.12 o                         
  -3   6   1         40.17         39.49         2.93 o                         
  -2   6   1        147.49        152.11         4.71 o                         
  -1   6   1         42.12         43.25         2.59 o                         
   0   6   1        329.77        354.60         5.69 o                         
   1   6   1         42.07         42.80         2.58 o                         
   2   6   1        147.57        171.22         5.01 o                         
   3   6   1         40.24         32.08         2.76 o                         
   4   6   1       1221.19       1242.93        18.80 o                         
   5   6   1        202.15        216.61         6.89 o                         
   6   6   1         12.95         15.82         1.50 o                         
   7   6   1         22.62         29.54         2.69 o                         
   8   6   1         13.69         12.21         1.70 o                         
   9   6   1         33.33         25.80         2.19 o                         
  10   6   1         91.90         93.60         6.95 o                         
  11   6   1          6.73          7.83         2.05 o                         
  12   6   1         11.26          6.19         2.65 o                         
  13   6   1          3.48          4.42         4.98 o                         
  14   6   1         50.40         63.93         5.77 o                         
 -14   7   1         48.44         60.56         5.94 o                         
 -13   7   1         20.62         24.48         3.30 o                         
 -12   7   1          0.28         -4.57         4.57 o                         
 -11   7   1          4.18         -0.48         4.73 o                         
 -10   7   1         54.76         49.20         4.11 o                         
  -9   7   1         70.57         59.26         5.86 o                         
  -8   7   1        228.81        223.25         8.90 o                         
  -7   7   1          1.11         -0.34         2.86 o                         
  -6   7   1        151.40        163.85         6.90 o                         
  -5   7   1        289.13        306.19         8.65 o                         
  -4   7   1        208.11        216.19         7.01 o                         
  -3   7   1        676.93        733.66        13.14 o                         
  -2   7   1        199.66        224.97         6.26 o                         
  -1   7   1        638.64        684.15        11.73 o                         
   0   7   1          8.93          9.18         1.22 o                         
   1   7   1        638.43        681.87        11.69 o                         
   2   7   1        199.80        225.27         6.34 o                         
   3   7   1        677.24        734.57        13.05 o                         
   4   7   1        208.22        220.07         6.93 o                         
   5   7   1        289.16        285.26         8.45 o                         
   6   7   1        151.50        159.69         6.62 o                         
   7   7   1          1.10         -2.37         2.98 o                         
   8   7   1        228.68        197.57         8.96 o                         
   9   7   1         70.54         54.18         4.12 o                         
  10   7   1         54.79         44.50         4.32 o                         
  11   7   1          4.19          2.23         2.28 o                         
  12   7   1          0.28         -4.99         4.99 o                         
  13   7   1         20.59         28.81         3.24 o                         
  14   7   1         48.44         58.18         5.81 o                         
 -13   8   1         26.74         30.58         3.54 o                         
 -12   8   1         16.83         19.14         2.95 o                         
 -11   8   1         24.19         25.86         2.75 o                         
 -10   8   1         75.75         58.11         4.73 o                         
  -9   8   1         16.84         14.46         2.11 o                         
  -8   8   1        218.27        187.19         8.42 o                         
  -7   8   1         42.03         36.68         3.21 o                         
  -6   8   1         24.88         26.19         2.57 o                         
  -5   8   1          3.91          7.74         1.42 o                         
  -4   8   1        242.03        236.95         7.59 o                         
  -3   8   1        334.93        353.35         9.03 o                         
  -2   8   1       1122.26       1204.20        18.50 o                         
  -1   8   1        134.37        139.76         5.05 o                         
   0   8   1         24.14         18.04         1.25 o                         
   1   8   1        134.33        153.07         5.22 o                         
   2   8   1       1122.16       1242.88        18.88 o                         
   3   8   1        334.88        345.10         8.88 o                         
   4   8   1        242.01        248.52         7.67 o                         
   5   8   1          3.93          8.04         1.34 o                         
   6   8   1         24.88         22.28         2.04 o                         
   7   8   1         42.03         48.37         4.52 o                         
   8   8   1        218.40        182.28         8.59 o                         
   9   8   1         16.86         17.16         2.10 o                         
  10   8   1         75.64         64.06         4.76 o                         
  11   8   1         24.20         18.59         2.76 o                         
  12   8   1         16.82         20.30         2.76 o                         
  13   8   1         26.72         32.13         3.67 o                         
 -13   9   1          1.26         -4.82         6.24 o                         
 -12   9   1          5.40          0.28         4.11 o                         
 -11   9   1          6.80         11.55         2.31 o                         
 -10   9   1         15.48         16.42         2.19 o                         
  -9   9   1          2.47          0.11         3.63 o                         
  -8   9   1         23.86         20.09         2.15 o                         
  -7   9   1          3.84          5.98         1.64 o                         
  -6   9   1        134.34        116.50         6.23 o                         
  -5   9   1        172.04        174.47         7.30 o                         
  -4   9   1        153.39        146.39         6.34 o                         
  -3   9   1       1504.02       1538.11        23.30 o                         
  -2   9   1        617.14        606.12        12.42 o                         
  -1   9   1        445.86        468.28        10.44 o                         
   0   9   1         60.30         61.78         2.74 o                         
   1   9   1        445.67        432.74         9.89 o                         
   2   9   1        616.81        610.75        12.42 o                         
   3   9   1       1504.60       1536.66        23.35 o                         
   4   9   1        153.45        162.92         6.43 o                         
   5   9   1        172.15        177.52         7.39 o                         
   6   9   1        134.41        111.48         6.29 o                         
   7   9   1          3.85          0.48         3.47 o                         
   8   9   1         23.91         18.96         2.13 o                         
   9   9   1          2.48          1.83         1.80 o                         
  10   9   1         15.44         17.46         2.36 o                         
  11   9   1          6.79          4.71         2.47 o                         
  12   9   1          5.41          6.35         2.56 o                         
  13   9   1          1.26          5.10         5.42 o                         
 -13  10   1         48.24         56.49         4.81 o                         
 -12  10   1         29.83         32.42         3.36 o                         
 -11  10   1         27.95         24.45         2.89 o                         
 -10  10   1         33.16         34.34         3.11 o                         
  -9  10   1         19.23         21.21         2.13 o                         
  -8  10   1        111.72         84.19         7.18 o                         
  -7  10   1        161.04        159.00         8.09 o                         
  -6  10   1         56.74         50.65         3.83 o                         
  -5  10   1        512.09        468.61        12.31 o                         
  -4  10   1        137.50        138.01         6.65 o                         
  -3  10   1         60.25         60.17         4.33 o                         
  -2  10   1        152.50        158.59         6.38 o                         
  -1  10   1        169.04        177.15         6.55 o                         
   0  10   1        117.82        129.34         7.43 o                         
   1  10   1        168.86        171.31         6.50 o                         
   2  10   1        152.56        156.99         6.40 o                         
   3  10   1         60.21         50.65         4.26 o                         
   4  10   1        137.52        139.74         6.85 o                         
   5  10   1        512.28        476.54        12.66 o                         
   6  10   1         56.70         49.07         4.87 o                         
   7  10   1        161.17        152.64         7.86 o                         
   8  10   1        111.73         89.17         6.37 o                         
   9  10   1         19.18         15.89         2.22 o                         
  10  10   1         33.16         30.76         3.05 o                         
  11  10   1         27.97         31.10         2.98 o                         
  12  10   1         29.82         32.18         3.41 o                         
  13  10   1         48.23         56.65         4.74 o                         
 -12  11   1         19.65         20.33         3.21 o                         
 -11  11   1          5.57          0.19         4.88 o                         
 -10  11   1          3.45          4.48         2.17 o                         
  -9  11   1          5.08          1.11         4.06 o                         
  -8  11   1          2.92         -3.97         3.97 o                         
  -7  11   1        116.66        108.73         7.32 o                         
  -6  11   1        162.71        166.72         8.08 o                         
  -5  11   1         33.21         44.35         3.28 o                         
  -4  11   1        189.03        170.32         7.89 o                         
  -3  11   1         15.47         15.50         1.57 o                         
  -2  11   1         78.13         77.80         4.99 o                         
  -1  11   1         97.53         97.85         5.50 o                         
   0  11   1        292.25        312.57         6.84 o                         
   1  11   1         97.55         95.93         5.32 o                         
   2  11   1         78.08         85.91         5.18 o                         
   3  11   1         15.44         17.04         1.57 o                         
   4  11   1        188.97        181.35         7.73 o                         
   5  11   1         33.21         43.24         3.32 o                         
   6  11   1        162.68        172.66         8.13 o                         
   7  11   1        116.57        102.16         6.89 o                         
   8  11   1          2.92          4.36         1.77 o                         
   9  11   1          5.06          5.30         2.05 o                         
  10  11   1          3.45          3.06         4.02 o                         
  11  11   1          5.55          8.05         2.64 o                         
  12  11   1         19.66         23.95         3.13 o                         
 -12  12   1         37.44         42.86         3.98 o                         
 -11  12   1         18.83         18.81         2.92 o                         
 -10  12   1         23.99         23.22         2.67 o                         
  -9  12   1          1.18         -3.12         4.68 o                         
  -8  12   1          0.24          1.55         3.82 o                         
  -7  12   1         24.12         22.93         2.21 o                         
  -6  12   1         28.10         25.24         2.30 o                         
  -5  12   1         29.28         27.38         2.62 o                         
  -4  12   1         12.53         12.92         2.02 o                         
  -3  12   1         47.45         48.25         4.46 o                         
  -2  12   1         16.67         16.03         1.79 o                         
  -1  12   1          2.94          2.87         1.37 o                         
   0  12   1        181.51        198.95         5.66 o                         
   1  12   1          2.93          0.70         2.63 o                         
   2  12   1         16.66         17.44         1.68 o                         
   3  12   1         47.42         57.20         4.58 o                         
   4  12   1         12.52         17.08         1.83 o                         
   5  12   1         29.28         28.38         2.65 o                         
   6  12   1         28.10         24.77         2.43 o                         
   7  12   1         24.14         22.17         2.22 o                         
   8  12   1          0.23          2.06         3.61 o                         
   9  12   1          1.17          4.16         1.95 o                         
  10  12   1         24.00         25.95         3.03 o                         
  11  12   1         18.81         18.75         2.95 o                         
  12  12   1         37.46         46.52         4.34 o                         
 -12  13   1         50.95         67.56         5.24 o                         
 -11  13   1         15.48         13.86         3.07 o                         
 -10  13   1          9.14          9.38         2.61 o                         
  -9  13   1          9.88         10.55         2.33 o                         
  -8  13   1         79.83         83.16         6.52 o                         
  -7  13   1        126.95        115.69         7.99 o                         
  -6  13   1         23.25         24.37         2.45 o                         
  -5  13   1          8.67          9.29         1.93 o                         
  -4  13   1        166.20        163.68         7.94 o                         
  -3  13   1        344.38        312.48        10.87 o                         
  -2  13   1         85.92         94.17         6.09 o                         
  -1  13   1         13.32         14.29         1.63 o                         
   0  13   1         18.52         19.79         1.37 o                         
   1  13   1         13.34          8.95         1.67 o                         
   2  13   1         85.92         84.63         5.87 o                         
   3  13   1        344.30        301.27        10.81 o                         
   4  13   1        166.16        155.47         8.18 o                         
   5  13   1          8.70          7.18         1.96 o                         
   6  13   1         23.26         23.66         2.44 o                         
   7  13   1        126.99        128.96         8.34 o                         
   8  13   1         79.85         70.46         4.88 o                         
   9  13   1          9.88          4.60         2.52 o                         
  10  13   1          9.15         14.53         2.45 o                         
  11  13   1         15.50         14.36         3.06 o                         
  12  13   1         50.96         63.09         6.20 o                         
 -11  14   1         14.13         16.11         3.24 o                         
 -10  14   1          6.42          3.37         5.16 o                         
  -9  14   1         15.16         14.45         2.77 o                         
  -8  14   1         19.83         23.39         2.67 o                         
  -7  14   1          4.39          2.58         4.16 o                         
  -6  14   1          0.69         -2.17         3.44 o                         
  -5  14   1          1.26         -0.81         3.49 o                         
  -4  14   1         44.52         42.91         3.96 o                         
  -3  14   1         25.10         29.31         2.77 o                         
  -2  14   1        304.85        305.23        10.67 o                         
  -1  14   1        102.91        103.83         6.67 o                         
   0  14   1          0.36          0.77         1.82 o                         
   1  14   1        102.86        115.33         6.57 o                         
   2  14   1        304.84        313.19        11.20 o                         
   3  14   1         25.08         29.31         2.90 o                         
   4  14   1         44.58         49.97         4.96 o                         
   5  14   1          1.26          3.02         1.90 o                         
   6  14   1          0.69          0.24         3.55 o                         
   7  14   1          4.37          0.89         4.42 o                         
   8  14   1         19.81         20.40         2.69 o                         
   9  14   1         15.19         14.33         2.66 o                         
  10  14   1          6.40          6.31         2.60 o                         
  11  14   1         14.12         18.27         3.25 o                         
 -11  15   1         44.01         43.28         3.89 o                         
 -10  15   1          5.69          7.85         2.78 o                         
  -9  15   1         17.68         17.61         3.07 o                         
  -8  15   1          3.47          4.31         4.43 o                         
  -7  15   1         11.06          8.73         2.40 o                         
  -6  15   1         35.05         28.08         2.75 o                         
  -5  15   1          0.46         -1.84         3.96 o                         
  -4  15   1         98.87         83.25         6.71 o                         
  -3  15   1        257.60        239.35        10.53 o                         
  -2  15   1        200.85        210.21         9.34 o                         
  -1  15   1         59.01         53.11         3.99 o                         
   0  15   1         28.73         27.60         2.02 o                         
   1  15   1         59.01         58.43         5.42 o                         
   2  15   1        200.79        169.85         9.42 o                         
   3  15   1        257.71        253.63        10.58 o                         
   4  15   1         98.70         87.17         7.08 o                         
   5  15   1          0.46          6.99         1.93 o                         
   6  15   1         35.09         39.38         3.91 o                         
   7  15   1         11.07         11.78         2.37 o                         
   8  15   1          3.46         -1.67         4.86 o                         
   9  15   1         17.68         16.69         3.00 o                         
  10  15   1          5.70         -6.32         6.32 o                         
  11  15   1         44.00         52.48         4.84 o                         
 -10  16   1          5.70          6.09         6.30 o                         
  -9  16   1         10.73         10.60         3.01 o                         
  -8  16   1         22.69         23.94         2.85 o                         
  -7  16   1         14.39         16.28         2.66 o                         
  -6  16   1          3.98         -0.86         4.80 o                         
  -5  16   1         49.50         51.73         4.51 o                         
  -4  16   1         56.85         62.48         4.87 o                         
  -3  16   1        119.67        125.91         8.04 o                         
  -2  16   1         79.52         71.93         6.40 o                         
  -1  16   1         85.85         83.99         6.98 o                         
   0  16   1         89.40         90.66         4.82 o                         
   1  16   1         85.80         79.13         7.08 o                         
   2  16   1         79.58         91.02         6.78 o                         
   3  16   1        119.69        121.61         8.30 o                         
   4  16   1         56.78         49.74         4.90 o                         
   5  16   1         49.56         49.27         4.37 o                         
   6  16   1          3.98          5.33         2.15 o                         
   7  16   1         14.38          2.69         5.72 o                         
   8  16   1         22.65         29.71         3.10 o                         
   9  16   1         10.73          2.95         6.30 o                         
  10  16   1          5.70          7.96         2.89 o                         
  -9  17   1          2.65          4.70         2.69 o                         
  -8  17   1          9.34         14.61         2.71 o                         
  -7  17   1         38.10         43.30         4.04 o                         
  -6  17   1         16.70         20.44         2.94 o                         
  -5  17   1          5.20         -1.25         5.23 o                         
  -4  17   1        151.35        152.53         9.60 o                         
  -3  17   1        170.31        155.55         9.86 o                         
  -2  17   1         48.21         47.83         4.34 o                         
  -1  17   1          3.89          8.95         2.11 o                         
   0  17   1         23.82         23.49         1.81 o                         
   1  17   1          3.86          4.72         2.18 o                         
   2  17   1         48.18         44.20         3.64 o                         
   3  17   1        170.43        178.00         9.72 o                         
   4  17   1        151.44        145.59         9.72 o                         
   5  17   1          5.18          4.93         2.46 o                         
   6  17   1         16.70         18.42         2.87 o                         
   7  17   1         38.10         42.00         4.08 o                         
   8  17   1          9.36          3.61         6.13 o                         
   9  17   1          2.65         -0.37         5.43 o                         
  -8  18   1          2.59          4.22         5.45 o                         
  -7  18   1          9.59          3.10         4.19 o                         
  -6  18   1          3.72         -2.18         5.05 o                         
  -5  18   1         52.02         51.63         5.04 o                         
  -4  18   1         11.73         13.43         2.62 o                         
  -3  18   1         34.63         35.71         3.54 o                         
  -2  18   1         13.37         16.48         2.64 o                         
  -1  18   1         18.50         13.18         2.56 o                         
   0  18   1         13.66         14.44         1.82 o                         
   1  18   1         18.53         20.79         2.40 o                         
   2  18   1         13.38         16.63         2.45 o                         
   3  18   1         34.60         33.39         3.15 o                         
   4  18   1         11.74         16.70         2.74 o                         
   5  18   1         52.05         59.21         5.14 o                         
   6  18   1          3.72          2.74         3.01 o                         
   7  18   1          9.56         11.70         2.80 o                         
   8  18   1          2.59          3.40         5.75 o                         
  -7  19   1         69.15         75.65         6.39 o                         
  -6  19   1         14.95         18.03         3.13 o                         
  -5  19   1         28.84         32.85         3.42 o                         
  -4  19   1         18.49         20.48         2.78 o                         
  -3  19   1         21.83         18.90         2.88 o                         
  -2  19   1          4.34          3.29         5.20 o                         
  -1  19   1          0.37          0.28         3.41 o                         
   0  19   1          1.08          1.22         3.73 o                         
   1  19   1          0.37         -2.15         4.92 o                         
   2  19   1          4.35          2.83         3.49 o                         
   3  19   1         21.84         24.93         2.97 o                         
   4  19   1         18.49         17.91         2.93 o                         
   5  19   1         28.87         31.82         3.50 o                         
   6  19   1         14.95         17.88         2.95 o                         
   7  19   1         69.15         63.43         6.17 o                         
  -6  20   1          5.42          6.53         3.09 o                         
  -5  20   1         23.78         20.91         3.26 o                         
  -4  20   1          8.57         11.90         2.71 o                         
  -3  20   1          8.21          1.81         3.28 o                         
  -2  20   1         23.03         21.70         3.13 o                         
  -1  20   1          2.29         -0.88         5.10 o                         
   0  20   1         18.48         16.67         2.04 o                         
   1  20   1          2.29          2.44         3.78 o                         
   2  20   1         23.04         22.84         3.03 o                         
   3  20   1          8.22         10.44         2.82 o                         
   4  20   1          8.56          5.18         3.14 o                         
   5  20   1         23.77          5.04         7.35 o                         
   6  20   1          5.42          2.19         4.29 o                         
  -4  21   1         44.13         51.91         4.63 o                         
  -3  21   1          1.85          4.64         5.43 o                         
  -2  21   1         22.49         21.45         3.32 o                         
  -1  21   1          4.80          1.23         4.01 o                         
   0  21   1          5.84          4.79         3.93 o                         
   1  21   1          4.81          2.25         3.99 o                         
   2  21   1         22.50         23.13         3.23 o                         
   3  21   1          1.86          8.26         2.69 o                         
   4  21   1         44.16         56.44         5.28 o                         
  -2  22   1          5.01          9.34         2.98 o                         
  -1  22   1         14.97         18.09         3.43 o                         
   0  22   1         39.11         51.02         4.02 o                         
   1  22   1         14.97         17.76         3.22 o                         
   2  22   1          5.02          6.54         6.61 o                         
   0   0   2      15567.60      15542.54       187.82 o                         
   1   0   2      12373.77      12006.31       154.83 o                         
   2   0   2       3133.64       3107.61        42.95 o                         
   3   0   2         16.20         14.38         1.19 o                         
   4   0   2         97.88        104.22         3.96 o                         
   5   0   2        176.84        171.69         5.49 o                         
   6   0   2        286.51        329.54         8.51 o                         
   7   0   2        378.74        401.16        10.38 o                         
   8   0   2        202.16        205.04         8.13 o                         
   9   0   2        385.78        353.16        11.33 o                         
  10   0   2         33.28         35.90         3.32 o                         
  11   0   2          0.72         -1.07         4.35 o                         
  12   0   2          0.72          3.42         2.13 o                         
  13   0   2          1.97          3.71         2.55 o                         
  14   0   2          0.30         -3.22         5.70 o                         
 -14   1   2         11.51         10.08         2.95 o                         
 -13   1   2         10.04         11.46         2.65 o                         
 -12   1   2          1.65         -3.54         4.12 o                         
 -11   1   2         14.10         10.64         2.37 o                         
 -10   1   2         31.20         31.73         2.98 o                         
  -9   1   2        245.20        239.72         9.33 o                         
  -8   1   2         42.23         38.60         3.18 o                         
  -7   1   2        326.45        317.97         9.16 o                         
  -6   1   2        213.69        226.04         6.90 o                         
  -5   1   2       1455.65       1521.85        21.40 o                         
  -4   1   2        514.73        509.16         9.46 o                         
  -3   1   2        736.78        714.37        10.98 o                         
  -2   1   2       1186.60       1184.61        15.20 o                         
  -1   1   2       1426.55       1390.14        16.70 o                         
   0   1   2         41.80         46.00         1.37 o                         
   1   1   2       1426.99       1408.86        16.90 o                         
   2   1   2       1187.08       1159.99        14.95 o                         
   3   1   2        737.18        688.49        10.70 o                         
   4   1   2        515.11        479.84         9.06 o                         
   5   1   2       1455.32       1509.48        21.26 o                         
   6   1   2        213.78        218.97         6.93 o                         
   7   1   2        326.54        308.60         9.08 o                         
   8   1   2         42.26         40.78         3.25 o                         
   9   1   2        245.16        239.99         9.33 o                         
  10   1   2         31.18         34.59         2.95 o                         
  11   1   2         14.10         12.57         2.17 o                         
  12   1   2          1.66          2.58         2.67 o                         
  13   1   2         10.05         12.65         2.79 o                         
  14   1   2         11.53         10.84         3.00 o                         
   0   2   2        275.92        278.62         5.09 o                         
   1   2   2       1220.02       1189.19        14.94 o                         
   2   2   2       2889.69       2824.86        32.09 o                         
   3   2   2       1227.47       1193.67        16.24 o                         
   4   2   2       1502.61       1513.82        20.44 o                         
   5   2   2         77.54         86.51         3.90 o                         
   6   2   2         93.55         95.62         4.61 o                         
   7   2   2         42.10         39.69         3.94 o                         
   8   2   2        450.13        432.94        11.84 o                         
   9   2   2        285.93        278.92        10.23 o                         
  10   2   2        115.18        111.97         7.70 o                         
  11   2   2         27.59         22.48         2.63 o                         
  12   2   2         11.06         14.28         2.44 o                         
  13   2   2          5.93          3.70         5.89 o                         
  14   2   2          4.65          1.62         3.37 o                         
   0   3   2        650.25        692.27        10.00 o                         
   1   3   2        999.48        984.11        13.23 o                         
   2   3   2       2004.75       2045.54        24.59 o                         
   3   3   2       1538.14       1467.39        19.40 o                         
   4   3   2        250.73        234.08         6.28 o                         
   5   3   2        281.61        302.35         7.83 o                         
   6   3   2        153.41        150.04         5.87 o                         
   7   3   2         78.81         69.02         4.75 o                         
   8   3   2        309.55        306.37         9.88 o                         
   9   3   2        208.82        200.78         9.08 o                         
  10   3   2         21.32         24.27         2.13 o                         
  11   3   2         10.30          6.63         2.24 o                         
  12   3   2         92.70         97.45         8.11 o                         
  13   3   2         51.28         78.19         7.28 o                         
  14   3   2         34.10         32.66         3.40 o                         
   0   4   2        739.53        741.07        11.02 o                         
   1   4   2        169.36        175.84         4.47 o                         
   2   4   2        382.42        372.34         7.25 o                         
   3   4   2       1353.32       1418.69        19.25 o                         
   4   4   2        248.31        236.82         6.44 o                         
   5   4   2         79.02         75.04         4.14 o                         
   6   4   2        252.95        242.52         7.56 o                         
   7   4   2        107.15        106.99         5.75 o                         
   8   4   2        113.08         98.16         6.34 o                         
   9   4   2         20.06         21.35         2.34 o                         
  10   4   2        188.08        197.94         9.52 o                         
  11   4   2          3.56          1.82         4.01 o                         
  12   4   2          0.30          3.88         4.06 o                         
  13   4   2          7.03          7.36         2.79 o                         
  14   4   2         29.55         41.43         3.96 o                         
   0   5   2        260.22        290.91         6.27 o                         
   1   5   2        625.80        682.13        10.95 o                         
   2   5   2        733.60        740.28        11.92 o                         
   3   5   2         64.20         66.90         3.31 o                         
   4   5   2       2332.73       2432.22        31.08 o                         
   5   5   2        675.03        680.50        13.02 o                         
   6   5   2         79.58         75.09         4.50 o                         
   7   5   2        103.10         98.14         5.70 o                         
   8   5   2        145.86        143.75         7.15 o                         
   9   5   2        283.49        276.06        10.42 o                         
  10   5   2         41.06         40.17         3.70 o                         
  11   5   2          7.93         10.42         2.26 o                         
  12   5   2          0.46          2.30         2.25 o                         
  13   5   2         25.36         25.26         3.03 o                         
  14   5   2          6.60          0.83         6.28 o                         
   0   6   2         19.91         21.28         2.00 o                         
   1   6   2         69.11         73.75         3.39 o                         
   2   6   2        174.38        176.42         5.36 o                         
   3   6   2        494.66        528.60        10.53 o                         
   4   6   2        152.17        167.48         5.84 o                         
   5   6   2        100.45        109.79         5.16 o                         
   6   6   2        143.79        137.19         5.98 o                         
   7   6   2         71.46         67.85         4.73 o                         
   8   6   2        324.18        298.79        10.40 o                         
   9   6   2        107.71         93.72         6.84 o                         
  10   6   2         19.02         22.22         2.46 o                         
  11   6   2         42.50         43.09         4.21 o                         
  12   6   2          1.39          4.59         2.40 o                         
  13   6   2         36.78         47.51         4.15 o                         
  14   6   2          0.65          3.01         5.16 o                         
   0   7   2        429.27        472.04         9.46 o                         
   1   7   2        374.28        391.13         8.55 o                         
   2   7   2        375.75        403.44         8.88 o                         
   3   7   2         77.75         88.04         4.27 o                         
   4   7   2        184.95        195.72         6.70 o                         
   5   7   2         44.70         39.81         3.62 o                         
   6   7   2        124.63        118.24         6.26 o                         
   7   7   2         45.26         39.10         3.11 o                         
   8   7   2         64.11         57.80         5.67 o                         
   9   7   2         52.52         42.04         4.02 o                         
  10   7   2         62.03         54.88         4.24 o                         
  11   7   2          4.38          3.20         4.63 o                         
  12   7   2         23.09         18.43         2.87 o                         
  13   7   2         11.91         14.48         3.10 o                         
  14   7   2          2.77          2.20         6.12 o                         
   0   8   2        119.89        136.61         5.30 o                         
   1   8   2        971.16       1092.48        17.25 o                         
   2   8   2        163.13        172.39         5.95 o                         
   3   8   2        301.05        313.73         8.43 o                         
   4   8   2         11.61         18.71         1.63 o                         
   5   8   2         30.86         32.77         2.55 o                         
   6   8   2         30.84         31.81         2.76 o                         
   7   8   2        365.34        346.16        11.13 o                         
   8   8   2         56.54         49.28         3.85 o                         
   9   8   2          5.56         -1.60         4.12 o                         
  10   8   2         25.32         26.26         2.67 o                         
  11   8   2         11.85          1.77         5.16 o                         
  12   8   2         23.76         29.83         3.02 o                         
  13   8   2         20.64         23.93         3.15 o                         
   0   9   2         73.02         79.01         4.25 o                         
   1   9   2         57.25         73.06         4.06 o                         
   2   9   2         11.44         12.73         1.30 o                         
   3   9   2         14.56         10.93         1.47 o                         
   4   9   2         78.18         75.27         4.81 o                         
   5   9   2         72.64         58.54         4.69 o                         
   6   9   2        396.71        391.94        11.48 o                         
   7   9   2         40.59         34.40         2.68 o                         
   8   9   2         73.83         67.85         5.94 o                         
   9   9   2          5.59          2.52         2.80 o                         
  10   9   2          6.04          0.78         5.01 o                         
  11   9   2         59.23         49.13         4.86 o                         
  12   9   2          3.79          2.05         3.53 o                         
  13   9   2         39.41         44.20         3.81 o                         
   0  10   2        176.73        204.94         7.19 o                         
   1  10   2        165.34        166.33         6.40 o                         
   2  10   2        159.91        175.15         6.74 o                         
   3  10   2        215.66        192.77         7.41 o                         
   4  10   2        360.79        344.46        10.25 o                         
   5  10   2        166.57        171.33         7.74 o                         
   6  10   2        198.04        192.33         8.28 o                         
   7  10   2         24.83         24.61         2.46 o                         
   8  10   2         29.35         27.32         2.44 o                         
   9  10   2         20.00         13.79         2.42 o                         
  10  10   2         39.52         35.06         3.26 o                         
  11  10   2          9.83          9.17         2.60 o                         
  12  10   2          3.33          0.54         5.26 o                         
  13  10   2         14.34         21.02         3.13 o                         
   0  11   2         59.38         59.90         4.90 o                         
   1  11   2         98.25        102.94         5.80 o                         
   2  11   2          7.03          9.51         1.48 o                         
   3  11   2         46.48         54.29         4.64 o                         
   4  11   2         77.74         82.11         5.50 o                         
   5  11   2        115.76        109.97         6.56 o                         
   6  11   2        170.36        154.69         8.17 o                         
   7  11   2         48.81         38.25         3.10 o                         
   8  11   2         39.19         29.81         2.53 o                         
   9  11   2          1.73         -1.49         4.48 o                         
  10  11   2          3.62          1.69         4.82 o                         
  11  11   2         54.96         55.47         5.01 o                         
  12  11   2         17.82         19.29         3.19 o                         
   0  12   2        444.92        434.14        11.93 o                         
   1  12   2        112.88         99.07         5.88 o                         
   2  12   2        343.61        351.26        10.73 o                         
   3  12   2        720.66        712.01        16.16 o                         
   4  12   2        287.40        277.34        10.11 o                         
   5  12   2         10.63          2.41         4.17 o                         
   6  12   2        281.19        250.58        10.38 o                         
   7  12   2         47.55         37.97         3.08 o                         
   8  12   2          7.15          2.65         4.38 o                         
   9  12   2          1.14         -1.98         4.70 o                         
  10  12   2         15.45         12.38         2.83 o                         
  11  12   2         27.47         36.14         3.19 o                         
  12  12   2         16.43         24.75         3.34 o                         
   0  13   2        536.83        512.94        13.42 o                         
   1  13   2         93.62         93.75         6.34 o                         
   2  13   2         95.02         89.22         6.19 o                         
   3  13   2        116.07        122.13         7.00 o                         
   4  13   2          7.75          5.05         2.06 o                         
   5  13   2        237.21        237.05         9.93 o                         
   6  13   2          8.42          8.40         2.23 o                         
   7  13   2         17.10         16.82         2.34 o                         
   8  13   2          4.36          6.87         2.17 o                         
   9  13   2          4.97          6.09         2.34 o                         
  10  13   2         33.76         29.34         3.28 o                         
  11  13   2          7.86          3.32         2.79 o                         
   0  14   2         32.68         29.54         2.69 o                         
   1  14   2         46.85         56.30         3.82 o                         
   2  14   2         72.35         75.28         5.91 o                         
   3  14   2         57.67         51.76         3.96 o                         
   4  14   2          3.51          1.12         3.91 o                         
   5  14   2          9.99          8.25         2.22 o                         
   6  14   2          5.59          1.96         4.63 o                         
   7  14   2         44.88         42.31         3.60 o                         
   8  14   2         30.50         34.30         3.20 o                         
   9  14   2          5.17          1.16         4.72 o                         
  10  14   2          5.46          7.04         2.87 o                         
  11  14   2         35.48         45.72         4.51 o                         
   0  15   2        185.66        186.34         9.22 o                         
   1  15   2        209.01        194.81         9.24 o                         
   2  15   2         27.42         28.44         2.53 o                         
   3  15   2         14.48         13.38         2.23 o                         
   4  15   2         49.93         55.22         5.47 o                         
   5  15   2         34.39         35.26         2.93 o                         
   6  15   2         43.92         45.83         4.03 o                         
   7  15   2         12.89         15.06         2.39 o                         
   8  15   2          2.42          0.86         4.48 o                         
   9  15   2         10.83          5.59         5.75 o                         
  10  15   2         12.19         12.76         3.27 o                         
   0  16   2          0.92         -4.48         4.48 o                         
   1  16   2         15.91         14.55         2.46 o                         
   2  16   2         22.93         21.96         2.56 o                         
   3  16   2        134.97        114.61         8.75 o                         
   4  16   2          8.80          6.25         2.30 o                         
   5  16   2         20.40         20.37         2.60 o                         
   6  16   2          9.07          6.63         2.42 o                         
   7  16   2         21.89         26.66         2.75 o                         
   8  16   2         21.74         21.70         3.16 o                         
   9  16   2         24.38         24.58         3.44 o                         
  10  16   2          2.97         -0.64         5.76 o                         
   0  17   2          3.94          1.79         4.58 o                         
   1  17   2        212.59        193.97        10.35 o                         
   2  17   2         17.87         17.17         2.62 o                         
   3  17   2        116.59        112.91         8.72 o                         
   4  17   2          4.88          8.41         2.31 o                         
   5  17   2          4.92         -0.22         4.62 o                         
   6  17   2          8.62          7.55         2.40 o                         
   7  17   2         12.70         11.65         2.74 o                         
   8  17   2         30.42         30.40         3.32 o                         
   9  17   2         23.59         30.74         3.45 o                         
   0  18   2          2.84         -5.50         5.50 o                         
   1  18   2         19.87         24.29         2.57 o                         
   2  18   2         11.91         11.01         2.64 o                         
   3  18   2          2.79          1.19         4.92 o                         
   4  18   2          4.01          2.67         2.98 o                         
   5  18   2         11.12         12.49         2.75 o                         
   6  18   2          2.53          2.92         5.62 o                         
   7  18   2         44.50         43.92         3.79 o                         
   8  18   2          0.96          2.95         4.52 o                         
   0  19   2         25.17         28.11         3.03 o                         
   1  19   2         17.89         18.14         2.78 o                         
   2  19   2         45.28         41.63         3.82 o                         
   3  19   2         17.36         17.23         2.81 o                         
   4  19   2         47.13         44.51         4.23 o                         
   5  19   2         19.43         25.62         3.13 o                         
   6  19   2          1.43          3.31         5.08 o                         
   7  19   2         15.52         13.72         3.31 o                         
   0  20   2          0.17         -0.76         5.00 o                         
   1  20   2         12.98         12.41         2.89 o                         
   2  20   2          8.47         10.78         2.78 o                         
   3  20   2         47.01         53.13         5.09 o                         
   4  20   2         39.48         40.67         4.05 o                         
   5  20   2         12.47          9.25         3.06 o                         
   6  20   2         69.76         80.87         5.58 o                         
   0  21   2         23.69         36.03         3.29 o                         
   1  21   2         37.49         36.36         3.70 o                         
   2  21   2         12.94         18.72         3.18 o                         
   3  21   2          8.76          8.51         2.91 o                         
   4  21   2         11.08         10.11         3.12 o                         
   0  22   2         11.64         18.40         3.17 o                         
   1  22   2          1.46         -0.84         5.99 o                         
   1   0   3         52.10         52.15         2.44 o                         
   2   0   3        236.15        248.56         5.61 o                         
   3   0   3       2943.23       3053.98        35.74 o                         
   4   0   3        419.07        394.94         8.52 o                         
   5   0   3        331.97        357.80         8.67 o                         
   6   0   3         15.10         15.09         1.50 o                         
   7   0   3        294.07        287.53         9.02 o                         
   8   0   3        614.79        602.50        14.43 o                         
   9   0   3         31.96         25.65         2.56 o                         
  10   0   3         42.60         42.92         3.28 o                         
  11   0   3          1.43          3.16         4.13 o                         
  12   0   3          1.27         -5.19         5.19 o                         
  13   0   3          2.69          5.98         2.18 o                         
  14   0   3         37.45         35.67         3.64 o                         
 -14   1   3          1.83         -2.93         5.38 o                         
 -13   1   3         17.35         24.65         2.95 o                         
 -12   1   3         11.09          9.93         2.56 o                         
 -11   1   3         22.29         22.04         2.26 o                         
 -10   1   3         80.51         78.72         6.75 o                         
  -9   1   3         27.24         24.08         2.35 o                         
  -8   1   3        835.46        803.41        17.07 o                         
  -7   1   3          6.01          6.61         1.56 o                         
  -6   1   3         23.68         31.49         2.19 o                         
  -5   1   3         77.12         86.39         4.34 o                         
  -4   1   3        120.95        135.77         4.71 o                         
  -3   1   3        204.37        184.23         5.23 o                         
  -2   1   3        519.21        514.74         8.82 o                         
  -1   1   3        267.27        279.26         5.75 o                         
   0   1   3      15470.98      15123.89       381.02 o                         
   1   1   3        267.38        276.40         5.75 o                         
   2   1   3        519.08        518.37         8.88 o                         
   3   1   3        204.41        183.41         5.14 o                         
   4   1   3        121.00        126.84         4.62 o                         
   5   1   3         77.03        100.27         4.47 o                         
   6   1   3         23.66         28.48         2.19 o                         
   7   1   3          6.02          5.39         1.40 o                         
   8   1   3        835.54        807.80        17.20 o                         
   9   1   3         27.25         24.27         2.25 o                         
  10   1   3         80.53         76.77         6.75 o                         
  11   1   3         22.30         20.86         2.47 o                         
  12   1   3         11.10         10.07         2.48 o                         
  13   1   3         17.35         20.03         2.92 o                         
  14   1   3          1.83          1.29         5.72 o                         
   0   2   3       2127.19       2038.19        24.38 o                         
   1   2   3        736.64        753.22        11.24 o                         
   2   2   3        427.70        407.84         7.75 o                         
   3   2   3        388.03        376.41         7.79 o                         
   4   2   3       1371.80       1432.97        20.21 o                         
   5   2   3         84.07         85.66         4.36 o                         
   6   2   3         37.91         45.32         3.49 o                         
   7   2   3         16.39         18.95         1.74 o                         
   8   2   3        311.15        294.59         9.98 o                         
   9   2   3         52.71         53.85         3.75 o                         
  10   2   3          9.54          2.34         4.46 o                         
  11   2   3          3.49          4.02         2.05 o                         
  12   2   3          9.36          8.24         2.50 o                         
  13   2   3          1.54          1.15         3.79 o                         
  14   2   3         20.10         21.86         3.24 o                         
   0   3   3       4239.89       4616.99        61.82 o                         
   1   3   3        559.11        571.05         9.49 o                         
   2   3   3        818.25        811.29        12.49 o                         
   3   3   3         39.86         40.15         2.82 o                         
   4   3   3        651.97        679.37        12.20 o                         
   5   3   3        484.70        501.91        10.94 o                         
   6   3   3        323.76        318.27         9.20 o                         
   7   3   3         10.31          9.87         1.51 o                         
   8   3   3         30.81         30.99         2.52 o                         
   9   3   3         14.79         10.24         2.02 o                         
  10   3   3         41.36         37.69         3.30 o                         
  11   3   3         22.07         22.62         2.48 o                         
  12   3   3         17.39         19.30         2.60 o                         
  13   3   3         45.69         61.69         4.94 o                         
  14   3   3          3.79         -0.86         5.37 o                         
   0   4   3       1598.53       1715.75        21.88 o                         
   1   4   3        649.85        704.40        11.37 o                         
   2   4   3        515.23        528.73         9.65 o                         
   3   4   3        471.05        479.60         9.61 o                         
   4   4   3        293.07        306.34         7.91 o                         
   5   4   3        352.10        356.26         9.11 o                         
   6   4   3        651.14        606.78        13.03 o                         
   7   4   3        470.17        407.92        11.27 o                         
   8   4   3        405.23        391.21        11.69 o                         
   9   4   3         28.73         32.25         2.64 o                         
  10   4   3         51.31         54.73         5.43 o                         
  11   4   3         19.85         20.56         2.51 o                         
  12   4   3         16.11         14.08         2.58 o                         
  13   4   3         18.08         18.09         2.95 o                         
  14   4   3         24.47         36.59         3.37 o                         
   0   5   3       1394.95       1450.96        19.62 o                         
   1   5   3        612.96        661.72        11.28 o                         
   2   5   3         39.99         46.92         2.83 o                         
   3   5   3        156.77        151.92         5.30 o                         
   4   5   3        849.72        862.39        15.05 o                         
   5   5   3        883.91        859.07        15.68 o                         
   6   5   3         58.65         55.95         4.71 o                         
   7   5   3         45.68         40.15         3.16 o                         
   8   5   3        126.16        126.91         6.74 o                         
   9   5   3         37.65         36.67         3.44 o                         
  10   5   3         10.43         12.31         2.15 o                         
  11   5   3         24.88         25.69         2.58 o                         
  12   5   3         49.11         53.57         4.96 o                         
  13   5   3          2.85         -3.59         5.01 o                         
  14   5   3         27.12         32.31         3.43 o                         
   0   6   3        596.46        667.71        11.70 o                         
   1   6   3        340.69        378.28         8.29 o                         
   2   6   3        206.09        215.94         6.25 o                         
   3   6   3        111.25        127.77         5.17 o                         
   4   6   3        747.41        742.93        14.11 o                         
   5   6   3       1127.00       1069.79        18.54 o                         
   6   6   3        198.07        199.03         7.56 o                         
   7   6   3        287.86        246.08         9.15 o                         
   8   6   3         94.83         98.43         6.29 o                         
   9   6   3         10.63         11.14         2.01 o                         
  10   6   3         55.13         42.66         3.66 o                         
  11   6   3          2.98         -2.14         4.85 o                         
  12   6   3         12.95         12.37         2.52 o                         
  13   6   3          3.21          5.00         2.45 o                         
  14   6   3          1.51         -3.40         5.86 o                         
   0   7   3        429.56        481.64         9.97 o                         
   1   7   3        517.62        495.75        10.27 o                         
   2   7   3        156.08        176.27         5.96 o                         
   3   7   3        168.05        157.66         5.83 o                         
   4   7   3         69.38         77.59         4.48 o                         
   5   7   3         75.28         75.73         4.76 o                         
   6   7   3         82.34         76.57         5.47 o                         
   7   7   3        293.79        280.82         9.96 o                         
   8   7   3         78.29         71.46         6.08 o                         
   9   7   3          7.36          6.24         2.02 o                         
  10   7   3        262.66        252.95        11.05 o                         
  11   7   3          8.79         10.15         2.38 o                         
  12   7   3          3.91         -5.29         5.29 o                         
  13   7   3         21.17         11.58         3.12 o                         
   0   8   3         43.69         46.65         3.38 o                         
   1   8   3         98.46         90.54         4.50 o                         
   2   8   3        249.95        244.65         7.35 o                         
   3   8   3         45.73         42.31         3.41 o                         
   4   8   3         18.68         15.82         1.56 o                         
   5   8   3         32.62         29.95         2.89 o                         
   6   8   3        347.83        338.87        10.45 o                         
   7   8   3        208.84        186.36         8.49 o                         
   8   8   3        176.15        160.69         8.11 o                         
   9   8   3         48.63         42.16         3.94 o                         
  10   8   3         30.19         32.26         3.22 o                         
  11   8   3          2.18         -2.14         4.92 o                         
  12   8   3         14.44         17.91         2.83 o                         
  13   8   3         12.71         16.04         3.23 o                         
   0   9   3        402.91        420.61        10.35 o                         
   1   9   3        120.60        120.36         5.43 o                         
   2   9   3         84.08         96.00         5.14 o                         
   3   9   3         34.86         38.22         3.68 o                         
   4   9   3        405.77        408.91        11.06 o                         
   5   9   3        203.20        185.75         7.94 o                         
   6   9   3         80.06         77.96         5.58 o                         
   7   9   3          6.39          4.98         1.73 o                         
   8   9   3         26.96         18.33         2.39 o                         
   9   9   3         16.55         16.89         2.26 o                         
  10   9   3        104.94        106.83         7.91 o                         
  11   9   3         87.23         87.96         8.57 o                         
  12   9   3          2.47          5.14         2.41 o                         
  13   9   3          2.47         -6.15         6.15 o                         
   0  10   3         76.73         83.87         4.88 o                         
   1  10   3        184.94        184.16         7.15 o                         
   2  10   3         58.39         49.01         4.23 o                         
   3  10   3         40.39         33.18         2.71 o                         
   4  10   3        333.29        292.38         9.71 o                         
   5  10   3        323.64        307.91        10.29 o                         
   6  10   3        206.22        186.23         9.06 o                         
   7  10   3         39.24         38.40         3.42 o                         
   8  10   3         83.17         93.59         7.04 o                         
   9  10   3         23.05         17.74         2.56 o                         
  10  10   3         50.33         51.85         4.77 o                         
  11  10   3         20.89         23.71         3.25 o                         
  12  10   3          5.07          4.63         5.70 o                         
  13  10   3         16.30         22.41         3.19 o                         
   0  11   3          0.98          1.87         2.48 o                         
   1  11   3        866.61        884.31        17.30 o                         
   2  11   3         91.74         91.97         5.72 o                         
   3  11   3         46.93         47.84         4.67 o                         
   4  11   3         70.96         65.52         5.46 o                         
   5  11   3        491.08        456.62        13.18 o                         
   6  11   3        191.63        186.41         8.47 o                         
   7  11   3         25.53         20.77         2.35 o                         
   8  11   3         13.85         13.77         2.32 o                         
   9  11   3          0.31         -1.05         4.02 o                         
  10  11   3         34.73         35.05         3.11 o                         
  11  11   3         31.01         30.67         3.31 o                         
  12  11   3         31.57         34.43         3.40 o                         
   0  12   3         11.31         12.17         1.79 o                         
   1  12   3         63.40         66.20         5.25 o                         
   2  12   3          1.48         -2.34         3.22 o                         
   3  12   3         48.64         50.09         3.40 o                         
   4  12   3        253.10        259.58        10.00 o                         
   5  12   3        120.03        121.70         7.71 o                         
   6  12   3         11.87         14.53         2.13 o                         
   7  12   3          6.28          7.00         2.00 o                         
   8  12   3          2.32         -3.94         4.33 o                         
   9  12   3         71.02         63.68         5.04 o                         
  10  12   3         52.71         74.50         5.28 o                         
  11  12   3         34.73         40.44         3.60 o                         
  12  12   3          7.26         14.45         2.92 o                         
   0  13   3        364.71        384.77        11.75 o                         
   1  13   3         38.75         43.23         3.53 o                         
   2  13   3         95.65         95.02         6.16 o                         
   3  13   3        127.97        138.47         7.63 o                         
   4  13   3        316.26        317.39        11.43 o                         
   5  13   3        199.67        212.08         9.53 o                         
   6  13   3        124.59        123.46         7.73 o                         
   7  13   3          9.00          1.63         4.78 o                         
   8  13   3         37.22         37.00         3.55 o                         
   9  13   3         25.92         30.19         2.86 o                         
  10  13   3          8.93          6.03         2.89 o                         
  11  13   3          8.06          3.43         6.12 o                         
   0  14   3        218.04        243.68         9.95 o                         
   1  14   3         20.63         17.41         2.09 o                         
   2  14   3         25.37         23.86         2.21 o                         
   3  14   3         71.92         62.14         5.95 o                         
   4  14   3         21.76         20.08         2.29 o                         
   5  14   3         92.58         99.21         7.23 o                         
   6  14   3          6.21          0.63         4.62 o                         
   7  14   3          8.09          7.74         2.20 o                         
   8  14   3         29.74         26.73         2.97 o                         
   9  14   3         29.68         34.65         3.23 o                         
  10  14   3         61.86         62.43         5.68 o                         
  11  14   3          3.39         -1.61         5.69 o                         
   0  15   3         15.09         19.26         2.24 o                         
   1  15   3        140.39        134.06         7.78 o                         
   2  15   3         47.15         44.28         4.06 o                         
   3  15   3        107.94        101.29         7.42 o                         
   4  15   3         26.55         20.09         2.51 o                         
   5  15   3         35.08         33.08         3.25 o                         
   6  15   3         10.30          6.16         2.50 o                         
   7  15   3         30.94         28.83         2.83 o                         
   8  15   3          3.47          2.86         5.36 o                         
   9  15   3         11.81         18.16         2.74 o                         
  10  15   3          0.68          5.00         5.14 o                         
   0  16   3          7.19          4.04         4.53 o                         
   1  16   3        100.49         93.99         7.90 o                         
   2  16   3         14.10         12.34         2.40 o                         
   3  16   3        106.80        103.05         8.03 o                         
   4  16   3          6.63          9.01         2.33 o                         
   5  16   3        142.96        135.39         9.14 o                         
   6  16   3         18.84         15.29         2.83 o                         
   7  16   3          1.83         -1.87         5.15 o                         
   8  16   3          2.54          1.38         2.64 o                         
   9  16   3         19.28         18.29         3.12 o                         
   0  17   3          1.79         -4.84         4.84 o                         
   1  17   3         10.20          8.89         2.39 o                         
   2  17   3          9.63          1.61         4.58 o                         
   3  17   3         81.12         77.53         5.30 o                         
   4  17   3         34.72         35.03         3.38 o                         
   5  17   3         32.61         29.71         2.89 o                         
   6  17   3          2.88          0.94         5.04 o                         
   7  17   3          6.47          1.51         5.64 o                         
   8  17   3         20.23         24.83         2.97 o                         
   9  17   3         22.35         29.98         3.38 o                         
   0  18   3         43.55         42.53         3.67 o                         
   1  18   3         31.97         35.45         3.53 o                         
   2  18   3         37.22         41.48         3.59 o                         
   3  18   3         14.40         14.76         2.68 o                         
   4  18   3         75.38         64.87         5.47 o                         
   5  18   3         22.29         20.54         3.12 o                         
   6  18   3         22.03         21.67         3.11 o                         
   7  18   3         15.15          9.09         3.13 o                         
   8  18   3          7.30          4.67         6.30 o                         
   0  19   3         15.76         20.58         2.85 o                         
   1  19   3         11.69         14.55         2.63 o                         
   2  19   3          0.96         -0.56         4.69 o                         
   3  19   3         13.54          4.21         6.42 o                         
   4  19   3          1.62          4.03         4.34 o                         
   5  19   3         14.02         17.54         2.83 o                         
   6  19   3          9.00         13.13         2.99 o                         
   7  19   3          0.86         -4.93         6.28 o                         
   0  20   3          0.43         -3.58         5.00 o                         
   1  20   3         24.92         27.10         3.10 o                         
   2  20   3         15.60         21.07         3.10 o                         
   3  20   3         16.69         12.72         2.98 o                         
   4  20   3          7.07          8.82         2.86 o                         
   5  20   3         28.33         31.59         3.60 o                         
   0  21   3          2.78          8.48         2.63 o                         
   1  21   3          5.59          8.83         2.81 o                         
   2  21   3         10.63         13.98         3.09 o                         
   3  21   3          6.32          8.32         3.04 o                         
   4  21   3         17.45         22.95         3.26 o                         
   0   0   4       1952.81       2038.87        25.23 o                         
   1   0   4        189.96        190.69         5.23 o                         
   2   0   4        247.13        248.49         6.14 o                         
   3   0   4         33.82         38.07         2.72 o                         
   4   0   4          6.09         10.06         1.05 o                         
   5   0   4          0.22          6.02         1.07 o                         
   6   0   4         12.78         12.89         1.50 o                         
   7   0   4          5.01          6.33         1.38 o                         
   8   0   4        368.90        356.79        11.22 o                         
   9   0   4         43.98         45.56         3.81 o                         
  10   0   4        123.89        115.25         7.62 o                         
  11   0   4          1.93         -4.47         4.52 o                         
  12   0   4         26.15         32.11         3.03 o                         
  13   0   4          4.82          4.52         5.42 o                         
  14   0   4         10.13         13.62         3.04 o                         
 -14   1   4          7.75          9.46         2.86 o                         
 -13   1   4         32.70         43.51         3.92 o                         
 -12   1   4         86.38         92.81         8.02 o                         
 -11   1   4         20.22         19.71         2.61 o                         
 -10   1   4          7.96          0.69         4.97 o                         
  -9   1   4         92.88         99.60         6.71 o                         
  -8   1   4        653.82        638.55        15.46 o                         
  -7   1   4        148.40        137.13         6.70 o                         
  -6   1   4        248.86        250.79         7.93 o                         
  -5   1   4        337.92        345.49         8.94 o                         
  -4   1   4        182.39        153.28         5.51 o                         
  -3   1   4        833.68        862.99        14.02 o                         
  -2   1   4        573.46        605.44        10.61 o                         
  -1   1   4        172.31        174.23         4.94 o                         
   0   1   4        986.99       1037.21        15.43 o                         
   1   1   4        172.22        165.27         4.81 o                         
   2   1   4        573.44        616.95        10.74 o                         
   3   1   4        833.79        871.06        14.13 o                         
   4   1   4        182.37        162.66         5.80 o                         
   5   1   4        337.89        338.93         8.88 o                         
   6   1   4        248.70        224.43         7.93 o                         
   7   1   4        148.36        151.42         7.05 o                         
   8   1   4        653.90        626.88        15.14 o                         
   9   1   4         92.92         86.77         6.63 o                         
  10   1   4          7.95          8.44         1.89 o                         
  11   1   4         20.22         23.20         2.51 o                         
  12   1   4         86.36        107.93         8.97 o                         
  13   1   4         32.70         38.00         3.44 o                         
  14   1   4          7.76         10.55         2.96 o                         
   0   2   4         12.60         17.36         1.41 o                         
   1   2   4       1236.29       1325.89        18.23 o                         
   2   2   4        120.50        111.87         4.21 o                         
   3   2   4       1070.82       1138.00        17.22 o                         
   4   2   4         85.80         94.43         4.29 o                         
   5   2   4         65.27         63.13         4.08 o                         
   6   2   4         34.62         26.92         2.41 o                         
   7   2   4        213.95        177.21         8.18 o                         
   8   2   4        176.92        156.51         7.65 o                         
   9   2   4         52.64         49.80         3.91 o                         
  10   2   4         64.49         58.79         4.47 o                         
  11   2   4         51.27         47.91         4.54 o                         
  12   2   4         32.82         29.58         3.04 o                         
  13   2   4         24.37         32.29         3.13 o                         
  14   2   4          1.13         -6.35         6.35 o                         
   0   3   4       1283.18       1325.64        18.38 o                         
   1   3   4       2204.45       2331.11        28.88 o                         
   2   3   4       1624.49       1785.59        23.66 o                         
   3   3   4         23.91         18.81         1.76 o                         
   4   3   4        474.40        481.56        10.44 o                         
   5   3   4        265.92        264.69         8.01 o                         
   6   3   4         91.64         82.92         5.06 o                         
   7   3   4        360.81        321.72        10.32 o                         
   8   3   4        172.42        167.20         8.23 o                         
   9   3   4        354.25        341.11        12.06 o                         
  10   3   4         79.88         94.47         6.72 o                         
  11   3   4          3.41          0.39         4.61 o                         
  12   3   4         16.08         10.29         2.60 o                         
  13   3   4          7.05         -1.69         6.46 o                         
  14   3   4          4.84          7.33         2.75 o                         
   0   4   4         19.50         27.25         2.26 o                         
   1   4   4        593.61        634.92        11.28 o                         
   2   4   4        662.22        680.81        12.10 o                         
   3   4   4        605.29        668.86        12.42 o                         
   4   4   4        390.03        405.67         9.72 o                         
   5   4   4         14.38         12.73         1.44 o                         
   6   4   4        228.54        221.59         8.07 o                         
   7   4   4        328.41        295.21        10.00 o                         
   8   4   4        273.62        257.15        10.37 o                         
   9   4   4        239.03        240.42        10.09 o                         
  10   4   4         77.88         75.58         6.67 o                         
  11   4   4          9.08         11.98         2.32 o                         
  12   4   4          7.11          7.59         2.58 o                         
  13   4   4         17.66         17.11         3.09 o                         
  14   4   4          0.09         -1.18         5.76 o                         
   0   5   4         44.48         54.25         3.24 o                         
   1   5   4        189.16        157.86         5.41 o                         
   2   5   4        185.53        195.77         6.06 o                         
   3   5   4        279.48        271.45         7.62 o                         
   4   5   4        176.14        144.20         5.80 o                         
   5   5   4        438.37        419.12        10.73 o                         
   6   5   4         55.02         55.03         4.71 o                         
   7   5   4        193.66        161.45         7.90 o                         
   8   5   4         54.53         64.10         5.51 o                         
   9   5   4          8.08         10.33         2.12 o                         
  10   5   4         55.21         49.00         4.30 o                         
  11   5   4          4.23          2.89         3.25 o                         
  12   5   4         17.12         19.78         2.94 o                         
  13   5   4          7.02         -6.10         6.10 o                         
   0   6   4          8.40         11.98         1.17 o                         
   1   6   4        178.90        193.34         6.19 o                         
   2   6   4        243.89        284.04         7.86 o                         
   3   6   4         40.20         29.31         2.36 o                         
   4   6   4         26.39         34.36         3.40 o                         
   5   6   4        193.01        194.82         7.51 o                         
   6   6   4        224.74        208.20         8.32 o                         
   7   6   4        382.69        348.23        11.30 o                         
   8   6   4        101.85         80.13         6.30 o                         
   9   6   4        139.86        147.67         8.38 o                         
  10   6   4          4.24          7.79         2.14 o                         
  11   6   4         19.88         22.13         2.66 o                         
  12   6   4         46.10         60.77         5.29 o                         
  13   6   4          1.45         -5.81         5.81 o                         
   0   7   4        449.84        514.39        10.96 o                         
   1   7   4         37.73         37.53         3.28 o                         
   2   7   4        341.00        371.60         9.29 o                         
   3   7   4         56.73         48.29         3.94 o                         
   4   7   4        169.43        172.37         6.91 o                         
   5   7   4        109.88        109.87         5.97 o                         
   6   7   4        806.35        730.37        16.11 o                         
   7   7   4         71.37         67.09         5.75 o                         
   8   7   4        160.79        162.50         8.48 o                         
   9   7   4         22.06         25.41         2.33 o                         
  10   7   4         10.36         11.85         2.28 o                         
  11   7   4         13.77         17.05         2.53 o                         
  12   7   4         19.87         18.61         3.03 o                         
  13   7   4          5.83          3.55         2.89 o                         
   0   8   4        752.09        794.19        14.84 o                         
   1   8   4         97.58        108.76         5.08 o                         
   2   8   4        274.44        283.56         8.41 o                         
   3   8   4         37.98         38.72         3.77 o                         
   4   8   4         65.31         57.56         4.62 o                         
   5   8   4        469.48        442.01        12.13 o                         
   6   8   4        852.11        800.51        17.76 o                         
   7   8   4         89.99         97.50         6.55 o                         
   8   8   4         37.14         37.42         3.69 o                         
   9   8   4         10.16          8.71         2.30 o                         
  10   8   4         88.26         83.56         5.53 o                         
  11   8   4         12.02         16.92         2.46 o                         
  12   8   4          3.30          5.32         2.51 o                         
  13   8   4          1.41         -0.29         5.33 o                         
   0   9   4         23.92         23.98         2.24 o                         
   1   9   4         98.63        106.94         5.43 o                         
   2   9   4         56.40         53.32         4.54 o                         
   3   9   4        309.97        300.42         9.64 o                         
   4   9   4        270.11        262.06         9.09 o                         
   5   9   4        594.79        555.61        14.18 o                         
   6   9   4        159.19        154.80         8.08 o                         
   7   9   4         67.14         61.98         5.62 o                         
   8   9   4         53.88         41.52         3.37 o                         
   9   9   4         61.88         65.98         6.09 o                         
  10   9   4         72.00         64.27         5.10 o                         
  11   9   4          4.68          3.26         3.47 o                         
  12   9   4         15.56         14.18         2.95 o                         
  13   9   4         16.72         22.98         3.49 o                         
   0  10   4        256.43        253.09         8.54 o                         
   1  10   4         86.76         79.55         5.28 o                         
   2  10   4         51.23         40.99         3.12 o                         
   3  10   4        723.03        689.20        15.62 o                         
   4  10   4         75.65         77.25         5.60 o                         
   5  10   4        176.80        177.94         8.29 o                         
   6  10   4         62.82         66.38         5.62 o                         
   7  10   4        123.14        108.72         7.57 o                         
   8  10   4         83.77         72.44         6.94 o                         
   9  10   4         60.14         57.72         4.75 o                         
  10  10   4         26.59         36.56         3.60 o                         
  11  10   4         41.79         36.73         3.33 o                         
  12  10   4          6.13          1.29         5.72 o                         
   0  11   4         97.48         91.53         6.21 o                         
   1  11   4        241.26        258.56         9.12 o                         
   2  11   4        170.66        156.74         7.47 o                         
   3  11   4          6.21          7.61         1.85 o                         
   4  11   4        246.28        246.35         9.35 o                         
   5  11   4        169.98        165.98         8.38 o                         
   6  11   4          0.10          0.99         3.61 o                         
   7  11   4         52.80         55.56         4.16 o                         
   8  11   4         49.92         42.54         4.26 o                         
   9  11   4        108.37         82.28         8.01 o                         
  10  11   4         80.08         74.07         5.89 o                         
  11  11   4          6.82          1.69         6.01 o                         
  12  11   4          2.68          7.37         2.70 o                         
   0  12   4          8.66         10.59         1.67 o                         
   1  12   4        132.77        127.32         6.73 o                         
   2  12   4         70.78         64.34         5.69 o                         
   3  12   4        356.57        336.23        11.19 o                         
   4  12   4         80.54         91.04         6.44 o                         
   5  12   4         13.53          8.03         2.07 o                         
   6  12   4         97.86         94.76         7.36 o                         
   7  12   4         22.34         19.42         2.47 o                         
   8  12   4         11.48         11.53         2.26 o                         
   9  12   4         32.34         29.50         2.94 o                         
  10  12   4         90.22         87.95         8.05 o                         
  11  12   4         10.42         12.09         2.94 o                         
   0  13   4         34.17         36.63         3.43 o                         
   1  13   4          2.35         -0.52         3.40 o                         
   2  13   4         83.88         82.24         6.43 o                         
   3  13   4        190.90        165.40         8.96 o                         
   4  13   4        276.12        299.36        11.03 o                         
   5  13   4        148.68        141.96         8.78 o                         
   6  13   4         54.84         56.71         4.35 o                         
   7  13   4         20.08         20.02         2.43 o                         
   8  13   4         20.77         21.04         2.74 o                         
   9  13   4          8.19         12.26         2.41 o                         
  10  13   4         12.70         14.18         2.98 o                         
  11  13   4         36.03         38.94         3.77 o                         
   0  14   4        439.04        436.63        13.83 o                         
   1  14   4         97.13         87.99         6.85 o                         
   2  14   4        116.08        121.14         7.84 o                         
   3  14   4         16.09         14.97         2.36 o                         
   4  14   4        163.07        153.08         8.75 o                         
   5  14   4        181.87        197.29        10.03 o                         
   6  14   4         38.08         41.90         3.80 o                         
   7  14   4         64.97         78.96         7.38 o                         
   8  14   4          6.82          9.18         2.37 o                         
   9  14   4         33.11         33.97         3.22 o                         
  10  14   4         10.23         16.63         2.99 o                         
   0  15   4         33.67         32.52         3.00 o                         
   1  15   4         50.35         42.98         3.38 o                         
   2  15   4         35.58         34.63         3.20 o                         
   3  15   4         44.23         40.29         3.82 o                         
   4  15   4         16.42          9.46         2.60 o                         
   5  15   4         26.76         24.03         2.98 o                         
   6  15   4         35.04         36.41         3.42 o                         
   7  15   4          0.12         -1.00         4.04 o                         
   8  15   4          7.99          8.24         2.68 o                         
   9  15   4          9.98          3.42         5.95 o                         
  10  15   4          7.23         10.19         2.87 o                         
   0  16   4          0.77          1.66         4.22 o                         
   1  16   4          5.27          8.23         2.20 o                         
   2  16   4         65.97         64.50         4.79 o                         
   3  16   4          6.76         11.36         2.21 o                         
   4  16   4         46.89         44.18         3.80 o                         
   5  16   4         33.60         35.07         3.46 o                         
   6  16   4          3.27          2.54         5.07 o                         
   7  16   4         45.55         46.66         3.65 o                         
   8  16   4          9.56          2.52         5.25 o                         
   9  16   4          0.65         -1.78         5.23 o                         
   0  17   4         16.00         18.54         2.40 o                         
   1  17   4          4.24          1.20         2.70 o                         
   2  17   4         17.92         18.82         2.60 o                         
   3  17   4         14.13         19.03         2.48 o                         
   4  17   4          2.72         -3.47         4.96 o                         
   5  17   4         48.09         47.45         3.92 o                         
   6  17   4         27.79         28.89         3.04 o                         
   7  17   4          8.94          2.13         3.17 o                         
   8  17   4         26.70         34.33         3.41 o                         
   0  18   4         26.87         28.03         2.98 o                         
   1  18   4          3.61         -1.00         4.56 o                         
   2  18   4         11.62          2.07         5.95 o                         
   3  18   4         30.30         34.45         3.14 o                         
   4  18   4         10.00          7.87         2.98 o                         
   5  18   4         10.89         19.39         2.95 o                         
   6  18   4         26.94         27.01         3.43 o                         
   7  18   4          3.26          3.15         3.29 o                         
   0  19   4          3.59          2.94         2.50 o                         
   1  19   4         10.74         10.57         2.79 o                         
   2  19   4          0.39         -1.45         5.25 o                         
   3  19   4         17.44         19.86         2.98 o                         
   4  19   4         39.47         33.97         3.52 o                         
   5  19   4         16.86         23.35         2.99 o                         
   6  19   4          1.11          3.02         5.14 o                         
   0  20   4          7.47         14.83         2.58 o                         
   1  20   4          0.46          0.32         5.02 o                         
   2  20   4         50.91         54.73         4.52 o                         
   3  20   4         11.68          5.37         6.18 o                         
   4  20   4         29.39         29.35         3.80 o                         
   5  20   4          3.57         -1.03         5.62 o                         
   0  21   4         19.67         24.58         3.41 o                         
   1  21   4          2.95         -7.17         7.17 o                         
   2  21   4         19.52         15.93         3.39 o                         
   1   0   5        129.84        141.94         4.91 o                         
   2   0   5        448.05        468.17         9.77 o                         
   3   0   5        358.43        380.58         8.98 o                         
   4   0   5         23.68         31.37         3.12 o                         
   5   0   5          0.17          1.17         2.49 o                         
   6   0   5          3.49          0.95         2.86 o                         
   7   0   5        117.39        105.53         6.38 o                         
   8   0   5        120.81        126.60         7.30 o                         
   9   0   5          0.00         -4.24         4.24 o                         
  10   0   5         94.43         78.28         7.35 o                         
  11   0   5         16.78         14.92         2.54 o                         
  12   0   5          0.61         -0.24         4.75 o                         
  13   0   5          1.15          1.00         3.05 o                         
  14   0   5          0.97          3.04         5.27 o                         
 -14   1   5          2.44          9.37         2.55 o                         
 -13   1   5          2.76          6.37         2.58 o                         
 -12   1   5         39.59         43.17         3.77 o                         
 -11   1   5         11.03          9.71         2.52 o                         
 -10   1   5         57.05         56.24         4.60 o                         
  -9   1   5        441.63        434.11        13.51 o                         
  -8   1   5        318.89        281.72        10.58 o                         
  -7   1   5         22.10         23.85         2.19 o                         
  -6   1   5        117.73        113.41         5.98 o                         
  -5   1   5          1.31          0.83         2.38 o                         
  -4   1   5        249.24        262.15         7.81 o                         
  -3   1   5         89.08         96.11         4.65 o                         
  -2   1   5       2141.90       2215.88        28.81 o                         
  -1   1   5       1352.01       1383.34        19.73 o                         
   0   1   5         88.46        142.80       119.83 o                         
   1   1   5       1351.36       1393.80        19.89 o                         
   2   1   5       2142.36       2226.38        29.01 o                         
   3   1   5         88.92         92.21         4.62 o                         
   4   1   5        249.06        246.99         7.64 o                         
   5   1   5          1.30          3.02         1.10 o                         
   6   1   5        117.85        113.39         5.81 o                         
   7   1   5         22.08         20.22         2.00 o                         
   8   1   5        318.72        294.65        10.73 o                         
   9   1   5        441.62        417.30        13.42 o                         
  10   1   5         57.08         75.13         6.34 o                         
  11   1   5         11.04         10.10         2.53 o                         
  12   1   5         39.60         40.35         3.85 o                         
  13   1   5          2.76          0.38         5.47 o                         
  14   1   5          2.44          0.67         5.54 o                         
   0   2   5        834.27        878.50        14.36 o                         
   1   2   5        161.84        159.86         5.39 o                         
   2   2   5         39.94         38.23         3.17 o                         
   3   2   5         91.90        112.28         4.95 o                         
   4   2   5        272.11        281.20         8.05 o                         
   5   2   5        318.73        293.26         8.90 o                         
   6   2   5        163.17        154.69         6.91 o                         
   7   2   5        132.12        124.76         6.93 o                         
   8   2   5        113.72        118.82         6.88 o                         
   9   2   5        117.68        114.20         7.74 o                         
  10   2   5         91.38         86.03         7.30 o                         
  11   2   5         12.36          7.67         2.37 o                         
  12   2   5          4.18          5.49         2.42 o                         
  13   2   5         19.79         24.60         3.24 o                         
   0   3   5        273.78        302.19         7.60 o                         
   1   3   5        280.40        293.51         7.51 o                         
   2   3   5         26.12         32.55         3.13 o                         
   3   3   5        163.89        182.66         6.37 o                         
   4   3   5         92.54         82.26         4.54 o                         
   5   3   5          6.90          7.35         1.37 o                         
   6   3   5         60.11         43.84         3.17 o                         
   7   3   5        140.40        133.25         7.24 o                         
   8   3   5        232.01        213.88         9.59 o                         
   9   3   5         21.83         19.82         2.48 o                         
  10   3   5         39.67         38.35         3.25 o                         
  11   3   5         31.20         35.44         2.94 o                         
  12   3   5          9.95         14.89         2.66 o                         
  13   3   5          6.94          0.68         5.71 o                         
   0   4   5          0.01         -1.83         1.83 o                         
   1   4   5         12.13         13.35         1.30 o                         
   2   4   5        210.35        232.51         6.96 o                         
   3   4   5         17.40         17.67         1.47 o                         
   4   4   5         51.28         51.98         4.13 o                         
   5   4   5         82.12         91.36         5.01 o                         
   6   4   5         15.04         16.06         1.67 o                         
   7   4   5        304.06        279.38        10.15 o                         
   8   4   5         20.99         23.74         2.23 o                         
   9   4   5         50.48         49.28         3.99 o                         
  10   4   5          0.13          3.71         4.01 o                         
  11   4   5         33.25         30.97         2.98 o                         
  12   4   5         31.95         32.46         3.29 o                         
  13   4   5         42.32         46.94         4.26 o                         
   0   5   5        730.62        735.11        13.56 o                         
   1   5   5        296.31        347.83         8.72 o                         
   2   5   5        338.02        353.59         9.02 o                         
   3   5   5        218.34        225.04         7.53 o                         
   4   5   5         56.16         55.07         4.46 o                         
   5   5   5        144.88        132.96         6.28 o                         
   6   5   5        261.44        217.30         8.60 o                         
   7   5   5        726.09        695.51        16.61 o                         
   8   5   5         38.78         35.10         3.05 o                         
   9   5   5         67.87         65.87         4.63 o                         
  10   5   5          0.54         -2.48         4.39 o                         
  11   5   5         26.83         24.73         2.79 o                         
  12   5   5          0.56          6.17         2.20 o                         
  13   5   5          4.44          5.05         6.05 o                         
   0   6   5         82.45         92.81         4.68 o                         
   1   6   5        635.17        673.96        13.45 o                         
   2   6   5          4.24          4.31         1.17 o                         
   3   6   5        271.56        287.52         8.49 o                         
   4   6   5        143.04        154.76         6.62 o                         
   5   6   5        114.87        106.14         5.97 o                         
   6   6   5        145.87        134.85         7.09 o                         
   7   6   5        368.61        344.27        11.73 o                         
   8   6   5         73.39         64.34         5.79 o                         
   9   6   5         57.60         49.84         4.41 o                         
  10   6   5         10.50          2.75         5.03 o                         
  11   6   5         16.56         18.89         2.80 o                         
  12   6   5         29.56         28.66         3.34 o                         
  13   6   5         15.05         18.01         2.88 o                         
   0   7   5         15.85         17.64         1.61 o                         
   1   7   5        316.62        351.35         9.57 o                         
   2   7   5        192.78        204.60         7.17 o                         
   3   7   5         54.24         59.45         4.37 o                         
   4   7   5        478.71        436.83        11.82 o                         
   5   7   5        150.23        124.87         6.85 o                         
   6   7   5        215.13        186.60         8.42 o                         
   7   7   5         13.42         14.30         2.18 o                         
   8   7   5        117.71        109.32         7.30 o                         
   9   7   5        152.73        146.05         8.57 o                         
  10   7   5         85.45         86.01         7.65 o                         
  11   7   5          4.16          3.75         2.50 o                         
  12   7   5          3.32          1.00         5.27 o                         
  13   7   5          5.41          1.89         5.31 o                         
   0   8   5          0.00          0.61         2.52 o                         
   1   8   5         48.30         43.38         2.92 o                         
   2   8   5         61.51         59.61         4.70 o                         
   3   8   5        182.14        169.19         7.20 o                         
   4   8   5         44.31         41.88         4.05 o                         
   5   8   5         93.72         90.45         5.84 o                         
   6   8   5         74.28         71.61         5.87 o                         
   7   8   5        152.32        135.86         7.90 o                         
   8   8   5        133.91         95.91         7.54 o                         
   9   8   5         62.57         67.19         5.04 o                         
  10   8   5         22.59         20.97         2.84 o                         
  11   8   5          9.89         15.76         2.63 o                         
  12   8   5         11.27         15.86         2.80 o                         
   0   9   5          0.55         -1.86         2.63 o                         
   1   9   5        109.54        106.89         5.82 o                         
   2   9   5         44.69         56.27         4.27 o                         
   3   9   5        133.77        113.06         6.38 o                         
   4   9   5         75.14         75.27         5.70 o                         
   5   9   5        180.63        181.09         8.64 o                         
   6   9   5         11.95         13.98         2.11 o                         
   7   9   5         45.49         42.22         3.84 o                         
   8   9   5        238.04        222.54        10.57 o                         
   9   9   5         79.52         76.05         5.29 o                         
  10   9   5         51.80         62.39         4.78 o                         
  11   9   5         13.95         15.98         2.94 o                         
  12   9   5          1.28          1.07         5.42 o                         
   0  10   5         28.38         23.60         2.21 o                         
   1  10   5         99.44         97.75         6.42 o                         
   2  10   5         79.89         69.26         5.46 o                         
   3  10   5        203.48        206.60         8.80 o                         
   4  10   5          9.32          8.05         1.97 o                         
   5  10   5        322.35        275.03        10.74 o                         
   6  10   5         77.97         75.93         5.96 o                         
   7  10   5          9.36          6.09         1.99 o                         
   8  10   5         40.81         33.33         3.32 o                         
   9  10   5         74.11         77.01         5.21 o                         
  10  10   5         16.91         10.61         3.06 o                         
  11  10   5         35.30         43.66         4.02 o                         
  12  10   5         13.77         17.22         3.33 o                         
   0  11   5          0.31          0.21         3.33 o                         
   1  11   5        163.12        167.13         7.76 o                         
   2  11   5         53.47         56.15         5.10 o                         
   3  11   5        318.69        298.70        10.90 o                         
   4  11   5        621.51        549.33        15.08 o                         
   5  11   5        179.06        154.13         8.49 o                         
   6  11   5        173.98        150.80         8.49 o                         
   7  11   5         26.21         24.85         2.62 o                         
   8  11   5         10.58          1.26         5.03 o                         
   9  11   5          6.61          7.06         2.54 o                         
  10  11   5         12.83          9.27         2.77 o                         
  11  11   5         41.12         44.66         4.23 o                         
   0  12   5        350.28        357.41        11.47 o                         
   1  12   5        106.61        107.88         6.83 o                         
   2  12   5        272.52        254.31         9.99 o                         
   3  12   5         67.67         63.33         6.12 o                         
   4  12   5          3.70          0.56         4.20 o                         
   5  12   5         68.43         70.80         6.57 o                         
   6  12   5         47.33         44.26         4.31 o                         
   7  12   5          0.67          2.65         3.59 o                         
   8  12   5          2.86          4.92         2.14 o                         
   9  12   5          8.43         11.12         2.73 o                         
  10  12   5         20.53         25.07         2.87 o                         
  11  12   5         11.66          9.97         3.09 o                         
   0  13   5         20.80         24.82         2.30 o                         
   1  13   5        125.98        118.21         7.54 o                         
   2  13   5         28.47         23.32         2.30 o                         
   3  13   5        138.79        132.94         8.11 o                         
   4  13   5         42.87         42.88         3.92 o                         
   5  13   5        201.43        188.69        10.25 o                         
   6  13   5          2.36          7.78         1.98 o                         
   7  13   5         12.97         16.05         2.32 o                         
   8  13   5         12.87          4.61         5.12 o                         
   9  13   5         26.55         23.73         3.16 o                         
  10  13   5         34.01         32.39         3.37 o                         
  11  13   5          2.60         -1.68         6.31 o                         
   0  14   5         90.59        110.42         7.08 o                         
   1  14   5         83.97         93.89         6.69 o                         
   2  14   5          8.08          8.52         2.12 o                         
   3  14   5        130.54        119.06         8.50 o                         
   4  14   5         33.84         30.89         2.97 o                         
   5  14   5         14.76         13.88         2.61 o                         
   6  14   5         79.53         77.63         5.55 o                         
   7  14   5          3.91          3.85         2.25 o                         
   8  14   5         33.40         33.36         3.41 o                         
   9  14   5          2.89          2.65         2.61 o                         
  10  14   5          6.99          3.76         6.02 o                         
   0  15   5          0.22          0.22         2.28 o                         
   1  15   5         28.48         27.31         2.60 o                         
   2  15   5         32.07         32.61         2.75 o                         
   3  15   5         36.33         31.76         2.78 o                         
   4  15   5         27.01         29.39         2.74 o                         
   5  15   5         90.40         84.70         8.42 o                         
   6  15   5         42.98         41.33         3.93 o                         
   7  15   5         18.79         17.69         2.87 o                         
   8  15   5         21.10         21.29         3.10 o                         
   9  15   5         11.26         13.65         2.90 o                         
   0  16   5         14.86         15.05         2.50 o                         
   1  16   5         67.26         70.64         6.00 o                         
   2  16   5         10.76          9.33         2.34 o                         
   3  16   5         17.22         14.71         2.63 o                         
   4  16   5         35.09         37.12         3.47 o                         
   5  16   5         88.75         84.02         7.92 o                         
   6  16   5         17.13         22.71         2.91 o                         
   7  16   5         19.61         21.72         3.01 o                         
   8  16   5          5.53          6.54         2.67 o                         
   9  16   5         17.45         17.31         3.09 o                         
   0  17   5          0.07         -4.64         4.64 o                         
   1  17   5         39.38         42.69         3.79 o                         
   2  17   5          1.16          1.10         4.58 o                         
   3  17   5         36.33         39.94         3.67 o                         
   4  17   5         81.68         88.03         7.66 o                         
   5  17   5         13.46          5.92         3.13 o                         
   6  17   5         13.33         16.30         2.87 o                         
   7  17   5         12.66          1.49         6.02 o                         
   8  17   5          1.03          1.69         3.20 o                         
   0  18   5          0.10         -0.12         4.64 o                         
   1  18   5          3.03          2.26         2.37 o                         
   2  18   5         12.43         15.97         2.63 o                         
   3  18   5         10.24          4.23         5.57 o                         
   4  18   5         25.02         22.63         3.13 o                         
   5  18   5         57.93         56.53         5.51 o                         
   6  18   5         12.30         15.94         3.08 o                         
   7  18   5         14.94         18.86         3.19 o                         
   0  19   5          7.93          3.33         4.05 o                         
   1  19   5         44.48         53.67         5.21 o                         
   2  19   5          5.04          7.98         2.64 o                         
   3  19   5         17.84          0.05         6.73 o                         
   4  19   5         54.75         60.17         5.87 o                         
   5  19   5          1.75         -1.93         5.42 o                         
   0  20   5          1.79         -2.68         5.06 o                         
   1  20   5          2.74         -2.09         4.13 o                         
   2  20   5         31.77         42.73         4.18 o                         
   3  20   5          8.40         -7.32         7.32 o                         
   4  20   5          0.41          4.76         2.72 o                         
   0   0   6       1692.47       1748.10        24.69 o                         
   1   0   6          4.93          8.59         1.19 o                         
   2   0   6        110.77        119.25         5.42 o                         
   3   0   6        292.46        290.31         8.38 o                         
   4   0   6        147.91        156.38         6.56 o                         
   5   0   6          7.72          9.68         1.52 o                         
   6   0   6          7.34          6.54         1.45 o                         
   7   0   6         74.78         83.77         6.25 o                         
   8   0   6          2.20          2.79         3.99 o                         
   9   0   6         20.75         19.36         2.46 o                         
  10   0   6          7.02          6.40         2.38 o                         
  11   0   6          5.36          0.42         5.37 o                         
  12   0   6          5.86          5.87         2.60 o                         
  13   0   6         14.48         17.34         2.85 o                         
 -13   1   6          4.98          7.66         2.94 o                         
 -12   1   6         24.20         26.62         3.02 o                         
 -11   1   6          8.48          2.87         3.51 o                         
 -10   1   6          8.91          5.01         5.31 o                         
  -9   1   6         82.37         72.31         4.83 o                         
  -8   1   6        154.58        173.97         8.62 o                         
  -7   1   6         58.28         61.91         5.09 o                         
  -6   1   6          1.08         -3.24         3.24 o                         
  -5   1   6        270.08        265.95         8.81 o                         
  -4   1   6        297.95        299.89         9.10 o                         
  -3   1   6         36.40         39.81         3.62 o                         
  -2   1   6         79.61         82.28         4.64 o                         
  -1   1   6        136.33        128.11         5.44 o                         
   0   1   6        606.00        574.35        19.33 o                         
   1   1   6        136.48        126.94         5.25 o                         
   2   1   6         79.53         78.89         4.59 o                         
   3   1   6         36.36         33.70         2.53 o                         
   4   1   6        297.87        306.43         8.96 o                         
   5   1   6        270.07        255.71         8.88 o                         
   6   1   6          1.08         -0.25         3.15 o                         
   7   1   6         58.37         52.38         5.12 o                         
   8   1   6        154.51        162.13         8.27 o                         
   9   1   6         82.44         79.60         6.60 o                         
  10   1   6          8.90         11.00         2.27 o                         
  11   1   6          8.51         10.85         2.35 o                         
  12   1   6         24.16         26.52         3.07 o                         
  13   1   6          4.99          2.37         5.15 o                         
   0   2   6        904.98        933.47        16.02 o                         
   1   2   6         42.05         38.90         3.33 o                         
   2   2   6          3.97          7.64         1.27 o                         
   3   2   6        334.60        358.10         9.64 o                         
   4   2   6         29.75         23.04         2.03 o                         
   5   2   6         42.40         44.42         4.27 o                         
   6   2   6         33.44         32.01         3.06 o                         
   7   2   6        273.11        234.81         9.44 o                         
   8   2   6        113.35        107.52         7.10 o                         
   9   2   6         25.68         19.14         2.48 o                         
  10   2   6         12.64         11.99         2.48 o                         
  11   2   6         22.25         20.31         2.67 o                         
  12   2   6          4.07          4.96         2.43 o                         
  13   2   6          4.19          2.29         5.83 o                         
   0   3   6       1382.66       1430.54        21.76 o                         
   1   3   6         87.52        109.86         4.90 o                         
   2   3   6        315.07        310.81         8.67 o                         
   3   3   6         41.10         40.10         3.98 o                         
   4   3   6         71.37         77.09         4.86 o                         
   5   3   6        142.07        129.11         6.45 o                         
   6   3   6        315.25        289.98        10.12 o                         
   7   3   6          3.26          1.35         2.53 o                         
   8   3   6         60.78         52.02         4.40 o                         
   9   3   6          7.47          0.51         4.55 o                         
  10   3   6         21.49         34.94         3.46 o                         
  11   3   6          4.12          0.95         4.78 o                         
  12   3   6          2.38         -2.25         5.14 o                         
  13   3   6          2.18         -2.70         5.15 o                         
   0   4   6       1144.59       1202.14        19.57 o                         
   1   4   6         29.24         29.34         2.26 o                         
   2   4   6         88.13         93.09         5.07 o                         
   3   4   6        201.74        180.83         6.92 o                         
   4   4   6        195.64        179.41         7.18 o                         
   5   4   6        168.46        172.89         7.50 o                         
   6   4   6        148.81        133.70         6.93 o                         
   7   4   6         87.04         87.08         6.39 o                         
   8   4   6        149.25        121.66         8.03 o                         
   9   4   6         93.02         89.77         7.56 o                         
  10   4   6         22.74         20.01         2.63 o                         
  11   4   6         13.04         13.27         2.90 o                         
  12   4   6          6.08         -0.12         5.87 o                         
  13   4   6          3.20          2.21         5.45 o                         
   0   5   6        720.29        788.83        15.16 o                         
   1   5   6          7.89          6.72         1.27 o                         
   2   5   6         34.43         44.16         4.09 o                         
   3   5   6          0.27          0.29         1.82 o                         
   4   5   6        122.41        123.35         6.16 o                         
   5   5   6         81.12         70.23         5.22 o                         
   6   5   6        163.95        138.48         7.46 o                         
   7   5   6         13.23         11.04         2.03 o                         
   8   5   6         70.18         70.68         6.54 o                         
   9   5   6         19.42         17.85         2.58 o                         
  10   5   6         57.39         54.06         4.74 o                         
  11   5   6         17.43         14.48         2.89 o                         
  12   5   6         48.03         46.97         4.08 o                         
  13   5   6         16.08         11.95         3.00 o                         
   0   6   6          3.08          3.36         1.25 o                         
   1   6   6        300.68        305.19         9.01 o                         
   2   6   6         74.20         65.83         4.49 o                         
   3   6   6         16.60         13.82         1.64 o                         
   4   6   6        120.93        109.42         6.37 o                         
   5   6   6          1.80         -0.24         3.20 o                         
   6   6   6        221.66        203.03         9.12 o                         
   7   6   6         30.48         25.98         2.32 o                         
   8   6   6         13.03         13.38         2.27 o                         
   9   6   6         28.48         28.98         2.75 o                         
  10   6   6          4.40          0.02         5.24 o                         
  11   6   6          6.52         11.16         2.59 o                         
  12   6   6          0.72         -5.37         5.37 o                         
   0   7   6          0.41          1.30         1.84 o                         
   1   7   6        275.46        311.98         9.32 o                         
   2   7   6         75.93         83.60         5.85 o                         
   3   7   6         27.88         28.96         2.57 o                         
   4   7   6          9.44          9.69         1.79 o                         
   5   7   6        335.50        315.26        10.98 o                         
   6   7   6         29.18         30.63         2.54 o                         
   7   7   6         11.33         10.79         2.20 o                         
   8   7   6         73.48         86.33         6.90 o                         
   9   7   6        100.52         86.63         7.67 o                         
  10   7   6         58.89         55.10         4.92 o                         
  11   7   6         50.80         56.05         5.23 o                         
  12   7   6         13.08         15.54         2.75 o                         
   0   8   6        720.76        776.72        16.25 o                         
   1   8   6         38.82         47.52         4.61 o                         
   2   8   6         42.40         41.08         2.98 o                         
   3   8   6          5.39          2.15         2.27 o                         
   4   8   6        278.99        239.33         9.48 o                         
   5   8   6        331.54        313.46        11.07 o                         
   6   8   6         80.46         77.22         6.69 o                         
   7   8   6         56.52         65.07         5.67 o                         
   8   8   6          3.88          0.75         3.94 o                         
   9   8   6         33.36         31.74         3.05 o                         
  10   8   6         15.26         12.00         2.75 o                         
  11   8   6         12.38         15.60         2.81 o                         
  12   8   6          3.89          4.08         5.62 o                         
   0   9   6        136.05        128.69         6.64 o                         
   1   9   6        149.79        169.34         7.50 o                         
   2   9   6        200.44        203.55         8.42 o                         
   3   9   6        182.74        181.14         7.88 o                         
   4   9   6        133.21        131.19         7.46 o                         
   5   9   6        303.22        288.44        10.89 o                         
   6   9   6        212.08        220.61         9.84 o                         
   7   9   6         23.72         22.16         2.56 o                         
   8   9   6         16.41         19.91         2.50 o                         
   9   9   6        157.74        148.54        10.03 o                         
  10   9   6         43.50         45.10         4.08 o                         
  11   9   6          3.86          0.76         3.11 o                         
  12   9   6         23.33         19.86         3.57 o                         
   0  10   6         12.28         14.52         1.78 o                         
   1  10   6         24.17         20.60         2.02 o                         
   2  10   6         19.04         16.23         2.02 o                         
   3  10   6         94.04         87.67         6.41 o                         
   4  10   6        142.87        137.90         7.54 o                         
   5  10   6         64.27         58.19         4.37 o                         
   6  10   6         14.41         11.44         2.29 o                         
   7  10   6         42.87         38.61         3.09 o                         
   8  10   6         34.16         39.29         3.38 o                         
   9  10   6         59.24         54.46         5.25 o                         
  10  10   6         14.48         14.57         2.92 o                         
  11  10   6          0.24         -1.38         4.72 o                         
   0  11   6        239.18        242.01         9.62 o                         
   1  11   6        120.46        115.45         6.84 o                         
   2  11   6        148.31        142.22         7.97 o                         
   3  11   6        116.70        122.06         7.32 o                         
   4  11   6        142.81        130.60         8.07 o                         
   5  11   6         11.09         10.50         2.32 o                         
   6  11   6         32.18         30.91         2.70 o                         
   7  11   6         13.35         12.51         2.31 o                         
   8  11   6         90.62         85.41         7.39 o                         
   9  11   6          9.26          7.48         2.52 o                         
  10  11   6         52.83         51.39         4.84 o                         
  11  11   6         16.62         18.82         3.06 o                         
   0  12   6         20.74         23.61         2.20 o                         
   1  12   6         56.93         60.04         5.55 o                         
   2  12   6          7.03          6.44         1.94 o                         
   3  12   6         21.15         19.87         2.48 o                         
   4  12   6         77.34         74.01         6.95 o                         
   5  12   6         15.69         15.48         2.53 o                         
   6  12   6          2.11          1.84         2.19 o                         
   7  12   6          3.79          2.29         4.45 o                         
   8  12   6          2.44          4.79         2.22 o                         
   9  12   6          2.96          0.95         2.99 o                         
  10  12   6         52.19         55.94         5.39 o                         
   0  13   6         77.76         83.29         7.04 o                         
   1  13   6         59.09         55.17         4.19 o                         
   2  13   6        125.44        115.13         7.95 o                         
   3  13   6         49.26         45.00         4.32 o                         
   4  13   6        170.77        160.24         8.95 o                         
   5  13   6         77.64         72.05         6.68 o                         
   6  13   6         39.04         40.46         3.53 o                         
   7  13   6          1.96          3.11         4.19 o                         
   8  13   6          0.93          0.31         4.78 o                         
   9  13   6         19.16         18.50         3.04 o                         
  10  13   6         33.66         33.84         3.49 o                         
   0  14   6        102.90        100.43         7.76 o                         
   1  14   6         66.59         68.59         6.30 o                         
   2  14   6          8.60          8.36         2.23 o                         
   3  14   6         65.07         65.77         4.71 o                         
   4  14   6          6.27          1.53         5.08 o                         
   5  14   6        126.45        119.22         9.01 o                         
   6  14   6         37.69         34.52         3.07 o                         
   7  14   6          3.12          0.85         4.60 o                         
   8  14   6          4.42         -5.77         6.32 o                         
   9  14   6          4.94          4.55         2.62 o                         
   0  15   6         30.13         21.80         2.75 o                         
   1  15   6         46.31         51.61         4.53 o                         
   2  15   6          0.06         -4.56         4.98 o                         
   3  15   6         46.85         45.78         4.23 o                         
   4  15   6         86.55         90.02         5.78 o                         
   5  15   6         19.95         26.09         2.94 o                         
   6  15   6          6.43          9.26         2.58 o                         
   7  15   6         29.69         29.46         3.28 o                         
   8  15   6         20.12         18.58         3.38 o                         
   9  15   6         14.37         16.34         3.35 o                         
   0  16   6        106.66        108.24         8.74 o                         
   1  16   6         82.86         89.88         7.61 o                         
   2  16   6          3.57          2.97         2.32 o                         
   3  16   6         21.05         16.57         2.69 o                         
   4  16   6         33.13         37.55         3.57 o                         
   5  16   6         52.21         48.13         4.39 o                         
   6  16   6         11.17          9.59         2.77 o                         
   7  16   6         17.60         22.37         3.09 o                         
   8  16   6          3.90          2.85         4.77 o                         
   0  17   6         11.58          8.21         2.61 o                         
   1  17   6         16.06         15.82         2.77 o                         
   2  17   6          9.78         -1.27         5.88 o                         
   3  17   6         31.92         31.08         3.36 o                         
   4  17   6          6.54          1.92         5.68 o                         
   5  17   6         29.58         27.65         3.46 o                         
   6  17   6          3.61          6.69         2.56 o                         
   7  17   6         37.59         43.75         4.33 o                         
   0  18   6          0.00          2.94         5.02 o                         
   1  18   6         23.76         24.37         2.94 o                         
   2  18   6          9.28         -0.57         5.82 o                         
   3  18   6          5.11         10.56         2.68 o                         
   4  18   6          6.51          6.73         2.87 o                         
   5  18   6         28.75         29.56         3.37 o                         
   6  18   6         15.18         19.55         3.09 o                         
   0  19   6          0.12          3.20         2.44 o                         
   1  19   6          8.22          9.62         2.89 o                         
   2  19   6          5.30         11.73         2.84 o                         
   3  19   6          4.22          0.82         5.77 o                         
   4  19   6         23.89         21.11         3.62 o                         
   0  20   6          0.75         -4.60         6.06 o                         
   1  20   6         18.54         23.20         3.28 o                         
   2  20   6         21.83         27.72         3.40 o                         
   1   0   7         15.55         14.41         1.49 o                         
   2   0   7        227.77        220.35         7.87 o                         
   3   0   7        339.89        318.67         9.47 o                         
   4   0   7         88.60         84.05         5.57 o                         
   5   0   7         23.02         20.36         2.03 o                         
   6   0   7         22.78         21.23         2.10 o                         
   7   0   7         52.08         46.41         3.78 o                         
   8   0   7        231.86        218.00         9.81 o                         
   9   0   7          6.01          2.17         3.20 o                         
  10   0   7         10.90         13.09         2.50 o                         
  11   0   7         28.97         35.97         3.34 o                         
  12   0   7         15.77         20.98         3.06 o                         
  13   0   7          0.17          2.61         3.63 o                         
 -13   1   7         10.89         11.71         3.25 o                         
 -12   1   7          8.04         -6.36         6.36 o                         
 -11   1   7          5.18          5.89         2.47 o                         
 -10   1   7         37.21         41.78         4.20 o                         
  -9   1   7         11.06         12.21         2.29 o                         
  -8   1   7         10.69          6.52         2.18 o                         
  -7   1   7        103.81         93.97         6.48 o                         
  -6   1   7        177.75        161.14         7.75 o                         
  -5   1   7         42.27         36.03         3.00 o                         
  -4   1   7        290.79        286.82         9.55 o                         
  -3   1   7        162.83        142.67         6.56 o                         
  -2   1   7         21.36         24.13         2.30 o                         
  -1   1   7        150.21        153.82         6.60 o                         
   0   1   7        152.84        172.58         4.90 o                         
   1   1   7        150.26        157.95         6.75 o                         
   2   1   7         21.35         21.07         1.85 o                         
   3   1   7        162.82        160.53         6.96 o                         
   4   1   7        290.91        288.88         9.49 o                         
   5   1   7         42.29         32.12         2.92 o                         
   6   1   7        177.83        156.99         7.87 o                         
   7   1   7        103.75         95.22         6.47 o                         
   8   1   7         10.72         12.80         2.05 o                         
   9   1   7         11.08         12.01         2.35 o                         
  10   1   7         37.13         34.72         3.41 o                         
  11   1   7          5.18         -0.27         5.35 o                         
  12   1   7          8.06          6.18         2.77 o                         
  13   1   7         10.89         14.94         3.12 o                         
   0   2   7        814.17        780.37        15.28 o                         
   1   2   7          7.83          5.88         1.47 o                         
   2   2   7        142.56        145.13         6.42 o                         
   3   2   7        105.57         96.37         5.69 o                         
   4   2   7        148.28        151.49         6.90 o                         
   5   2   7        210.85        170.10         8.11 o                         
   6   2   7         73.05         58.89         5.51 o                         
   7   2   7         45.76         39.69         3.90 o                         
   8   2   7         60.72         54.41         4.30 o                         
   9   2   7         86.97         92.54         7.46 o                         
  10   2   7          6.09          1.73         5.18 o                         
  11   2   7          3.31          5.23         2.43 o                         
  12   2   7          9.82          5.11         2.91 o                         
  13   2   7         16.27         20.00         3.42 o                         
   0   3   7          0.43          1.17         2.63 o                         
   1   3   7        195.43        191.32         7.13 o                         
   2   3   7          3.09          2.01         1.30 o                         
   3   3   7         65.63         60.03         4.80 o                         
   4   3   7         34.56         26.36         2.14 o                         
   5   3   7        140.57        127.01         6.61 o                         
   6   3   7         27.54         24.92         2.42 o                         
   7   3   7         60.58         51.56         3.96 o                         
   8   3   7         88.25         74.28         6.94 o                         
   9   3   7         39.06         43.40         3.50 o                         
  10   3   7         10.66          5.65         2.60 o                         
  11   3   7         18.94         22.65         2.75 o                         
  12   3   7         22.96         19.23         3.13 o                         
   0   4   7         70.45         66.16         4.63 o                         
   1   4   7        543.71        526.27        12.58 o                         
   2   4   7         89.49         73.04         5.06 o                         
   3   4   7         85.91         91.06         5.63 o                         
   4   4   7        213.81        206.36         8.29 o                         
   5   4   7         17.07         19.62         2.02 o                         
   6   4   7         28.39         26.99         2.61 o                         
   7   4   7        182.16        162.92         8.44 o                         
   8   4   7         59.64         63.89         4.55 o                         
   9   4   7         40.82         37.56         3.47 o                         
  10   4   7         20.84         22.92         2.63 o                         
  11   4   7         21.37         20.16         3.00 o                         
  12   4   7          3.52          5.16         2.41 o                         
   0   5   7        108.66        128.90         6.15 o                         
   1   5   7         16.97         17.21         1.71 o                         
   2   5   7        139.29        152.42         7.04 o                         
   3   5   7         98.38         84.56         5.68 o                         
   4   5   7         13.34         13.01         1.83 o                         
   5   5   7        191.70        171.89         8.09 o                         
   6   5   7         56.78         46.07         3.95 o                         
   7   5   7          3.34          1.59         2.34 o                         
   8   5   7         45.56         42.32         3.50 o                         
   9   5   7         64.59         60.95         5.00 o                         
  10   5   7         28.96         26.84         2.93 o                         
  11   5   7          2.30          4.57         2.46 o                         
  12   5   7          6.29          7.43         2.85 o                         
   0   6   7         10.67          8.32         1.54 o                         
   1   6   7         23.27         25.18         2.18 o                         
   2   6   7        195.91        200.44         8.19 o                         
   3   6   7         45.82         45.62         4.51 o                         
   4   6   7        128.57        110.29         6.85 o                         
   5   6   7          0.90          2.68         1.80 o                         
   6   6   7        126.03        117.67         8.06 o                         
   7   6   7         85.47         76.69         6.64 o                         
   8   6   7         22.58         19.44         2.51 o                         
   9   6   7         12.08         11.07         2.55 o                         
  10   6   7          3.05          4.40         2.35 o                         
  11   6   7         20.06         24.34         2.95 o                         
  12   6   7         13.58         12.12         3.12 o                         
   0   7   7          4.43          2.69         3.25 o                         
   1   7   7          2.42          0.89         1.71 o                         
   2   7   7        128.61        132.07         6.70 o                         
   3   7   7         69.49         69.45         5.62 o                         
   4   7   7         24.74         25.87         2.25 o                         
   5   7   7         24.62         26.96         2.62 o                         
   6   7   7        165.85        159.25         8.29 o                         
   7   7   7         33.30         29.07         2.72 o                         
   8   7   7         67.05         69.76         6.73 o                         
   9   7   7         41.61         44.76         4.48 o                         
  10   7   7         21.72         26.42         2.99 o                         
  11   7   7         24.02         26.30         3.14 o                         
  12   7   7          1.55          1.07         5.64 o                         
   0   8   7         41.27         38.32         3.24 o                         
   1   8   7        244.54        239.99         9.04 o                         
   2   8   7         16.39         20.74         1.94 o                         
   3   8   7        264.17        270.25         9.94 o                         
   4   8   7         17.28         17.52         2.05 o                         
   5   8   7          7.87          3.19         4.02 o                         
   6   8   7         59.70         62.58         6.14 o                         
   7   8   7         49.63         52.76         4.58 o                         
   8   8   7         48.26         45.95         3.50 o                         
   9   8   7         26.49         32.47         3.22 o                         
  10   8   7          0.85         -3.38         4.82 o                         
  11   8   7          0.93         -1.42         5.36 o                         
   0   9   7         76.85         73.15         6.00 o                         
   1   9   7          9.10         10.61         1.80 o                         
   2   9   7         48.88         46.27         3.55 o                         
   3   9   7          0.68          1.05         2.49 o                         
   4   9   7          9.65          5.58         2.15 o                         
   5   9   7         81.51         92.76         6.67 o                         
   6   9   7          8.31          8.55         2.06 o                         
   7   9   7         14.75         14.15         2.35 o                         
   8   9   7         11.70         14.08         2.35 o                         
   9   9   7          2.17         -2.73         5.15 o                         
  10   9   7         33.09         36.09         3.19 o                         
  11   9   7          0.55         -3.70         6.20 o                         
   0  10   7         23.56         19.77         2.19 o                         
   1  10   7         27.76         31.77         2.53 o                         
   2  10   7        435.30        431.80        13.16 o                         
   3  10   7         89.00         85.08         6.54 o                         
   4  10   7         33.27         35.30         2.99 o                         
   5  10   7         32.34         35.12         2.95 o                         
   6  10   7         10.09          8.96         2.17 o                         
   7  10   7         16.95         18.14         2.52 o                         
   8  10   7          6.65          8.44         2.52 o                         
   9  10   7          3.52          3.82         2.47 o                         
  10  10   7          1.58         -3.39         5.33 o                         
  11  10   7         17.47         14.11         3.10 o                         
   0  11   7          2.24         -1.96         3.75 o                         
   1  11   7          4.67          3.23         4.06 o                         
   2  11   7         17.21         19.61         2.20 o                         
   3  11   7         13.25         13.02         2.23 o                         
   4  11   7         49.06         45.11         3.48 o                         
   5  11   7         42.92         44.72         3.80 o                         
   6  11   7          6.44          0.57         4.41 o                         
   7  11   7          3.72          5.14         2.28 o                         
   8  11   7         33.46         38.55         3.56 o                         
   9  11   7         32.95         34.25         3.25 o                         
  10  11   7         17.16         25.10         2.88 o                         
   0  12   7          2.68          6.80         1.96 o                         
   1  12   7         33.58         33.61         2.96 o                         
   2  12   7          2.23          3.34         4.03 o                         
   3  12   7         10.66          4.45         4.58 o                         
   4  12   7         48.11         45.72         4.35 o                         
   5  12   7          5.50          7.31         2.14 o                         
   6  12   7          0.53          4.58         2.14 o                         
   7  12   7          1.65          0.30         5.07 o                         
   8  12   7         67.13         81.28         7.36 o                         
   9  12   7          1.80          4.07         2.60 o                         
  10  12   7         23.56         20.99         3.29 o                         
   0  13   7         14.92         17.13         2.33 o                         
   1  13   7        100.92        102.67         7.38 o                         
   2  13   7         28.24         30.50         3.03 o                         
   3  13   7         24.27         25.42         2.75 o                         
   4  13   7         67.66         65.89         6.62 o                         
   5  13   7          8.65          6.81         2.41 o                         
   6  13   7         22.07         22.97         2.83 o                         
   7  13   7         10.48          9.72         2.50 o                         
   8  13   7          1.83         -0.78         5.63 o                         
   9  13   7          0.62         -5.04         5.50 o                         
   0  14   7          5.50          4.49         2.29 o                         
   1  14   7         48.83         47.43         4.64 o                         
   2  14   7          1.36          5.19         2.13 o                         
   3  14   7         19.62         18.80         2.80 o                         
   4  14   7         52.47         55.05         4.79 o                         
   5  14   7         22.61         23.35         2.82 o                         
   6  14   7         33.40         33.39         3.32 o                         
   7  14   7         46.26         43.70         4.24 o                         
   8  14   7          3.90          2.99         5.46 o                         
   9  14   7          6.22          7.16         2.99 o                         
   0  15   7        209.58        227.89        11.29 o                         
   1  15   7         31.20         32.14         2.81 o                         
   2  15   7          1.28          2.30         3.04 o                         
   3  15   7         24.63         25.35         3.08 o                         
   4  15   7         14.35         12.35         2.92 o                         
   5  15   7          5.28          2.50         5.43 o                         
   6  15   7          1.22          3.65         2.37 o                         
   7  15   7          0.20         -3.57         6.04 o                         
   8  15   7          4.26          1.00         6.26 o                         
   0  16   7         49.46         46.69         4.11 o                         
   1  16   7          4.27          2.94         3.27 o                         
   2  16   7         13.90         17.00         2.69 o                         
   3  16   7         28.87         28.02         3.26 o                         
   4  16   7         25.28         20.39         3.03 o                         
   5  16   7         18.14         11.90         3.08 o                         
   6  16   7          9.75          7.93         2.97 o                         
   7  16   7          1.16         -5.62         5.62 o                         
   0  17   7        119.32        132.42        10.45 o                         
   1  17   7         13.75          9.60         2.80 o                         
   2  17   7         55.02         57.47         5.27 o                         
   3  17   7         13.67         12.19         2.96 o                         
   4  17   7         61.47         62.05         5.97 o                         
   5  17   7          2.11          2.86         2.71 o                         
   6  17   7          4.49          6.51         2.94 o                         
   0  18   7          2.56         -1.10         4.96 o                         
   1  18   7          7.48          1.26         6.14 o                         
   2  18   7          8.91          4.34         6.59 o                         
   3  18   7         16.81         12.25         3.27 o                         
   4  18   7         10.78         13.42         3.10 o                         
   5  18   7         16.93         22.09         3.26 o                         
   0  19   7          1.40         -6.05         6.05 o                         
   1  19   7         25.99         37.85         3.53 o                         
   2  19   7         15.83          6.07         6.93 o                         
   3  19   7          8.87          5.34         6.27 o                         
   0   0   8         18.21         15.95         1.80 o                         
   1   0   8          1.71          2.28         1.53 o                         
   2   0   8         94.12         98.72         5.96 o                         
   3   0   8         84.12         81.89         6.03 o                         
   4   0   8        296.47        281.72        10.45 o                         
   5   0   8          5.26         -1.86         3.24 o                         
   6   0   8          5.00          3.62         1.67 o                         
   7   0   8          0.28          1.61         3.88 o                         
   8   0   8          5.93          4.42         4.44 o                         
   9   0   8         48.59         54.97         4.64 o                         
  10   0   8          2.48          0.65         5.25 o                         
  11   0   8         66.88         72.07         5.88 o                         
  12   0   8          0.03          0.11         3.43 o                         
 -12   1   8         13.84         14.13         2.97 o                         
 -11   1   8          7.93         11.68         2.94 o                         
 -10   1   8          4.78         12.49         2.41 o                         
  -9   1   8         21.48         19.36         2.79 o                         
  -8   1   8          0.67          4.63         4.66 o                         
  -7   1   8         17.51         18.84         2.20 o                         
  -6   1   8         98.61         86.18         6.53 o                         
  -5   1   8         95.88         94.33         6.57 o                         
  -4   1   8        145.58        147.98         7.52 o                         
  -3   1   8         17.53         19.72         1.92 o                         
  -2   1   8        549.32        510.08        12.86 o                         
  -1   1   8        217.90        206.22         8.25 o                         
   0   1   8        496.99        467.36        18.08 o                         
   1   1   8        217.79        205.99         8.39 o                         
   2   1   8        549.51        504.14        13.04 o                         
   3   1   8         17.50         15.94         1.94 o                         
   4   1   8        145.68        132.86         7.39 o                         
   5   1   8         95.85         90.95         6.23 o                         
   6   1   8         98.61         92.71         7.02 o                         
   7   1   8         17.55         16.27         2.22 o                         
   8   1   8          0.68         -1.74         3.86 o                         
   9   1   8         21.47          5.64         5.99 o                         
  10   1   8          4.78          4.56         2.52 o                         
  11   1   8          7.91          2.27         5.41 o                         
  12   1   8         13.84         17.55         3.32 o                         
   0   2   8          8.40          8.94         1.73 o                         
   1   2   8        378.42        367.32        11.00 o                         
   2   2   8        120.85        114.90         6.52 o                         
   3   2   8        206.30        205.16         8.41 o                         
   4   2   8        176.44        185.50         8.55 o                         
   5   2   8         43.53         43.70         3.36 o                         
   6   2   8         27.66         26.30         2.33 o                         
   7   2   8         11.74          2.40         4.24 o                         
   8   2   8         30.36         34.16         3.33 o                         
   9   2   8         41.59         35.73         3.43 o                         
  10   2   8         24.32         25.29         3.12 o                         
  11   2   8          6.20         -2.48         6.34 o                         
  12   2   8          0.82          3.44         5.83 o                         
   0   3   8          7.76          8.07         1.63 o                         
   1   3   8         76.30         65.01         5.28 o                         
   2   3   8        163.34        151.90         7.51 o                         
   3   3   8         92.47         88.79         5.71 o                         
   4   3   8         38.04         39.76         3.30 o                         
   5   3   8          7.26          9.52         1.94 o                         
   6   3   8         83.92         73.03         6.62 o                         
   7   3   8         30.12         30.06         2.76 o                         
   8   3   8         49.88         48.23         4.64 o                         
   9   3   8         76.23         75.16         5.32 o                         
  10   3   8          5.99          0.63         5.73 o                         
  11   3   8          4.82         11.11         2.52 o                         
  12   3   8          9.35          8.39         2.94 o                         
   0   4   8         73.15         64.95         5.28 o                         
   1   4   8        167.97        166.75         7.48 o                         
   2   4   8         83.07         76.07         5.82 o                         
   3   4   8        127.57        130.95         7.18 o                         
   4   4   8        151.21        132.47         7.55 o                         
   5   4   8         71.47         71.22         5.76 o                         
   6   4   8         13.90         13.07         2.19 o                         
   7   4   8         24.93         27.28         2.49 o                         
   8   4   8         19.75         24.00         2.61 o                         
   9   4   8         45.48         51.01         4.51 o                         
  10   4   8         20.77         20.81         3.06 o                         
  11   4   8          1.23          2.97         5.29 o                         
  12   4   8          3.60          4.11         5.26 o                         
   0   5   8         18.09         17.12         1.94 o                         
   1   5   8        367.00        372.52        11.70 o                         
   2   5   8         21.68         20.46         2.00 o                         
   3   5   8         30.10         27.01         2.41 o                         
   4   5   8         90.69         70.86         5.98 o                         
   5   5   8        125.23        119.06         7.38 o                         
   6   5   8         52.87         41.08         3.95 o                         
   7   5   8         31.77         32.42         3.02 o                         
   8   5   8         46.04         42.75         3.82 o                         
   9   5   8         37.05         37.96         3.64 o                         
  10   5   8          1.75          1.63         3.60 o                         
  11   5   8         16.03         19.69         3.16 o                         
   0   6   8         20.91         21.30         2.00 o                         
   1   6   8        180.42        157.15         7.82 o                         
   2   6   8        162.16        158.53         8.19 o                         
   3   6   8         88.13         78.09         6.14 o                         
   4   6   8         48.19         44.43         3.63 o                         
   5   6   8         38.33         39.66         3.81 o                         
   6   6   8         93.61         83.85         6.79 o                         
   7   6   8         13.68         15.52         2.45 o                         
   8   6   8         87.20         79.13         5.49 o                         
   9   6   8         18.95         15.57         2.84 o                         
  10   6   8          2.18          8.45         2.51 o                         
  11   6   8          2.68          4.62         2.54 o                         
   0   7   8        159.50        155.64         8.04 o                         
   1   7   8        125.04        121.52         7.06 o                         
   2   7   8        106.69        105.81         6.56 o                         
   3   7   8        202.85        186.01         8.66 o                         
   4   7   8         34.77         39.30         3.61 o                         
   5   7   8         49.09         39.08         3.68 o                         
   6   7   8         96.93         78.19         7.39 o                         
   7   7   8         32.32         31.67         3.16 o                         
   8   7   8         14.61         14.47         2.56 o                         
   9   7   8         23.50         27.74         2.96 o                         
  10   7   8         17.66         18.11         3.13 o                         
  11   7   8          5.63          3.75         4.03 o                         
   0   8   8        161.27        141.15         8.18 o                         
   1   8   8         31.77         26.24         2.60 o                         
   2   8   8        114.20        122.22         7.30 o                         
   3   8   8         23.29         19.02         2.37 o                         
   4   8   8         25.49         23.90         2.30 o                         
   5   8   8        153.78        133.65         8.56 o                         
   6   8   8         26.14         24.02         2.76 o                         
   7   8   8          8.67          6.21         2.22 o                         
   8   8   8         22.83         24.15         2.87 o                         
   9   8   8         49.73         50.47         4.34 o                         
  10   8   8          9.85         10.78         2.61 o                         
  11   8   8          7.60          8.44         2.96 o                         
   0   9   8         31.21         24.58         2.36 o                         
   1   9   8         22.57         27.41         2.54 o                         
   2   9   8         44.51         41.71         3.80 o                         
   3   9   8         54.37         52.14         4.08 o                         
   4   9   8         10.54          7.34         2.24 o                         
   5   9   8         27.60         26.90         2.64 o                         
   6   9   8         21.53         18.77         2.58 o                         
   7   9   8         19.83         23.27         2.58 o                         
   8   9   8          0.27         -4.63         4.63 o                         
   9   9   8         47.83         55.13         5.06 o                         
  10   9   8          1.91          5.38         2.53 o                         
   0  10   8          7.20          3.85         1.89 o                         
   1  10   8         49.56         39.93         3.34 o                         
   2  10   8          8.80          7.54         2.14 o                         
   3  10   8         45.83         45.05         4.11 o                         
   4  10   8         93.64         81.51         7.56 o                         
   5  10   8          0.78          2.16         3.17 o                         
   6  10   8         17.92         17.93         2.67 o                         
   7  10   8         16.48         20.87         2.72 o                         
   8  10   8         16.11         13.14         2.81 o                         
   9  10   8          1.85          2.68         2.59 o                         
  10  10   8          6.30          1.71         5.91 o                         
   0  11   8         38.52         37.88         3.72 o                         
   1  11   8         63.38         66.51         6.22 o                         
   2  11   8        113.82         97.78         7.54 o                         
   3  11   8         16.30         16.47         2.53 o                         
   4  11   8         22.62         24.56         2.73 o                         
   5  11   8         16.14         16.22         2.38 o                         
   6  11   8          6.13          3.65         5.02 o                         
   7  11   8         32.03         31.45         3.31 o                         
   8  11   8         32.53         39.03         3.77 o                         
   9  11   8          8.98         13.83         2.90 o                         
  10  11   8          2.18          5.26         2.90 o                         
   0  12   8          0.34         -2.14         4.40 o                         
   1  12   8         60.11         62.68         4.60 o                         
   2  12   8          6.74          8.91         2.35 o                         
   3  12   8         30.74         32.42         3.02 o                         
   4  12   8         20.74         21.18         2.74 o                         
   5  12   8         23.27         26.07         2.96 o                         
   6  12   8         13.63         15.45         2.61 o                         
   7  12   8         13.27         19.78         2.75 o                         
   8  12   8          6.28         -0.81         6.17 o                         
   9  12   8          7.66          2.45         6.26 o                         
   0  13   8         14.10         10.67         2.36 o                         
   1  13   8         34.64         29.84         2.99 o                         
   2  13   8          1.45          1.98         3.17 o                         
   3  13   8         39.07         36.99         3.41 o                         
   4  13   8         41.93         45.71         4.34 o                         
   5  13   8         30.74         24.38         3.09 o                         
   6  13   8          7.58          5.10         5.59 o                         
   7  13   8          4.17          2.86         5.37 o                         
   8  13   8          4.36         -4.47         6.43 o                         
   0  14   8         35.27         32.29         3.09 o                         
   1  14   8         16.98         20.91         2.69 o                         
   2  14   8         33.94         33.22         3.22 o                         
   3  14   8         75.74         75.02         5.60 o                         
   4  14   8          5.00          2.64         5.05 o                         
   5  14   8         30.47         35.95         3.31 o                         
   6  14   8          9.89         18.29         2.84 o                         
   7  14   8          2.80          6.32         2.58 o                         
   8  14   8          1.19          4.42         5.48 o                         
   0  15   8          7.35         11.94         2.44 o                         
   1  15   8         42.70         42.22         3.77 o                         
   2  15   8         23.16         25.21         3.18 o                         
   3  15   8         48.08         50.74         5.02 o                         
   4  15   8         55.39         51.09         4.73 o                         
   5  15   8         24.16         22.04         3.06 o                         
   6  15   8          9.13         16.45         2.78 o                         
   7  15   8          5.77          3.16         4.00 o                         
   0  16   8         10.11          3.41         5.03 o                         
   1  16   8         24.04         21.11         3.13 o                         
   2  16   8         10.70          9.26         3.06 o                         
   3  16   8         32.60         28.65         3.39 o                         
   4  16   8          8.60          6.81         3.13 o                         
   5  16   8          2.45          1.94         5.64 o                         
   6  16   8         13.73         26.32         3.13 o                         
   0  17   8          0.00          6.17         2.31 o                         
   1  17   8         10.75          2.78         6.08 o                         
   2  17   8         16.96          5.32         7.03 o                         
   3  17   8         23.54         23.71         3.27 o                         
   4  17   8         16.37         12.70         3.39 o                         
   5  17   8          5.70          5.64         3.12 o                         
   0  18   8          0.35          0.59         5.53 o                         
   1  18   8         11.87         11.75         3.06 o                         
   2  18   8         10.38         10.16         3.21 o                         
   3  18   8         32.01         39.19         3.81 o                         
   1   0   9        784.08        736.48        17.32 o                         
   2   0   9          5.94          6.34         1.91 o                         
   3   0   9          4.44          4.88         1.84 o                         
   4   0   9         96.27         90.62         6.90 o                         
   5   0   9         11.99          9.21         2.14 o                         
   6   0   9         32.78         39.08         3.01 o                         
   7   0   9         12.94         11.08         2.17 o                         
   8   0   9         34.42         36.97         3.43 o                         
   9   0   9         28.24         26.47         3.09 o                         
  10   0   9         28.51         27.67         3.31 o                         
  11   0   9          8.68          8.57         3.05 o                         
 -11   1   9         13.14         18.34         2.96 o                         
 -10   1   9          2.96          5.44         2.66 o                         
  -9   1   9          0.33          2.38         3.19 o                         
  -8   1   9         32.18         40.15         3.96 o                         
  -7   1   9         49.92         47.44         3.59 o                         
  -6   1   9         10.67          8.01         2.08 o                         
  -5   1   9         44.26         37.74         3.14 o                         
  -4   1   9         27.51         26.67         2.45 o                         
  -3   1   9          7.33          8.12         1.86 o                         
  -2   1   9         53.05         53.57         5.29 o                         
  -1   1   9        125.47        138.13         7.61 o                         
   0   1   9         66.80         70.05         4.56 o                         
   1   1   9        125.44        120.39         7.29 o                         
   2   1   9         53.06         52.65         5.06 o                         
   3   1   9          7.31          4.02         1.83 o                         
   4   1   9         27.50         27.46         2.41 o                         
   5   1   9         44.29         34.83         3.05 o                         
   6   1   9         10.67          7.74         2.14 o                         
   7   1   9         49.94         53.86         4.47 o                         
   8   1   9         32.18         28.27         2.99 o                         
   9   1   9          0.33         -5.25         5.50 o                         
  10   1   9          2.96         10.19         2.63 o                         
  11   1   9         13.14         18.60         2.82 o                         
   0   2   9       1681.28       1670.47        28.36 o                         
   1   2   9        660.67        662.26        16.31 o                         
   2   2   9         61.02         63.66         5.55 o                         
   3   2   9         42.85         43.99         3.44 o                         
   4   2   9         55.54         56.14         3.93 o                         
   5   2   9         58.71         45.09         3.97 o                         
   6   2   9          1.80         -1.16         4.03 o                         
   7   2   9         16.63         15.26         2.45 o                         
   8   2   9         15.84         12.81         2.60 o                         
   9   2   9         24.57         27.72         3.12 o                         
  10   2   9         77.91         80.52         6.01 o                         
  11   2   9          1.88         10.24         2.62 o                         
   0   3   9          3.32          7.84         1.90 o                         
   1   3   9        144.63        130.49         7.80 o                         
   2   3   9        120.55        128.34         7.00 o                         
   3   3   9         33.75         34.17         3.39 o                         
   4   3   9          1.53          5.05         1.66 o                         
   5   3   9          7.28          8.05         2.05 o                         
   6   3   9          9.34         13.10         1.95 o                         
   7   3   9          3.98          2.27         2.47 o                         
   8   3   9         38.47         42.67         3.56 o                         
   9   3   9         26.64         31.15         3.09 o                         
  10   3   9         11.22          2.44         6.62 o                         
  11   3   9         24.98         30.20         3.53 o                         
   0   4   9        689.69        623.08        15.93 o                         
   1   4   9        184.64        188.69         8.75 o                         
   2   4   9         74.33         67.88         5.91 o                         
   3   4   9          6.56          2.41         1.83 o                         
   4   4   9          6.09          1.17         3.87 o                         
   5   4   9        140.04        129.04         8.46 o                         
   6   4   9         20.46         25.84         2.57 o                         
   7   4   9          1.93          2.56         2.04 o                         
   8   4   9          5.00          2.93         4.85 o                         
   9   4   9         31.23         31.79         3.18 o                         
  10   4   9         68.77         77.17         5.96 o                         
  11   4   9         14.72         18.20         3.10 o                         
   0   5   9        166.86        171.31         8.54 o                         
   1   5   9         34.87         31.88         2.82 o                         
   2   5   9        177.29        162.81         8.37 o                         
   3   5   9          6.22          2.78         4.19 o                         
   4   5   9        125.28        114.14         7.60 o                         
   5   5   9         16.33         17.69         2.34 o                         
   6   5   9         63.26         54.14         4.33 o                         
   7   5   9         16.75         17.27         2.35 o                         
   8   5   9         35.11         34.98         3.11 o                         
   9   5   9          4.94          6.53         2.59 o                         
  10   5   9          1.56          0.21         5.66 o                         
  11   5   9          4.92          4.28         5.62 o                         
   0   6   9         18.92         17.48         2.28 o                         
   1   6   9         72.92         70.91         6.32 o                         
   2   6   9         25.51         26.78         2.64 o                         
   3   6   9         26.25         27.97         2.34 o                         
   4   6   9         65.14         69.65         5.93 o                         
   5   6   9         43.51         44.86         4.15 o                         
   6   6   9         13.83         14.40         2.29 o                         
   7   6   9          5.11          7.93         2.36 o                         
   8   6   9         57.44         61.57         5.07 o                         
   9   6   9         44.26         43.39         4.12 o                         
  10   6   9         29.05         29.84         3.47 o                         
   0   7   9          8.62          3.67         3.86 o                         
   1   7   9        109.71        116.33         7.33 o                         
   2   7   9         42.40         45.78         3.79 o                         
   3   7   9         18.73         15.03         2.29 o                         
   4   7   9         87.70         88.06         6.77 o                         
   5   7   9         41.70         35.03         3.40 o                         
   6   7   9         10.80         10.36         2.49 o                         
   7   7   9          0.80          0.22         4.61 o                         
   8   7   9         18.31         19.33         2.81 o                         
   9   7   9          2.97         -0.02         5.31 o                         
  10   7   9          3.67          8.45         2.53 o                         
   0   8   9          8.36         13.81         2.10 o                         
   1   8   9         26.06         20.63         2.33 o                         
   2   8   9         57.67         50.02         4.12 o                         
   3   8   9        172.64        156.30         8.93 o                         
   4   8   9         54.88         59.27         5.90 o                         
   5   8   9         56.53         55.90         4.59 o                         
   6   8   9         20.99         18.96         2.67 o                         
   7   8   9          1.46          4.53         2.31 o                         
   8   8   9         17.99         18.78         2.84 o                         
   9   8   9          4.33         -3.71         5.14 o                         
  10   8   9          2.02         -6.29         6.29 o                         
   0   9   9          3.83          1.26         4.55 o                         
   1   9   9         82.53         92.08         7.21 o                         
   2   9   9         41.16         43.48         3.98 o                         
   3   9   9         51.94         44.86         4.49 o                         
   4   9   9         34.47         36.87         3.19 o                         
   5   9   9          0.70         -2.49         5.28 o                         
   6   9   9         25.63         20.71         2.72 o                         
   7   9   9         17.24          4.82         5.98 o                         
   8   9   9         16.11         16.29         2.86 o                         
   9   9   9         26.20         30.37         3.29 o                         
  10   9   9          1.90          1.80         3.89 o                         
   0  10   9         54.64         57.79         5.62 o                         
   1  10   9         98.81        105.03         8.11 o                         
   2  10   9         35.07         28.27         2.88 o                         
   3  10   9         92.69         99.94         7.74 o                         
   4  10   9         60.30         63.47         4.93 o                         
   5  10   9         25.86         27.07         2.82 o                         
   6  10   9          8.33          9.16         2.48 o                         
   7  10   9          5.06          6.71         2.67 o                         
   8  10   9          2.74         -0.05         4.81 o                         
   9  10   9          8.25          9.00         3.13 o                         
   0  11   9         13.15         15.91         2.47 o                         
   1  11   9         26.56         26.35         2.73 o                         
   2  11   9         73.91         72.84         5.35 o                         
   3  11   9          0.47         -0.93         4.39 o                         
   4  11   9          2.91          3.17         2.50 o                         
   5  11   9         13.08         18.91         2.53 o                         
   6  11   9         17.04         13.49         2.84 o                         
   7  11   9          7.67         11.75         2.78 o                         
   8  11   9          3.32          3.99         5.51 o                         
   9  11   9          8.50         16.67         2.93 o                         
   0  12   9         42.87         52.93         4.74 o                         
   1  12   9         11.97         10.11         2.47 o                         
   2  12   9         37.13         39.60         3.67 o                         
   3  12   9          1.30          3.54         2.28 o                         
   4  12   9         20.55         23.04         2.83 o                         
   5  12   9         16.19         15.86         2.76 o                         
   6  12   9          3.37         -3.91         5.39 o                         
   7  12   9         21.31         22.48         3.29 o                         
   8  12   9         17.74         23.17         3.42 o                         
   0  13   9          7.31          7.29         2.37 o                         
   1  13   9          5.90          1.65         5.42 o                         
   2  13   9          9.84          9.13         2.53 o                         
   3  13   9          0.13          3.42         3.44 o                         
   4  13   9          9.20          2.83         5.57 o                         
   5  13   9         16.94         13.59         2.85 o                         
   6  13   9          0.91          1.26         3.60 o                         
   7  13   9          5.13          3.00         6.21 o                         
   0  14   9          0.00         -2.40         4.74 o                         
   1  14   9         20.66         27.46         2.78 o                         
   2  14   9         26.36         27.83         2.97 o                         
   3  14   9         29.19         29.87         3.08 o                         
   4  14   9          1.72          5.16         5.41 o                         
   5  14   9         76.81        103.24         8.79 o                         
   6  14   9          8.96         15.74         2.88 o                         
   7  14   9         13.09         20.90         2.82 o                         
   0  15   9          0.08          0.49         4.67 o                         
   1  15   9          7.53          2.00         5.66 o                         
   2  15   9         25.30         26.63         3.13 o                         
   3  15   9         59.33         54.51         5.03 o                         
   4  15   9         24.07         21.14         3.20 o                         
   5  15   9          3.06         -6.39         6.39 o                         
   6  15   9          0.46          0.49         1.88 o                         
   0  16   9          4.43         -3.28         5.74 o                         
   1  16   9          7.27          7.82         2.89 o                         
   2  16   9          0.49         -1.77         5.74 o                         
   3  16   9          7.38         11.28         3.19 o                         
   4  16   9         17.71         28.50         3.49 o                         
   0  17   9          4.21         -6.64         6.64 o                         
   1  17   9          3.13          2.24         5.50 o                         
   2  17   9          9.46         -1.04         7.15 o                         
   0   0  10         17.35         18.62         2.45 o                         
   1   0  10         15.97         18.10         2.32 o                         
   2   0  10          0.03         -3.94         3.94 o                         
   3   0  10          1.90          0.36         3.70 o                         
   4   0  10          4.98         -4.43         5.04 o                         
   5   0  10         32.97         33.21         3.06 o                         
   6   0  10          6.23         -2.42         4.83 o                         
   7   0  10          1.17          5.60         2.06 o                         
   8   0  10         25.18         27.82         3.05 o                         
   9   0  10          0.74         -5.19         5.19 o                         
  10   0  10          9.18          3.44         6.14 o                         
 -10   1  10          6.08          1.02         4.90 o                         
  -9   1  10          2.63          2.69         2.92 o                         
  -8   1  10         13.60         15.76         2.64 o                         
  -7   1  10          6.03         -0.42         4.81 o                         
  -6   1  10         20.82         12.52         2.50 o                         
  -5   1  10         32.56         30.64         2.76 o                         
  -4   1  10         19.55         17.26         2.35 o                         
  -3   1  10         11.34          8.59         2.14 o                         
  -2   1  10         48.76         50.63         4.03 o                         
  -1   1  10        115.74        110.53         7.59 o                         
   0   1  10        212.29        211.76         7.17 o                         
   1   1  10        115.74        104.44         8.03 o                         
   2   1  10         48.78         51.52         3.78 o                         
   3   1  10         11.34          7.00         2.03 o                         
   4   1  10         19.54         20.29         2.27 o                         
   5   1  10         32.57         33.43         2.79 o                         
   6   1  10         20.83         14.45         2.45 o                         
   7   1  10          6.02          9.42         2.27 o                         
   8   1  10         13.60         14.37         2.68 o                         
   9   1  10          2.63          4.66         5.34 o                         
  10   1  10          6.08          7.40         2.93 o                         
   0   2  10          9.82          1.36         4.74 o                         
   1   2  10         80.67         72.33         6.90 o                         
   2   2  10         27.06         28.75         2.85 o                         
   3   2  10         45.08         45.41         3.92 o                         
   4   2  10          5.33          2.23         4.18 o                         
   5   2  10          6.77          3.11         4.32 o                         
   6   2  10          4.74         -0.94         4.39 o                         
   7   2  10         10.97         13.49         2.44 o                         
   8   2  10         10.16         14.06         2.78 o                         
   9   2  10          2.35         -3.16         5.61 o                         
  10   2  10          3.67         11.45         2.71 o                         
   0   3  10          9.72          8.63         2.23 o                         
   1   3  10         53.05         49.43         3.88 o                         
   2   3  10         27.05         27.61         2.54 o                         
   3   3  10         43.93         40.71         3.69 o                         
   4   3  10         46.47         45.67         3.30 o                         
   5   3  10         21.19         16.36         2.54 o                         
   6   3  10         15.85         15.80         2.68 o                         
   7   3  10          5.64          1.61         4.97 o                         
   8   3  10         45.26         39.98         3.69 o                         
   9   3  10         16.85         18.18         3.06 o                         
  10   3  10         15.05         19.77         3.14 o                         
   0   4  10         16.45         16.05         2.37 o                         
   1   4  10          2.52          5.67         1.95 o                         
   2   4  10         32.49         36.15         3.22 o                         
   3   4  10         30.99         28.24         2.79 o                         
   4   4  10          5.82         -1.38         4.83 o                         
   5   4  10         18.73         16.44         2.55 o                         
   6   4  10         24.21         31.84         3.01 o                         
   7   4  10         11.03         16.91         2.64 o                         
   8   4  10         24.52         22.98         3.08 o                         
   9   4  10         13.59         21.61         3.12 o                         
  10   4  10         49.83         56.94         5.63 o                         
   0   5  10        108.35        113.42         7.67 o                         
   1   5  10        113.91        108.25         7.73 o                         
   2   5  10         81.21         72.75         6.90 o                         
   3   5  10         13.48         11.40         2.22 o                         
   4   5  10         67.78         65.86         4.74 o                         
   5   5  10         22.94         23.09         2.60 o                         
   6   5  10         14.79         15.50         2.44 o                         
   7   5  10         14.47         11.79         2.64 o                         
   8   5  10         13.12         10.53         3.00 o                         
   9   5  10         35.21         35.03         3.54 o                         
  10   5  10         10.02         16.08         3.04 o                         
   0   6  10         88.18         87.71         7.02 o                         
   1   6  10         30.93         32.31         3.05 o                         
   2   6  10         68.69         62.78         4.69 o                         
   3   6  10         85.12         85.39         7.01 o                         
   4   6  10          0.08          1.92         4.05 o                         
   5   6  10         67.81         72.02         6.97 o                         
   6   6  10         12.21         14.76         2.37 o                         
   7   6  10         14.56         25.78         2.72 o                         
   8   6  10         25.88         31.49         3.24 o                         
   9   6  10          4.76          0.91         5.52 o                         
  10   6  10         31.79         37.56         3.84 o                         
   0   7  10          0.27          1.14         3.90 o                         
   1   7  10         31.92         36.87         3.26 o                         
   2   7  10        104.37         96.15         8.31 o                         
   3   7  10          8.64          1.01         4.74 o                         
   4   7  10          2.10         -1.43         4.01 o                         
   5   7  10         21.52         22.44         2.87 o                         
   6   7  10          4.51          3.46         4.38 o                         
   7   7  10          8.99          7.98         2.61 o                         
   8   7  10          3.52          2.26         5.48 o                         
   9   7  10          5.83          4.95         2.80 o                         
   0   8  10          5.18          3.86         4.39 o                         
   1   8  10          0.31          2.47         2.67 o                         
   2   8  10         19.13         21.30         2.54 o                         
   3   8  10         41.24         47.75         4.16 o                         
   4   8  10         34.71         35.45         2.91 o                         
   5   8  10         12.61         11.86         2.66 o                         
   6   8  10          8.20          9.90         2.66 o                         
   7   8  10         13.85         16.70         2.91 o                         
   8   8  10         11.92          7.17         2.90 o                         
   9   8  10          1.31          2.23         5.49 o                         
   0   9  10          5.94          9.94         2.24 o                         
   1   9  10         18.72         22.09         2.54 o                         
   2   9  10          4.67          3.97         2.22 o                         
   3   9  10          6.69          7.45         2.43 o                         
   4   9  10         23.07         25.27         2.72 o                         
   5   9  10          9.74          5.33         2.81 o                         
   6   9  10         32.06         31.17         3.19 o                         
   7   9  10          2.60          2.19         3.54 o                         
   8   9  10          0.34         -3.04         6.03 o                         
   0  10  10         19.24         15.88         2.68 o                         
   1  10  10         28.42         21.72         2.75 o                         
   2  10  10          5.55          4.37         2.32 o                         
   3  10  10         13.11         12.94         2.59 o                         
   4  10  10          0.05          1.00         4.87 o                         
   5  10  10         22.44         21.63         2.95 o                         
   6  10  10          4.21          7.97         2.52 o                         
   7  10  10         15.99         21.94         3.05 o                         
   8  10  10          7.61         14.28         2.80 o                         
   0  11  10          5.01          1.72         4.36 o                         
   1  11  10         20.87         22.83         2.76 o                         
   2  11  10          6.54         10.46         2.40 o                         
   3  11  10         18.40         14.46         2.84 o                         
   4  11  10         13.98         11.92         2.85 o                         
   5  11  10         13.41         16.30         2.89 o                         
   6  11  10          3.64          5.36         2.89 o                         
   7  11  10          2.44          3.62         2.63 o                         
   0  12  10          0.56          1.29         2.82 o                         
   1  12  10          0.96         -1.33         5.02 o                         
   2  12  10         25.43         30.91         3.28 o                         
   3  12  10         24.71         28.24         3.05 o                         
   4  12  10          4.86          1.41         5.75 o                         
   5  12  10          0.13          1.81         3.71 o                         
   6  12  10          9.99          9.92         2.89 o                         
   7  12  10          4.34          3.68         4.23 o                         
   0  13  10          1.67          0.77         4.25 o                         
   1  13  10         11.60          4.89         4.95 o                         
   2  13  10         81.36         89.31         8.91 o                         
   3  13  10          1.29          5.02         2.38 o                         
   4  13  10         13.45         15.93         3.00 o                         
   5  13  10          1.89          2.60         3.65 o                         
   6  13  10          7.11          2.60         5.72 o                         
   0  14  10          5.42          4.22         2.69 o                         
   1  14  10          0.18          0.25         4.47 o                         
   2  14  10          7.96         10.61         2.89 o                         
   3  14  10         14.64         12.92         3.05 o                         
   4  14  10         32.52         38.64         3.74 o                         
   5  14  10         11.91         18.10         2.96 o                         
   0  15  10          0.88         -2.32         5.28 o                         
   1  15  10          1.22          0.32         5.75 o                         
   2  15  10          1.60         -5.87         5.87 o                         
   3  15  10         32.86         38.72         3.71 o                         
   0  16  10          9.85         12.52         3.07 o                         
   1  16  10          2.28          5.14         2.90 o                         
   1   0  11         15.45         17.09         2.50 o                         
   2   0  11         55.75         71.41         6.60 o                         
   3   0  11         18.16         19.76         2.60 o                         
   4   0  11         20.18         18.37         2.72 o                         
   5   0  11         49.85         45.06         4.33 o                         
   6   0  11          0.86          0.65         4.68 o                         
   7   0  11         34.37         38.88         3.89 o                         
   8   0  11         39.46         46.01         4.38 o                         
   9   0  11          0.19          2.86         5.22 o                         
  -9   1  11          3.00          3.81         3.97 o                         
  -8   1  11          6.42          9.78         2.87 o                         
  -7   1  11          1.97         -0.34         4.94 o                         
  -6   1  11         16.44         17.84         2.69 o                         
  -5   1  11          7.63         10.40         2.31 o                         
  -4   1  11          3.63         -4.97         4.97 o                         
  -3   1  11         16.20         14.72         2.39 o                         
  -2   1  11          7.21          7.81         2.17 o                         
  -1   1  11         18.04         18.68         2.56 o                         
   0   1  11         76.58         76.97         5.45 o                         
   1   1  11         18.03         12.89         2.53 o                         
   2   1  11          7.21          1.19         4.85 o                         
   3   1  11         16.17         15.45         2.41 o                         
   4   1  11          3.62          0.97         2.29 o                         
   5   1  11          7.63          6.26         2.33 o                         
   6   1  11         16.44         17.49         2.65 o                         
   7   1  11          1.96          2.90         3.27 o                         
   8   1  11          6.42          9.53         2.94 o                         
   9   1  11          3.00          3.14         6.06 o                         
   0   2  11          4.66          1.73         4.10 o                         
   1   2  11        148.41        119.71         8.76 o                         
   2   2  11         48.51         47.05         4.50 o                         
   3   2  11         28.37         33.60         3.18 o                         
   4   2  11         12.60         17.11         2.35 o                         
   5   2  11         25.48         26.47         2.79 o                         
   6   2  11         25.34         23.25         3.04 o                         
   7   2  11          7.08          2.73         5.63 o                         
   8   2  11         66.69         73.24         6.08 o                         
   9   2  11         18.99         23.23         3.30 o                         
   0   3  11         17.50         19.90         2.33 o                         
   1   3  11        103.34        102.50         7.88 o                         
   2   3  11          3.60          4.60         2.30 o                         
   3   3  11         29.60         31.20         2.95 o                         
   4   3  11         28.75         35.33         3.10 o                         
   5   3  11         20.48         26.16         2.90 o                         
   6   3  11          2.25          2.35         4.26 o                         
   7   3  11         10.51         11.29         2.68 o                         
   8   3  11         10.42         14.38         3.04 o                         
   9   3  11         76.19         97.93         9.78 o                         
   0   4  11          6.84         -2.60         4.97 o                         
   1   4  11         62.22         62.54         4.78 o                         
   2   4  11        102.18         92.76         7.75 o                         
   3   4  11          4.34          0.05         4.68 o                         
   4   4  11         15.51          3.93         5.43 o                         
   5   4  11         24.73         25.36         2.88 o                         
   6   4  11          6.76          8.20         2.46 o                         
   7   4  11         44.62         50.91         5.07 o                         
   8   4  11         13.37          2.29         5.65 o                         
   9   4  11         76.46         94.09         6.82 o                         
   0   5  11          5.99          3.92         4.93 o                         
   1   5  11         92.67         96.36         7.74 o                         
   2   5  11         23.38         23.88         2.60 o                         
   3   5  11         73.19         76.50         7.06 o                         
   4   5  11          3.91          2.11         4.80 o                         
   5   5  11          6.21         -2.00         5.22 o                         
   6   5  11          1.68         -2.42         4.78 o                         
   7   5  11         31.81         39.31         3.88 o                         
   8   5  11         15.88         21.65         3.05 o                         
   9   5  11         36.67         47.40         4.64 o                         
   0   6  11          6.60          7.01         2.32 o                         
   1   6  11         39.22         45.33         4.50 o                         
   2   6  11          4.30         10.46         2.21 o                         
   3   6  11         53.43         51.97         4.51 o                         
   4   6  11         19.38         18.67         2.84 o                         
   5   6  11          4.22          3.62         5.42 o                         
   6   6  11         18.47         25.94         3.00 o                         
   7   6  11          7.45          7.29         2.86 o                         
   8   6  11         15.89         17.90         3.06 o                         
   0   7  11         17.04         20.13         2.66 o                         
   1   7  11         16.65         21.98         2.60 o                         
   2   7  11         12.63         11.97         2.78 o                         
   3   7  11         16.68         12.66         2.73 o                         
   4   7  11         22.56         25.23         2.95 o                         
   5   7  11         25.83         24.31         3.00 o                         
   6   7  11         17.63         18.25         2.99 o                         
   7   7  11          3.55         -6.09         6.09 o                         
   8   7  11         26.43         36.09         3.61 o                         
   0   8  11         84.14         91.87         8.06 o                         
   1   8  11         14.64         19.35         2.33 o                         
   2   8  11         37.42         37.72         3.71 o                         
   3   8  11         18.18         19.47         2.93 o                         
   4   8  11         19.98         13.71         2.91 o                         
   5   8  11         19.15         23.72         2.94 o                         
   6   8  11         12.20         10.90         2.86 o                         
   7   8  11          1.39          0.04         4.85 o                         
   8   8  11          8.78          4.05         4.38 o                         
   0   9  11          4.89          8.81         2.55 o                         
   1   9  11         30.03         34.69         3.31 o                         
   2   9  11          2.06          3.09         4.45 o                         
   3   9  11          5.54         12.33         2.54 o                         
   4   9  11          5.58          4.38         2.58 o                         
   5   9  11         61.42         64.41         5.75 o                         
   6   9  11         41.03         42.07         3.92 o                         
   7   9  11         18.30         25.45         3.25 o                         
   0  10  11         56.53         77.05         7.10 o                         
   1  10  11         22.03         20.92         3.06 o                         
   2  10  11         12.80         13.47         2.61 o                         
   3  10  11         36.28         35.39         3.25 o                         
   4  10  11          0.79          3.68         2.38 o                         
   5  10  11          5.91          4.42         5.41 o                         
   6  10  11         20.58         20.83         3.62 o                         
   7  10  11         11.03         13.26         3.39 o                         
   0  11  11         24.99         34.04         3.42 o                         
   1  11  11         11.24         13.94         2.78 o                         
   2  11  11         25.60         25.28         3.21 o                         
   3  11  11          1.39          4.51         5.12 o                         
   4  11  11          9.74          9.22         2.80 o                         
   5  11  11          8.88          6.95         2.94 o                         
   6  11  11          0.20          1.07         3.17 o                         
   0  12  11          2.71          1.27         5.00 o                         
   1  12  11         62.54         57.14         4.71 o                         
   2  12  11         24.19         29.91         3.23 o                         
   3  12  11          7.77          9.35         2.61 o                         
   4  12  11         14.99         13.32         3.12 o                         
   5  12  11         16.31         18.15         3.23 o                         
   0  13  11          0.00         -2.88         5.85 o                         
   1  13  11         16.36         21.13         3.08 o                         
   2  13  11          0.07          2.67         4.82 o                         
   3  13  11          1.42         -4.16         6.15 o                         
   4  13  11         11.18         11.35         3.10 o                         
   0  14  11          0.67          2.43         5.86 o                         
   1  14  11          3.42          3.72         2.82 o                         
   2  14  11          0.78          2.55         5.23 o                         
   0   0  12          0.16          2.23         4.09 o                         
   1   0  12          1.41         -0.78         4.76 o                         
   2   0  12          4.51          7.08         2.17 o                         
   3   0  12          1.99          0.19         5.13 o                         
   4   0  12         73.12         92.34         8.07 o                         
   5   0  12          0.23         -5.03         5.57 o                         
   6   0  12         38.07         40.33         3.59 o                         
   7   0  12         25.38         41.65         4.12 o                         
   8   0  12         12.55         19.72         3.06 o                         
  -8   1  12          4.26         -5.08         6.04 o                         
  -7   1  12          0.77          0.57         6.38 o                         
  -6   1  12         19.01         19.46         3.24 o                         
  -5   1  12         10.21          9.65         2.72 o                         
  -4   1  12         34.09         33.93         3.28 o                         
  -3   1  12         27.24         26.13         3.26 o                         
  -2   1  12          4.27          3.54         4.65 o                         
  -1   1  12         31.95         31.91         2.91 o                         
   0   1  12         60.20         59.68         3.41 o                         
   1   1  12         31.94         30.91         2.94 o                         
   2   1  12          4.29          9.82         2.24 o                         
   3   1  12         27.23         29.65         3.18 o                         
   4   1  12         34.05         29.38         3.20 o                         
   5   1  12         10.20         12.08         2.88 o                         
   6   1  12         19.03         27.45         3.03 o                         
   7   1  12          0.77          2.33         5.07 o                         
   8   1  12          4.26          1.75         4.64 o                         
   0   2  12          7.88         11.62         2.54 o                         
   1   2  12          4.05          3.42         4.73 o                         
   2   2  12         46.97         50.00         4.51 o                         
   3   2  12         13.74         18.74         2.74 o                         
   4   2  12         13.56         11.84         2.63 o                         
   5   2  12         39.57         45.43         3.98 o                         
   6   2  12         31.88         31.39         3.44 o                         
   7   2  12         17.69         23.08         3.22 o                         
   8   2  12         13.28         19.97         3.22 o                         
   0   3  12         59.95         61.16         5.18 o                         
   1   3  12         18.02         16.74         2.62 o                         
   2   3  12          3.12         -0.63         4.67 o                         
   3   3  12         10.68         12.58         2.73 o                         
   4   3  12          7.80          3.37         5.75 o                         
   5   3  12          4.96          3.46         5.46 o                         
   6   3  12          7.00          8.63         2.78 o                         
   7   3  12         22.09         23.49         3.37 o                         
   8   3  12         10.96         13.74         3.20 o                         
   0   4  12         19.81         19.21         2.87 o                         
   1   4  12         29.06         31.41         3.14 o                         
   2   4  12          4.59          0.91         5.33 o                         
   3   4  12         22.99         33.40         3.30 o                         
   4   4  12         65.81         69.77         5.74 o                         
   5   4  12         47.56         59.18         5.27 o                         
   6   4  12         12.82         15.44         3.06 o                         
   7   4  12          0.07         -3.57         6.08 o                         
   0   5  12         51.40         44.88         4.01 o                         
   1   5  12          0.91         -1.70         3.83 o                         
   2   5  12          0.38         -0.71         4.83 o                         
   3   5  12         18.62         21.18         3.04 o                         
   4   5  12          4.12          4.34         2.66 o                         
   5   5  12          5.72         -2.37         5.80 o                         
   6   5  12          1.96          1.22         3.86 o                         
   7   5  12          4.86          6.98         2.96 o                         
   0   6  12         86.04         89.14         8.23 o                         
   1   6  12          0.57          2.47         3.50 o                         
   2   6  12          0.21          2.14         4.65 o                         
   3   6  12         37.83         39.78         3.33 o                         
   4   6  12         45.75         49.32         4.85 o                         
   5   6  12         24.12         32.38         3.28 o                         
   6   6  12         16.22         23.11         3.10 o                         
   7   6  12         53.13         62.41         6.16 o                         
   0   7  12         20.42         21.76         2.90 o                         
   1   7  12          7.84         12.53         2.51 o                         
   2   7  12          8.64         -1.04         5.74 o                         
   3   7  12          4.79          1.92         2.72 o                         
   4   7  12         31.11         32.06         3.52 o                         
   5   7  12         34.33         31.89         3.57 o                         
   6   7  12          2.19          0.49         6.59 o                         
   0   8  12          0.03         -4.94         5.52 o                         
   1   8  12          2.86          2.39         2.82 o                         
   2   8  12          9.24         10.34         2.57 o                         
   3   8  12          4.58         -0.39         5.20 o                         
   4   8  12          6.76          9.42         2.86 o                         
   5   8  12         13.07         13.80         2.99 o                         
   6   8  12         34.24         43.88         3.93 o                         
   0   9  12         75.37         91.59         8.63 o                         
   1   9  12          6.92          6.41         2.74 o                         
   2   9  12          1.48          2.87         3.81 o                         
   3   9  12          4.40         10.64         2.76 o                         
   4   9  12         18.02         18.79         2.99 o                         
   5   9  12         25.74         34.22         3.63 o                         
   0  10  12          0.02          1.97         5.90 o                         
   1  10  12          1.51          3.24         5.67 o                         
   2  10  12          2.35          4.08         4.79 o                         
   3  10  12          4.58          5.34         2.69 o                         
   4  10  12         16.54         15.08         3.04 o                         
   0  11  12          9.50         14.36         3.18 o                         
   1  11  12         17.52         17.49         3.12 o                         
   2  11  12          9.79         18.89         2.85 o                         
   3  11  12          9.41          6.17         6.33 o                         
   0  12  12          0.00         -6.07         6.07 o                         
   1  12  12          0.07          2.60         3.87 o                         
   2  12  12          0.95         -2.50         6.09 o                         
   1   0  13         11.40         18.78         2.73 o                         
   2   0  13         18.80         21.44         2.95 o                         
   3   0  13          3.21          4.82         5.23 o                         
   4   0  13          9.93         -4.13         6.94 o                         
   5   0  13          1.12         -1.85         5.27 o                         
   6   0  13          5.18         12.57         2.83 o                         
  -6   1  13          2.61          2.94         5.88 o                         
  -5   1  13          0.37         -4.60         4.97 o                         
  -4   1  13          1.05         -3.06         5.51 o                         
  -3   1  13         23.85         26.65         3.17 o                         
  -2   1  13          1.92         -5.85         5.85 o                         
  -1   1  13          1.75         -2.51         5.86 o                         
   0   1  13          6.90          6.01         5.42 o                         
   1   1  13          1.75          2.63         4.82 o                         
   2   1  13          1.92         -3.02         4.94 o                         
   3   1  13         23.87         27.43         3.14 o                         
   4   1  13          1.05          3.28         4.99 o                         
   5   1  13          0.36         -2.94         5.39 o                         
   6   1  13          2.62         -0.48         5.56 o                         
   0   2  13          4.23          4.98         2.65 o                         
   1   2  13          1.02          1.34         2.83 o                         
   2   2  13          2.88         -2.14         5.57 o                         
   3   2  13          2.64          1.53         5.71 o                         
   4   2  13         15.67         18.59         2.96 o                         
   5   2  13          2.95          3.68         2.69 o                         
   6   2  13          1.01          3.21         2.67 o                         
   0   3  13          1.98         -5.24         5.24 o                         
   1   3  13          3.15          0.54         5.67 o                         
   2   3  13          2.48          4.47         2.45 o                         
   3   3  13          4.05          0.61         5.73 o                         
   4   3  13         18.19         22.07         3.06 o                         
   5   3  13          5.38         -0.65         6.20 o                         
   6   3  13          9.06          3.96         6.00 o                         
   0   4  13         36.69         30.93         3.40 o                         
   1   4  13         39.44         35.70         3.51 o                         
   2   4  13          8.38         14.47         2.63 o                         
   3   4  13         16.42         21.33         2.86 o                         
   4   4  13          6.14          2.80         3.47 o                         
   5   4  13         11.03         13.60         3.30 o                         
   0   5  13         44.64         55.13         4.49 o                         
   1   5  13         13.40         10.30         3.13 o                         
   2   5  13          5.29          1.65         5.68 o                         
   3   5  13          6.92         -0.98         5.97 o                         
   4   5  13         11.40         10.29         3.04 o                         
   5   5  13          6.23          4.80         6.11 o                         
   0   6  13          5.12         -0.36         5.76 o                         
   1   6  13         10.61         15.59         2.84 o                         
   2   6  13         22.26         29.50         3.25 o                         
   3   6  13          9.15         17.74         3.11 o                         
   4   6  13          8.04          4.43         6.32 o                         
   5   6  13          6.48          4.01         6.50 o                         
   0   7  13          2.33          3.52         5.44 o                         
   1   7  13          3.41         -6.51         6.51 o                         
   2   7  13          1.64          8.34         2.62 o                         
   3   7  13         24.67         29.02         3.38 o                         
   4   7  13          1.53          4.12         5.79 o                         
   0   8  13          0.14         -0.66         5.72 o                         
   1   8  13         10.28          4.82         6.42 o                         
   2   8  13          4.04          7.20         2.83 o                         
   3   8  13         30.11         35.23         3.68 o                         
   0   9  13          3.94          0.41         5.77 o                         
   1   9  13         10.40         14.80         3.22 o                         
   2   9  13         12.17         16.00         3.24 o                         
   0   0  14          3.48          3.41         3.45 o                         
   1   0  14          0.18          2.39         5.20 o                         
   2   0  14         16.76         15.79         3.16 o                         
   3   0  14          9.58          1.28         6.48 o                         
  -3   1  14          0.27          4.99         6.00 o                         
  -2   1  14          9.21          0.45         6.65 o                         
  -1   1  14         33.64         34.92         3.59 o                         
   0   1  14          0.01         -0.54         3.27 o                         
   1   1  14         33.67         38.37         3.44 o                         
   2   1  14          9.20          8.78         3.03 o                         
   3   1  14          0.27         -1.15         5.19 o                         
   0   2  14         14.72          5.34         6.46 o                         
   1   2  14          2.28          1.86         5.22 o                         
   2   2  14          4.67          8.37         2.88 o                         
   3   2  14          7.68          3.25         5.62 o                         
   0   3  14          0.44          2.06         5.61 o                         
   1   3  14         25.63         27.91         3.44 o                         
   2   3  14          3.83          4.11         5.77 o                         
   3   3  14          7.70         12.95         2.81 o                         
   0   4  14          0.41         -0.14         5.20 o                         
   1   4  14         10.42         12.03         3.02 o                         
   2   4  14          4.10         -0.64         5.80 o                         
   0   5  14          0.15          2.71         3.13 o                         
   1   5  14          6.65          6.74         2.81 o                         
                                                                                
