# Supplementary material for: Synthesis and crystal structures of new chiral 3-amino-2H-azirines and the Pd com­plex of one of them
Source: Acta Crystallogr C Struct Chem. 2023 Feb 23;79(Pt 3):104–11. doi: 10.1107/S2053229623001468 (PMC9985946; doi:10.1107/S2053229623001468)
Supplement: Supplementary file 6 [file c-79-00104-14sup4.hkl]

data_14                                                                         
_shelx_title ' HG9208 C42H60N4PdCl2 4/92'                                       
_shelx_refln_list_code          4                                               
_shelx_F_calc_maximum      128.15                                               
_exptl_crystal_F_000       420.00                                               
_reflns_d_resolution_high  0.7101                                               
                                                                                
loop_                                                                           
 _space_group_symop_operation_xyz                                               
 'x, y, z'                                                                      
                                                                                
_cell_length_a     9.0703                                                       
_cell_length_b    10.5044                                                       
_cell_length_c    11.7559                                                       
_cell_angle_alpha  80.140                                                       
_cell_angle_beta   76.054                                                       
_cell_angle_gamma  73.669                                                       
                                                                                
_shelx_F_squared_multiplier     1.000                                           
                                                                                
loop_                                                                           
 _refln_index_h                                                                 
 _refln_index_k                                                                 
 _refln_index_l                                                                 
 _refln_F_squared_calc                                                          
 _refln_F_squared_meas                                                          
 _refln_F_squared_sigma                                                         
 _refln_observed_status                                                         
  -4  -6 -16         92.73         99.22         8.14 o                         
  -3  -6 -16         39.99         41.19         3.97 o                         
  -5  -5 -16         66.10         59.68         5.17 o                         
  -4  -5 -16         93.94         93.54         7.88 o                         
  -3  -5 -16         56.03         64.23         5.22 o                         
  -2  -5 -16         10.33          5.31         2.53 o                         
  -6  -4 -16         10.01         16.67         2.62 o                         
  -5  -4 -16         94.41        102.59         7.88 o                         
  -4  -4 -16         64.98         70.68         7.18 o                         
  -3  -4 -16         45.09         51.93         4.61 o                         
  -2  -4 -16          4.17          3.10         4.90 o                         
  -1  -4 -16         11.99          5.20         2.55 o                         
  -6  -3 -16         36.58         37.10         3.64 o                         
  -5  -3 -16         73.63         87.43         7.69 o                         
  -4  -3 -16         64.88         53.94         4.94 o                         
  -3  -3 -16         15.36         12.36         2.62 o                         
  -2  -3 -16          0.92          0.80         4.53 o                         
  -1  -3 -16         30.50         33.60         3.42 o                         
  -5  -2 -16         60.32         63.43         5.13 o                         
  -4  -2 -16         67.06         75.14         5.18 o                         
  -3  -2 -16          5.23          2.43         5.10 o                         
  -2  -2 -16          2.92          0.17         3.43 o                         
  -1  -2 -16         72.37         72.47         6.81 o                         
   0  -2 -16         57.03         82.51         7.22 o                         
  -5  -1 -16         52.86         50.08         5.07 o                         
  -4  -1 -16         70.78         66.04         5.02 o                         
  -3  -1 -16          2.10          5.25         2.45 o                         
  -2  -1 -16         13.29         13.24         2.66 o                         
  -1  -1 -16         89.63         83.33         7.51 o                         
   0  -1 -16         45.46         50.83         4.86 o                         
  -4   0 -16         45.46         47.41         3.22 o                         
  -3   0 -16          8.88          4.71         6.42 o                         
  -2   0 -16         35.55         36.25         5.18 o                         
  -1   0 -16         96.92         90.58         5.63 o                         
  -5  -8 -15         63.00         64.38         4.75 o                         
  -4  -8 -15          3.09          3.84         5.09 o                         
  -3  -8 -15         26.24         23.70         3.12 o                         
  -7  -7 -15          7.10          3.42         3.94 o                         
  -6  -7 -15         34.32         32.80         3.27 o                         
  -5  -7 -15         62.53         65.72         6.62 o                         
  -4  -7 -15          7.92         10.07         2.52 o                         
  -3  -7 -15         30.46         36.34         3.40 o                         
  -2  -7 -15         34.37         39.25         3.28 o                         
  -1  -7 -15          5.84          7.72         2.41 o                         
  -7  -6 -15         22.43         19.41         3.00 o                         
  -6  -6 -15         43.36         55.73         4.29 o                         
  -5  -6 -15         39.44         35.32         3.05 o                         
  -4  -6 -15         21.17         15.15         2.71 o                         
  -3  -6 -15         56.92         45.58         4.58 o                         
  -2  -6 -15         30.97         27.95         3.12 o                         
  -1  -6 -15         21.26         17.88         2.71 o                         
   0  -6 -15          4.01         -0.49         4.70 o                         
  -7  -5 -15         47.77         40.96         3.83 o                         
  -6  -5 -15         47.72         45.36         4.28 o                         
  -5  -5 -15         10.67          5.63         2.46 o                         
  -4  -5 -15         48.50         44.58         3.58 o                         
  -3  -5 -15         65.44         64.99         4.99 o                         
  -2  -5 -15         51.49         52.93         4.63 o                         
  -1  -5 -15         28.74         28.15         2.76 o                         
   0  -5 -15          9.54          6.82         2.46 o                         
   1  -5 -15         26.09         26.72         3.09 o                         
  -7  -4 -15         34.20         33.18         3.00 o                         
  -6  -4 -15         38.48         40.81         4.05 o                         
  -5  -4 -15         16.75         12.48         2.45 o                         
  -4  -4 -15         58.14         69.41         6.23 o                         
  -3  -4 -15         41.83         42.16         4.26 o                         
  -2  -4 -15         67.53         66.68         4.67 o                         
  -1  -4 -15         26.18         27.39         2.61 o                         
   0  -4 -15         11.98          4.39         5.22 o                         
   1  -4 -15         55.85         54.02         5.04 o                         
  -7  -3 -15         39.07         32.65         3.09 o                         
  -6  -3 -15         24.72         26.82         2.71 o                         
  -5  -3 -15         50.17         43.11         3.99 o                         
  -4  -3 -15         69.59         77.07         6.41 o                         
  -3  -3 -15         32.33         35.13         3.21 o                         
  -2  -3 -15         53.35         62.63         5.78 o                         
  -1  -3 -15         16.57         16.46         2.30 o                         
   0  -3 -15         24.12         16.00         2.79 o                         
   1  -3 -15         98.91         99.98         7.80 o                         
   2  -3 -15         52.07         57.60         4.95 o                         
  -7  -2 -15         41.01         36.97         3.25 o                         
  -6  -2 -15         28.58         25.68         2.83 o                         
  -5  -2 -15         81.16         86.95         7.02 o                         
  -4  -2 -15         79.79         62.77         4.94 o                         
  -3  -2 -15         64.35         65.21         6.38 o                         
  -2  -2 -15         65.55         75.59         6.22 o                         
  -1  -2 -15          4.74          1.40         4.62 o                         
   0  -2 -15         55.84         61.76         4.61 o                         
   1  -2 -15        149.90        146.07         9.23 o                         
   2  -2 -15         41.76         46.64         4.69 o                         
  -7  -1 -15         63.63         61.19         4.89 o                         
  -6  -1 -15         33.06         29.72         2.91 o                         
  -5  -1 -15         81.51         78.72         6.88 o                         
  -4  -1 -15         85.48        104.74         7.38 o                         
  -3  -1 -15         68.89         67.04         6.66 o                         
  -2  -1 -15         58.14         51.17         4.27 o                         
  -1  -1 -15         19.62         17.59         2.58 o                         
   0  -1 -15         78.19         79.83         7.05 o                         
   1  -1 -15        157.19        151.24         9.53 o                         
   2  -1 -15         29.14         33.86         3.10 o                         
  -6   0 -15         48.66         47.53         3.29 o                         
  -5   0 -15         44.22         45.88         2.82 o                         
  -4   0 -15         94.46         91.12         5.07 o                         
  -3   0 -15         63.52         71.44         4.62 o                         
  -2   0 -15         38.90         41.11         2.93 o                         
  -1   0 -15         72.06         76.56         4.80 o                         
   0   0 -15        111.56         97.08         5.54 o                         
   1   0 -15         89.94         92.55         5.59 o                         
   2   0 -15         17.99         20.77         2.93 o                         
  -7  -9 -14         13.44         11.09         2.84 o                         
  -6  -9 -14         95.25        105.52         8.51 o                         
  -5  -9 -14         17.28         21.27         2.89 o                         
  -4  -9 -14          3.35         -1.09         4.72 o                         
  -3  -9 -14          9.98          5.88         2.52 o                         
  -2  -9 -14          7.91         -4.19         5.81 o                         
  -8  -8 -14         12.09         10.27         2.69 o                         
  -7  -8 -14         27.87         29.30         3.10 o                         
  -6  -8 -14        119.52        121.29         8.33 o                         
  -5  -8 -14          2.56          2.33         3.42 o                         
  -4  -8 -14          1.87         -1.55         4.48 o                         
  -3  -8 -14         48.58         49.44         4.15 o                         
  -2  -8 -14         35.24         37.55         3.21 o                         
  -1  -8 -14         37.73         39.68         3.60 o                         
   0  -8 -14          4.58          7.98         2.46 o                         
  -8  -7 -14         18.36         18.27         2.72 o                         
  -7  -7 -14         63.55         58.43         5.05 o                         
  -6  -7 -14        117.76        113.64         7.93 o                         
  -5  -7 -14          5.94          4.80         2.32 o                         
  -4  -7 -14          3.70          8.81         2.12 o                         
  -3  -7 -14         52.22         50.66         4.37 o                         
  -2  -7 -14        120.96        140.82         8.21 o                         
  -1  -7 -14         29.69         27.18         2.85 o                         
   0  -7 -14          3.04          1.64         4.32 o                         
   1  -7 -14          0.53         -4.92         4.92 o                         
  -8  -6 -14         28.61         24.86         2.82 o                         
  -7  -6 -14         64.11         67.57         6.74 o                         
  -6  -6 -14         88.68         95.97         7.61 o                         
  -5  -6 -14         27.50         23.91         2.47 o                         
  -4  -6 -14         12.79         11.21         2.23 o                         
  -3  -6 -14         59.44         60.65         4.37 o                         
  -2  -6 -14        178.59        187.46         9.35 o                         
  -1  -6 -14         28.82         32.01         2.83 o                         
   0  -6 -14          4.41         -5.10         5.10 o                         
   1  -6 -14         10.28          6.33         2.59 o                         
   2  -6 -14         49.49         42.43         4.16 o                         
  -9  -5 -14          8.49         11.77         2.54 o                         
  -8  -5 -14         23.87         19.29         2.91 o                         
  -7  -5 -14        102.50         92.03         7.79 o                         
  -6  -5 -14         29.53         26.39         2.79 o                         
  -5  -5 -14         36.60         37.17         3.71 o                         
  -4  -5 -14         14.94         16.10         2.28 o                         
  -3  -5 -14         93.28        100.45         6.91 o                         
  -2  -5 -14        141.60        139.24         7.91 o                         
  -1  -5 -14         13.20         16.58         2.36 o                         
   0  -5 -14         16.21         15.69         2.43 o                         
   1  -5 -14         67.60         56.57         4.61 o                         
   2  -5 -14         74.20         72.63         5.46 o                         
  -9  -4 -14         18.14         15.19         2.75 o                         
  -8  -4 -14         40.41         36.35         3.61 o                         
  -7  -4 -14        112.05        101.94         7.94 o                         
  -6  -4 -14         53.47         43.99         4.09 o                         
  -5  -4 -14         17.63         22.03         2.23 o                         
  -4  -4 -14         33.61         34.42         2.91 o                         
  -3  -4 -14        151.08        157.76         8.16 o                         
  -2  -4 -14         94.68         91.53         6.99 o                         
  -1  -4 -14          1.88         -2.49         3.94 o                         
   0  -4 -14         39.12         36.52         3.59 o                         
   1  -4 -14        103.10        102.10         7.59 o                         
   2  -4 -14        100.83         90.87         8.19 o                         
   3  -4 -14         49.04         52.42         4.17 o                         
  -9  -3 -14         29.61         27.25         3.05 o                         
  -8  -3 -14        103.21        101.38         8.03 o                         
  -7  -3 -14        122.48        128.29         8.27 o                         
  -6  -3 -14         46.58         57.40         5.51 o                         
  -5  -3 -14         25.80         21.49         2.52 o                         
  -4  -3 -14         71.72         71.77         6.25 o                         
  -3  -3 -14        221.34        195.43         9.07 o                         
  -2  -3 -14         80.37         67.32         4.45 o                         
  -1  -3 -14         11.36         10.70         2.19 o                         
   0  -3 -14         52.48         59.23         5.30 o                         
   1  -3 -14        133.52        138.64         8.04 o                         
   2  -3 -14         90.52         92.41         7.90 o                         
   3  -3 -14         52.63         57.78         4.70 o                         
  -8  -2 -14        128.37        131.64         8.63 o                         
  -7  -2 -14        106.07        102.18         7.68 o                         
  -6  -2 -14         35.34         33.43         3.09 o                         
  -5  -2 -14         36.84         38.87         3.64 o                         
  -4  -2 -14        134.31        125.11         7.60 o                         
  -3  -2 -14        231.53        242.61        10.15 o                         
  -2  -2 -14         76.00         70.58         6.32 o                         
  -1  -2 -14         39.53         40.53         3.63 o                         
   0  -2 -14         92.90         89.66         6.56 o                         
   1  -2 -14         98.51         91.93         7.09 o                         
   2  -2 -14         93.58         85.25         7.53 o                         
   3  -2 -14         46.38         45.73         3.78 o                         
  -8  -1 -14        109.69        114.80         8.55 o                         
  -7  -1 -14         68.47         72.30         6.67 o                         
  -6  -1 -14         22.13         29.26         2.92 o                         
  -5  -1 -14         91.57         86.34         6.86 o                         
  -4  -1 -14        137.77        139.13         7.54 o                         
  -3  -1 -14        144.56        143.37         7.84 o                         
  -2  -1 -14        114.20        110.98         6.89 o                         
  -1  -1 -14         37.15         32.53         2.97 o                         
   0  -1 -14         91.64         96.97         6.66 o                         
   1  -1 -14        129.46        119.45         7.94 o                         
   2  -1 -14         72.42         77.21         6.78 o                         
   3  -1 -14         21.72         29.05         2.71 o                         
  -8   0 -14         67.80         75.09         4.24 o                         
  -7   0 -14         42.53         44.83         2.79 o                         
  -6   0 -14         14.33         14.47         1.71 o                         
  -5   0 -14        100.15        102.62         4.99 o                         
  -4   0 -14        138.35        147.17         5.68 o                         
  -3   0 -14         59.67         63.18         4.39 o                         
  -2   0 -14         95.69         90.77         4.64 o                         
  -1   0 -14         51.02         50.69         2.81 o                         
   0   0 -14         71.34         71.76         4.62 o                         
   1   0 -14        160.59        174.08         8.85 o                         
   2   0 -14         68.64         78.82         4.78 o                         
   3   0 -14          1.22          0.46         3.12 o                         
  -7 -10 -13          4.46         -2.11         5.48 o                         
  -6 -10 -13         38.59         31.41         3.22 o                         
  -5 -10 -13         21.32         25.04         2.98 o                         
  -4 -10 -13         27.59         41.92         4.20 o                         
  -3 -10 -13         11.57         13.33         2.57 o                         
  -2 -10 -13         23.65         25.63         2.79 o                         
  -1 -10 -13         10.83          7.60         2.74 o                         
  -8  -9 -13          4.50          4.55         5.13 o                         
  -7  -9 -13         35.75         37.78         3.52 o                         
  -6  -9 -13         33.46         38.33         3.67 o                         
  -5  -9 -13         46.02         41.51         3.72 o                         
  -4  -9 -13         44.08         38.62         3.42 o                         
  -3  -9 -13          2.30         -1.12         4.45 o                         
  -2  -9 -13         26.06         34.60         3.18 o                         
  -1  -9 -13         27.11         29.84         3.06 o                         
   0  -9 -13          1.79          3.41         3.51 o                         
  -9  -8 -13         17.11         13.87         2.78 o                         
  -8  -8 -13          0.60         -4.70         4.70 o                         
  -7  -8 -13         81.86         71.64         5.18 o                         
  -6  -8 -13         98.64         87.73         7.23 o                         
  -5  -8 -13         36.00         45.05         4.18 o                         
  -4  -8 -13         37.22         35.04         3.05 o                         
  -3  -8 -13         15.74         16.72         2.31 o                         
  -2  -8 -13         22.05         14.72         2.62 o                         
  -1  -8 -13         28.17         33.08         3.08 o                         
   0  -8 -13         21.06         24.34         2.88 o                         
   1  -8 -13          1.11          3.79         4.59 o                         
  -9  -7 -13          9.09          6.45         2.51 o                         
  -8  -7 -13          1.42          1.55         2.67 o                         
  -7  -7 -13        115.12        108.87         7.74 o                         
  -6  -7 -13        160.59        170.37         8.70 o                         
  -5  -7 -13         46.13         54.22         4.07 o                         
  -4  -7 -13          5.70          2.82         4.29 o                         
  -3  -7 -13         51.46         54.77         5.26 o                         
  -2  -7 -13         39.01         45.57         4.00 o                         
  -1  -7 -13         44.64         37.83         3.56 o                         
   0  -7 -13         69.80         64.50         6.45 o                         
   1  -7 -13         24.08         23.38         2.69 o                         
   2  -7 -13         18.04         20.43         3.00 o                         
  -9  -6 -13          5.06          0.87         4.67 o                         
  -8  -6 -13         29.36         31.66         2.86 o                         
  -7  -6 -13         82.27         92.27         6.95 o                         
  -6  -6 -13        175.42        172.14         8.55 o                         
  -5  -6 -13         26.07         25.00         2.42 o                         
  -4  -6 -13          3.75          3.18         3.62 o                         
  -3  -6 -13         71.59         76.49         5.65 o                         
  -2  -6 -13         55.12         52.51         4.10 o                         
  -1  -6 -13         98.57        103.04         7.25 o                         
   0  -6 -13         89.35         73.70         6.66 o                         
   1  -6 -13         22.71         27.35         2.66 o                         
   2  -6 -13         65.76         66.73         5.08 o                         
   3  -6 -13         74.21         82.62         5.69 o                         
 -10  -5 -13         25.03         25.55         2.93 o                         
  -9  -5 -13          7.95          4.96         2.60 o                         
  -8  -5 -13        112.38        114.58         7.84 o                         
  -7  -5 -13         93.02         85.66         7.33 o                         
  -6  -5 -13         66.37         73.98         6.27 o                         
  -5  -5 -13         35.06         31.17         2.76 o                         
  -4  -5 -13         14.26         11.99         1.89 o                         
  -3  -5 -13         98.11         86.91         6.09 o                         
  -2  -5 -13         91.66         87.82         6.62 o                         
  -1  -5 -13        126.45        141.01         7.53 o                         
   0  -5 -13         72.60         72.37         6.12 o                         
   1  -5 -13         27.13         30.96         2.96 o                         
   2  -5 -13         91.42         94.09         7.23 o                         
   3  -5 -13        111.67        124.69         8.72 o                         
 -10  -4 -13         22.28         22.22         2.93 o                         
  -9  -4 -13         37.44         39.69         3.56 o                         
  -8  -4 -13        167.00        166.04         8.79 o                         
  -7  -4 -13        179.82        160.16         8.62 o                         
  -6  -4 -13         63.79         61.86         5.79 o                         
  -5  -4 -13         35.42         39.62         3.43 o                         
  -4  -4 -13         64.76         70.02         5.22 o                         
  -3  -4 -13        139.65        140.86         7.28 o                         
  -2  -4 -13        192.92        176.74         8.38 o                         
  -1  -4 -13        105.50        106.29         6.60 o                         
   0  -4 -13         34.93         41.86         3.46 o                         
   1  -4 -13         25.40         27.14         2.44 o                         
   2  -4 -13        163.31        155.01         8.62 o                         
   3  -4 -13         85.78         92.27         7.79 o                         
   4  -4 -13          4.05          7.70         2.52 o                         
  -9  -3 -13         62.30         65.65         6.48 o                         
  -8  -3 -13        163.57        172.53         9.07 o                         
  -7  -3 -13        124.03        126.23         7.62 o                         
  -6  -3 -13        106.48         96.94         6.61 o                         
  -5  -3 -13         50.90         49.87         4.86 o                         
  -4  -3 -13         81.21         80.97         5.57 o                         
  -3  -3 -13        248.75        216.38         9.18 o                         
  -2  -3 -13        366.17        361.70        11.97 o                         
  -1  -3 -13        109.51         97.51         6.43 o                         
   0  -3 -13         33.76         39.51         3.34 o                         
   1  -3 -13         63.74         64.48         5.63 o                         
   2  -3 -13        169.04        173.28         8.55 o                         
   3  -3 -13         70.79         67.93         4.86 o                         
   4  -3 -13          1.29          2.20         3.28 o                         
  -9  -2 -13         58.71         65.23         4.72 o                         
  -8  -2 -13        101.83        108.43         7.74 o                         
  -7  -2 -13         81.57         77.23         6.48 o                         
  -6  -2 -13         95.87         89.74         6.25 o                         
  -5  -2 -13         63.26         67.01         5.29 o                         
  -4  -2 -13         73.09         82.60         5.88 o                         
  -3  -2 -13        322.20        331.36        11.23 o                         
  -2  -2 -13        281.07        282.20        10.22 o                         
  -1  -2 -13         85.78         91.18         5.93 o                         
   0  -2 -13         42.87         44.57         3.36 o                         
   1  -2 -13        126.32        107.77         6.73 o                         
   2  -2 -13        141.22        142.97         7.79 o                         
   3  -2 -13         24.87         29.28         2.77 o                         
   4  -2 -13          3.98          3.81         4.69 o                         
  -9  -1 -13         50.43         49.95         4.67 o                         
  -8  -1 -13         80.06         79.66         6.91 o                         
  -7  -1 -13         58.96         61.03         4.39 o                         
  -6  -1 -13         99.22        102.49         6.53 o                         
  -5  -1 -13         68.55         65.75         5.63 o                         
  -4  -1 -13         75.34         80.45         5.85 o                         
  -3  -1 -13        350.22        360.50        11.96 o                         
  -2  -1 -13        128.10        121.31         6.97 o                         
  -1  -1 -13         19.46         22.82         2.12 o                         
   0  -1 -13         87.94         79.63         5.61 o                         
   1  -1 -13        130.52        124.50         6.96 o                         
   2  -1 -13         85.47         87.75         6.57 o                         
   3  -1 -13         12.81         11.59         2.45 o                         
   4  -1 -13          4.16          8.50         2.27 o                         
   5  -1 -13         22.72         19.57         2.74 o                         
  -9   0 -13         46.37         47.39         2.96 o                         
  -8   0 -13         79.70         87.79         4.99 o                         
  -7   0 -13         48.72         38.71         2.61 o                         
  -6   0 -13         36.16         34.32         2.29 o                         
  -5   0 -13         53.28         62.70         3.95 o                         
  -4   0 -13        120.21        107.94        12.59 o                         
  -3   0 -13        237.83        222.59         6.51 o                         
  -2   0 -13         95.82        100.50         4.38 o                         
  -1   0 -13          5.93          5.94         2.46 o                         
   0   0 -13         66.35         67.34         4.03 o                         
   1   0 -13        160.77        152.77         6.96 o                         
   2   0 -13         31.82         39.20         2.74 o                         
   3   0 -13          8.09          4.31         1.92 o                         
   4   0 -13         15.16         15.87         1.69 o                         
   5   0 -13         42.80         40.79         2.74 o                         
  -7 -11 -12         18.38         19.17         2.75 o                         
  -6 -11 -12          2.01         -0.34         5.07 o                         
  -5 -11 -12         20.18         20.84         2.99 o                         
  -4 -11 -12         58.67         64.70         5.09 o                         
  -3 -11 -12         11.13         14.00         2.67 o                         
  -2 -11 -12          4.45          2.25         4.76 o                         
  -1 -11 -12          3.81          5.41         2.46 o                         
  -8 -10 -12         17.96         12.96         2.99 o                         
  -7 -10 -12         38.78         45.36         4.23 o                         
  -6 -10 -12         31.85         43.83         3.98 o                         
  -5 -10 -12         28.33         31.35         3.10 o                         
  -4 -10 -12         38.37         42.42         4.31 o                         
  -3 -10 -12         18.99         22.00         2.52 o                         
  -2 -10 -12          0.29         -0.58         3.07 o                         
  -1 -10 -12          0.32         -4.70         4.70 o                         
   0 -10 -12         23.37         22.27         3.08 o                         
  -9  -9 -12         17.37         17.60         2.94 o                         
  -8  -9 -12         47.28         51.81         4.48 o                         
  -7  -9 -12         36.79         37.66         3.31 o                         
  -6  -9 -12         33.03         35.86         3.36 o                         
  -5  -9 -12        106.94        113.92         7.59 o                         
  -4  -9 -12         21.84         16.17         2.70 o                         
  -3  -9 -12          9.46         11.01         2.10 o                         
  -2  -9 -12         10.92         13.63         2.27 o                         
  -1  -9 -12         32.85         29.52         2.86 o                         
   0  -9 -12         38.36         30.87         3.30 o                         
   1  -9 -12         40.50         48.56         4.66 o                         
   2  -9 -12          2.44          2.23         5.15 o                         
 -10  -8 -12         48.97         58.49         4.91 o                         
  -9  -8 -12         14.28         10.09         2.84 o                         
  -8  -8 -12         53.02         51.47         4.20 o                         
  -7  -8 -12         40.40         38.06         3.25 o                         
  -6  -8 -12         25.75         23.17         2.75 o                         
  -5  -8 -12        105.20        100.90         7.25 o                         
  -4  -8 -12        105.08         86.06         6.41 o                         
  -3  -8 -12          0.52         -3.90         3.90 o                         
  -2  -8 -12          6.57          6.83         2.05 o                         
  -1  -8 -12        152.10        173.91         8.31 o                         
   0  -8 -12         89.17         86.64         7.70 o                         
   1  -8 -12         23.82         27.90         2.89 o                         
   2  -8 -12         30.22         30.17         2.93 o                         
 -10  -7 -12         45.34         53.95         4.75 o                         
  -9  -7 -12         56.27         59.75         4.54 o                         
  -8  -7 -12         28.67         23.18         2.55 o                         
  -7  -7 -12         35.22         36.25         3.65 o                         
  -6  -7 -12         56.06         46.14         3.97 o                         
  -5  -7 -12         92.49         87.86         6.54 o                         
  -4  -7 -12        122.42        130.36         6.90 o                         
  -3  -7 -12          5.44          8.09         1.79 o                         
  -2  -7 -12         20.91         18.88         2.23 o                         
  -1  -7 -12        191.04        182.56         8.68 o                         
   0  -7 -12        148.92        161.33         8.39 o                         
   1  -7 -12         45.94         47.84         4.22 o                         
   2  -7 -12         42.09         42.07         3.51 o                         
   3  -7 -12         24.83         22.14         3.07 o                         
 -10  -6 -12         38.74         33.08         3.36 o                         
  -9  -6 -12        121.33        118.98         7.91 o                         
  -8  -6 -12         28.00         31.59         2.97 o                         
  -7  -6 -12         25.08         21.22         2.38 o                         
  -6  -6 -12        123.11        135.01         7.36 o                         
  -5  -6 -12         73.42         70.98         5.64 o                         
  -4  -6 -12         48.14         48.85         3.44 o                         
  -3  -6 -12         28.29         29.43         2.87 o                         
  -2  -6 -12         81.27         89.94         6.06 o                         
  -1  -6 -12        252.27        239.68         9.68 o                         
   0  -6 -12         82.63         77.64         6.31 o                         
   1  -6 -12         84.06         89.76         6.22 o                         
   2  -6 -12         65.36         62.62         4.58 o                         
   3  -6 -12         24.41         29.49         3.00 o                         
   4  -6 -12         33.48         32.66         3.39 o                         
 -10  -5 -12         58.09         57.94         4.76 o                         
  -9  -5 -12        109.67        114.37         7.34 o                         
  -8  -5 -12         62.51         45.95         4.42 o                         
  -7  -5 -12         43.65         37.83         3.13 o                         
  -6  -5 -12        282.22        265.63         9.95 o                         
  -5  -5 -12        105.98        104.75         6.32 o                         
  -4  -5 -12         15.73         13.34         2.01 o                         
  -3  -5 -12        119.44        120.96         6.27 o                         
  -2  -5 -12        220.58        199.06         8.44 o                         
  -1  -5 -12        258.37        265.12         9.89 o                         
   0  -5 -12         81.77         94.61         5.79 o                         
   1  -5 -12         13.35         12.09         2.09 o                         
   2  -5 -12         57.16         60.80         4.21 o                         
   3  -5 -12         40.55         52.22         4.42 o                         
   4  -5 -12         46.76         46.71         3.89 o                         
 -10  -4 -12         71.53         74.71         6.73 o                         
  -9  -4 -12         75.40         67.11         4.63 o                         
  -8  -4 -12         52.88         53.94         4.01 o                         
  -7  -4 -12        169.01        165.05         7.84 o                         
  -6  -4 -12        304.04        309.45        10.84 o                         
  -5  -4 -12        165.29        154.36         7.39 o                         
  -4  -4 -12         36.16         31.87         3.12 o                         
  -3  -4 -12        221.98        215.28         8.31 o                         
  -2  -4 -12        357.92        339.38        11.08 o                         
  -1  -4 -12        338.74        332.36        11.08 o                         
   0  -4 -12        134.93        133.12         6.76 o                         
   1  -4 -12         12.68         13.38         1.96 o                         
   2  -4 -12         21.14         19.42         2.34 o                         
   3  -4 -12         36.64         41.66         4.21 o                         
   4  -4 -12         91.12         81.47         7.40 o                         
   5  -4 -12         19.28         19.70         2.72 o                         
 -10  -3 -12         56.99         57.77         4.66 o                         
  -9  -3 -12         41.34         44.06         4.41 o                         
  -8  -3 -12         40.85         40.59         3.19 o                         
  -7  -3 -12        163.65        160.13         7.77 o                         
  -6  -3 -12        238.49        231.01         9.23 o                         
  -5  -3 -12         74.70         78.35         5.49 o                         
  -4  -3 -12        118.84        105.22         6.11 o                         
  -3  -3 -12        286.24        273.97         9.55 o                         
  -2  -3 -12        306.71        309.01        10.28 o                         
  -1  -3 -12        339.99        330.11        10.95 o                         
   0  -3 -12         97.11        103.94         5.79 o                         
   1  -3 -12          9.37         11.57         1.83 o                         
   2  -3 -12         39.97         38.41         3.49 o                         
   3  -3 -12        100.52        105.39         7.17 o                         
   4  -3 -12         71.15         79.03         6.77 o                         
   5  -3 -12         38.27         45.29         4.21 o                         
 -10  -2 -12         44.86         40.04         3.69 o                         
  -9  -2 -12         35.02         33.58         3.23 o                         
  -8  -2 -12         62.69         70.47         5.64 o                         
  -7  -2 -12        123.73        118.39         7.06 o                         
  -6  -2 -12        132.77        127.28         7.09 o                         
  -5  -2 -12         53.11         43.62         3.59 o                         
  -4  -2 -12        211.92        200.15         7.76 o                         
  -3  -2 -12        279.35        263.79         9.17 o                         
  -2  -2 -12        187.60        199.97         7.88 o                         
  -1  -2 -12        169.89        174.57         7.32 o                         
   0  -2 -12         14.44         17.64         1.90 o                         
   1  -2 -12         14.33         11.04         1.91 o                         
   2  -2 -12         56.57         65.67         5.30 o                         
   3  -2 -12        199.92        180.33         8.79 o                         
   4  -2 -12         65.85         75.73         6.13 o                         
   5  -2 -12         16.39         17.29         2.51 o                         
 -10  -1 -12         24.34         25.04         2.91 o                         
  -9  -1 -12         53.35         44.96         4.48 o                         
  -8  -1 -12         96.37         86.24         6.91 o                         
  -7  -1 -12        130.64        135.58         7.60 o                         
  -6  -1 -12        112.37        102.48         6.39 o                         
  -5  -1 -12         55.98         64.05         4.92 o                         
  -4  -1 -12        189.01        185.95         7.73 o                         
  -3  -1 -12        221.20        225.28         8.43 o                         
  -2  -1 -12        131.94        119.61         6.32 o                         
  -1  -1 -12         28.51         37.38         2.99 o                         
   0  -1 -12          1.59          2.20         1.61 o                         
   1  -1 -12         40.08         38.43         3.14 o                         
   2  -1 -12        172.60        171.68         7.85 o                         
   3  -1 -12        218.35        223.25         9.34 o                         
   4  -1 -12         28.56         28.80         2.60 o                         
   5  -1 -12         12.36         13.48         2.30 o                         
   6  -1 -12         13.74          8.12         2.84 o                         
  -9   0 -12         60.75         62.23         3.85 o                         
  -8   0 -12        100.29         97.49         4.97 o                         
  -7   0 -12         88.39         90.83         5.01 o                         
  -6   0 -12         82.46         77.30         4.45 o                         
  -5   0 -12        106.31         97.16         4.19 o                         
  -4   0 -12         98.85         98.76         4.07 o                         
  -3   0 -12        170.47        180.11         5.38 o                         
  -2   0 -12        149.77        156.11         4.98 o                         
  -1   0 -12          0.52         -2.69         5.80 o                         
   0   0 -12         22.11         22.32         1.51 o                         
   1   0 -12         53.56         50.28         3.62 o                         
   2   0 -12        200.27        194.80         6.06 o                         
   3   0 -12        233.65        231.61         6.80 o                         
   4   0 -12          7.69          5.28         3.09 o                         
   5   0 -12          4.97          1.85         3.28 o                         
   6   0 -12         14.29          0.60         4.21 o                         
  -7 -12 -11         25.18         30.98         3.19 o                         
  -6 -12 -11          0.73          2.06         4.76 o                         
  -5 -12 -11          8.48         11.36         2.59 o                         
  -4 -12 -11          9.84          6.92         2.89 o                         
  -3 -12 -11         16.80         18.44         2.79 o                         
  -2 -12 -11          3.67          1.94         5.27 o                         
  -8 -11 -11         93.85         90.11         8.07 o                         
  -7 -11 -11         29.38         31.86         3.06 o                         
  -6 -11 -11          1.92          0.67         4.66 o                         
  -5 -11 -11         27.46         26.77         2.89 o                         
  -4 -11 -11         35.81         32.73         3.21 o                         
  -3 -11 -11          8.63         10.40         2.66 o                         
  -2 -11 -11          3.66          5.04         2.24 o                         
  -1 -11 -11          5.58         10.68         2.30 o                         
   0 -11 -11         10.98          6.67         2.77 o                         
  -9 -10 -11         61.04         55.83         5.30 o                         
  -8 -10 -11         88.49         75.28         7.47 o                         
  -7 -10 -11         14.21         17.07         2.55 o                         
  -6 -10 -11          8.47          0.60         4.60 o                         
  -5 -10 -11         31.72         28.26         2.83 o                         
  -4 -10 -11         98.87        104.87         7.43 o                         
  -3 -10 -11         11.21         11.12         2.51 o                         
  -2 -10 -11          8.09         11.52         2.23 o                         
  -1 -10 -11         17.31         22.81         2.59 o                         
   0 -10 -11         44.36         49.59         4.93 o                         
   1 -10 -11         31.84         32.93         3.36 o                         
 -10  -9 -11         19.13         15.33         3.02 o                         
  -9  -9 -11        119.80        118.94         8.44 o                         
  -8  -9 -11         54.39         51.25         4.44 o                         
  -7  -9 -11          0.51          2.17         2.85 o                         
  -6  -9 -11         20.34         19.02         2.37 o                         
  -5  -9 -11        105.37        103.61         7.34 o                         
  -4  -9 -11         61.61         66.18         4.60 o                         
  -3  -9 -11         37.46         35.92         3.09 o                         
  -2  -9 -11         13.76         13.89         2.12 o                         
  -1  -9 -11         34.85         36.38         3.19 o                         
   0  -9 -11         86.34        102.04         7.58 o                         
   1  -9 -11        121.37        119.24         8.59 o                         
   2  -9 -11         15.85         12.16         2.80 o                         
   3  -9 -11          9.73         10.96         2.73 o                         
 -10  -8 -11         57.65         48.45         4.00 o                         
  -9  -8 -11        123.31        104.32         7.81 o                         
  -8  -8 -11         41.68         42.66         4.15 o                         
  -7  -8 -11          1.33          3.52         3.77 o                         
  -6  -8 -11         20.68         21.55         2.17 o                         
  -5  -8 -11        186.58        176.48         8.38 o                         
  -4  -8 -11         77.39         74.16         6.30 o                         
  -3  -8 -11         38.64         34.09         2.81 o                         
  -2  -8 -11         54.85         70.42         5.18 o                         
  -1  -8 -11         61.41         61.79         5.93 o                         
   0  -8 -11        101.69         88.09         7.18 o                         
   1  -8 -11        167.56        161.56         9.14 o                         
   2  -8 -11         21.57         24.13         2.72 o                         
   3  -8 -11          8.83          3.53         5.44 o                         
 -10  -7 -11        121.26        144.14         8.26 o                         
  -9  -7 -11         99.61         79.68         7.16 o                         
  -8  -7 -11         25.44         20.13         2.47 o                         
  -7  -7 -11         26.35         29.34         2.69 o                         
  -6  -7 -11         38.96         41.14         3.48 o                         
  -5  -7 -11        158.33        173.92         7.97 o                         
  -4  -7 -11        188.11        175.12         7.89 o                         
  -3  -7 -11         32.30         32.84         3.06 o                         
  -2  -7 -11         76.52         53.43         5.09 o                         
  -1  -7 -11        117.70        127.97         7.09 o                         
   0  -7 -11        179.04        190.49         8.63 o                         
   1  -7 -11         72.99         65.83         6.42 o                         
   2  -7 -11         14.93         19.93         2.31 o                         
   3  -7 -11         12.16         19.40         2.57 o                         
   4  -7 -11         65.36         74.26         5.43 o                         
 -11  -6 -11         36.34         35.21         3.24 o                         
 -10  -6 -11        165.67        173.92         9.20 o                         
  -9  -6 -11        112.93        117.36         7.71 o                         
  -8  -6 -11          9.12         10.30         2.17 o                         
  -7  -6 -11        111.22        107.50         6.43 o                         
  -6  -6 -11        104.84        108.06         6.45 o                         
  -5  -6 -11        146.46        135.87         7.21 o                         
  -4  -6 -11        286.83        295.06         9.88 o                         
  -3  -6 -11         56.13         51.56         4.68 o                         
  -2  -6 -11         67.56         68.02         5.06 o                         
  -1  -6 -11        326.62        288.42        10.15 o                         
   0  -6 -11        161.24        172.59         7.97 o                         
   1  -6 -11         39.17         49.79         4.94 o                         
   2  -6 -11          9.64         11.02         1.98 o                         
   3  -6 -11         26.31         27.47         2.65 o                         
   4  -6 -11        126.54        139.61         8.38 o                         
   5  -6 -11         27.42         37.06         3.77 o                         
 -11  -5 -11         68.06         75.65         6.93 o                         
 -10  -5 -11        130.74        142.98         8.56 o                         
  -9  -5 -11         98.23        108.80         6.85 o                         
  -8  -5 -11         32.16         23.87         2.42 o                         
  -7  -5 -11        106.75        106.58         6.30 o                         
  -6  -5 -11        330.98        327.54        10.91 o                         
  -5  -5 -11        296.45        268.09         9.93 o                         
  -4  -5 -11        390.34        353.48        11.21 o                         
  -3  -5 -11         97.65         99.54         5.56 o                         
  -2  -5 -11         57.17         57.13         5.02 o                         
  -1  -5 -11        536.97        521.36        14.53 o                         
   0  -5 -11        115.79        102.93         6.64 o                         
   1  -5 -11         26.20         28.50         2.52 o                         
   2  -5 -11          1.59          1.61         2.64 o                         
   3  -5 -11         57.87         63.24         5.78 o                         
   4  -5 -11        130.60        130.14         8.32 o                         
   5  -5 -11         31.37         33.11         3.06 o                         
 -11  -4 -11         73.64         67.53         5.16 o                         
 -10  -4 -11         79.45         86.51         6.89 o                         
  -9  -4 -11         62.56         51.19         4.25 o                         
  -8  -4 -11         31.68         32.69         3.31 o                         
  -7  -4 -11         89.72         84.47         6.12 o                         
  -6  -4 -11        379.99        384.66        11.96 o                         
  -5  -4 -11        478.55        468.02        13.58 o                         
  -4  -4 -11        309.71        301.15         9.70 o                         
  -3  -4 -11         53.59         59.52         4.39 o                         
  -2  -4 -11        182.77        178.72         7.05 o                         
  -1  -4 -11        444.58        428.47        12.61 o                         
   0  -4 -11        203.62        202.19         7.96 o                         
   1  -4 -11         26.51         29.05         2.78 o                         
   2  -4 -11         25.82         26.87         2.48 o                         
   3  -4 -11        115.82        121.64         7.05 o                         
   4  -4 -11        150.66        158.89         8.34 o                         
   5  -4 -11         17.83         21.76         2.69 o                         
   6  -4 -11          2.06         -4.82         4.97 o                         
 -11  -3 -11         58.43         59.63         4.93 o                         
 -10  -3 -11         56.88         63.04         6.13 o                         
  -9  -3 -11         80.73         79.76         6.20 o                         
  -8  -3 -11         22.62         25.99         2.23 o                         
  -7  -3 -11         86.27        101.35         5.95 o                         
  -6  -3 -11        266.32        255.73         9.37 o                         
  -5  -3 -11        394.26        389.70        11.61 o                         
  -4  -3 -11        134.36        114.87         5.81 o                         
  -3  -3 -11          3.35          2.09         3.31 o                         
  -2  -3 -11        231.75        228.95         8.14 o                         
  -1  -3 -11        286.91        291.91         9.47 o                         
   0  -3 -11        145.07        124.55         6.36 o                         
   1  -3 -11         29.32         34.38         2.93 o                         
   2  -3 -11         80.40         72.15         5.62 o                         
   3  -3 -11        167.18        176.40         8.04 o                         
   4  -3 -11        107.84        111.34         7.23 o                         
   5  -3 -11         42.81         46.51         4.04 o                         
   6  -3 -11          5.40          5.92         2.47 o                         
 -11  -2 -11         44.48         46.38         4.68 o                         
 -10  -2 -11         58.72         59.75         4.66 o                         
  -9  -2 -11         79.76         80.63         6.28 o                         
  -8  -2 -11         60.86         61.90         5.55 o                         
  -7  -2 -11        191.43        180.67         7.94 o                         
  -6  -2 -11        275.25        272.42         9.63 o                         
  -5  -2 -11        293.10        286.30         9.54 o                         
  -4  -2 -11         44.88         47.86         4.06 o                         
  -3  -2 -11         19.35         21.35         2.13 o                         
  -2  -2 -11        183.24        173.92         7.09 o                         
  -1  -2 -11        202.68        200.71         7.51 o                         
   0  -2 -11         84.76         85.47         5.19 o                         
   1  -2 -11          3.47          2.12         2.22 o                         
   2  -2 -11        118.47        116.47         6.09 o                         
   3  -2 -11        264.96        269.65         9.61 o                         
   4  -2 -11         56.60         64.28         5.73 o                         
   5  -2 -11         13.71         16.31         2.38 o                         
   6  -2 -11          3.87          5.49         2.25 o                         
 -10  -1 -11         60.99         66.52         4.83 o                         
  -9  -1 -11         58.00         54.31         4.12 o                         
  -8  -1 -11         88.59        100.15         6.65 o                         
  -7  -1 -11        278.82        289.82        10.32 o                         
  -6  -1 -11        297.55        276.73         9.96 o                         
  -5  -1 -11        110.90         99.92         5.81 o                         
  -4  -1 -11          3.04          3.06         3.13 o                         
  -3  -1 -11         87.07         96.40         5.16 o                         
  -2  -1 -11        187.90        183.70         7.12 o                         
  -1  -1 -11        354.49        353.70        10.67 o                         
   0  -1 -11        165.19        161.69         6.54 o                         
   1  -1 -11          5.81          1.19         3.23 o                         
   2  -1 -11        170.19        166.97         7.17 o                         
   3  -1 -11        264.67        243.84         9.43 o                         
   4  -1 -11         84.08         92.69         5.95 o                         
   5  -1 -11          2.13          2.15         4.05 o                         
   6  -1 -11          8.10          6.36         2.35 o                         
   7  -1 -11        103.05         95.61         8.17 o                         
 -10   0 -11         48.72         55.51         3.79 o                         
  -9   0 -11         55.68         63.31         6.20 o                         
  -8   0 -11         78.71         75.49         8.62 o                         
  -7   0 -11        157.45        158.63         5.51 o                         
  -6   0 -11        259.34        237.32         9.39 o                         
  -5   0 -11         42.97         41.43         2.52 o                         
  -4   0 -11          1.07         -1.49         2.17 o                         
  -3   0 -11        185.57        189.38         5.23 o                         
  -2   0 -11        307.87        307.08         6.86 o                         
  -1   0 -11        443.51        455.76         8.97 o                         
   0   0 -11         71.37         70.44         3.38 o                         
   1   0 -11          4.39          0.10         2.55 o                         
   2   0 -11        301.30        284.05         6.89 o                         
   3   0 -11        220.44        223.30         6.31 o                         
   4   0 -11         62.98         58.27         3.83 o                         
   5   0 -11         11.46         10.03         1.52 o                         
   6   0 -11         43.39         34.35         2.19 o                         
   7   0 -11         91.21        108.39         5.60 o                         
  -5 -13 -10         10.94         14.74         2.62 o                         
  -4 -13 -10          3.26          4.71         2.50 o                         
  -3 -13 -10          8.25          8.39         2.91 o                         
  -8 -12 -10         44.11         56.30         5.18 o                         
  -7 -12 -10         10.65         11.73         2.99 o                         
  -6 -12 -10         20.03         16.73         2.87 o                         
  -5 -12 -10          3.18          1.14         4.67 o                         
  -4 -12 -10          0.61          3.14         2.36 o                         
  -3 -12 -10         13.13          9.45         2.83 o                         
  -2 -12 -10         19.81         22.97         2.91 o                         
  -1 -12 -10          2.99         -0.23         5.34 o                         
   0 -12 -10          2.30          4.13         5.37 o                         
  -9 -11 -10         34.72         30.24         3.16 o                         
  -8 -11 -10         41.89         55.27         4.86 o                         
  -7 -11 -10         19.78         17.48         2.98 o                         
  -6 -11 -10         31.38         31.36         2.76 o                         
  -5 -11 -10         43.62         44.49         4.12 o                         
  -4 -11 -10         10.57         12.81         2.67 o                         
  -3 -11 -10         40.80         36.82         3.63 o                         
  -2 -11 -10         25.77         30.93         2.82 o                         
  -1 -11 -10         21.65         24.23         2.77 o                         
   0 -11 -10         19.95         21.05         2.86 o                         
   1 -11 -10         14.50         18.29         3.00 o                         
 -10 -10 -10         21.94         22.82         2.83 o                         
  -9 -10 -10         38.61         36.18         3.25 o                         
  -8 -10 -10         37.25         33.82         3.16 o                         
  -7 -10 -10         41.07         38.05         3.32 o                         
  -6 -10 -10          7.03          6.90         2.09 o                         
  -5 -10 -10         16.37         19.13         2.36 o                         
  -4 -10 -10         98.14        107.13         7.02 o                         
  -3 -10 -10         76.03         78.78         6.56 o                         
  -2 -10 -10         56.83         53.39         4.29 o                         
  -1 -10 -10         14.62          3.04         5.20 o                         
   0 -10 -10         91.38         97.46         7.14 o                         
   1 -10 -10         57.17         59.70         5.17 o                         
   2 -10 -10         17.84         24.27         3.24 o                         
 -10  -9 -10         32.01         33.75         3.29 o                         
  -9  -9 -10         61.16         63.29         4.84 o                         
  -8  -9 -10         51.64         54.06         4.44 o                         
  -7  -9 -10         24.50         26.78         2.45 o                         
  -6  -9 -10          8.37          2.49         2.91 o                         
  -5  -9 -10          7.14          1.08         2.99 o                         
  -4  -9 -10        146.15        132.59         7.48 o                         
  -3  -9 -10        159.16        165.26         8.20 o                         
  -2  -9 -10         38.24         38.98         3.57 o                         
  -1  -9 -10         25.49         27.13         2.37 o                         
   0  -9 -10         74.06         64.11         5.95 o                         
   1  -9 -10         96.46        113.37         7.68 o                         
   2  -9 -10         38.99         49.44         4.26 o                         
   3  -9 -10         32.71         39.76         3.57 o                         
 -11  -8 -10         23.93         20.72         2.81 o                         
 -10  -8 -10         38.10         40.36         4.11 o                         
  -9  -8 -10         81.98         90.35         7.09 o                         
  -8  -8 -10        122.47        105.55         7.12 o                         
  -7  -8 -10         34.58         25.10         2.37 o                         
  -6  -8 -10          4.53         -4.01         4.01 o                         
  -5  -8 -10        122.44        129.95         6.87 o                         
  -4  -8 -10        237.47        224.15         8.99 o                         
  -3  -8 -10        203.06        194.88         8.27 o                         
  -2  -8 -10         43.74         47.01         3.48 o                         
  -1  -8 -10         56.53         49.56         4.87 o                         
   0  -8 -10         56.23         73.32         5.55 o                         
   1  -8 -10         83.14         90.26         6.36 o                         
   2  -8 -10         24.80         24.03         2.59 o                         
   3  -8 -10         42.75         42.61         4.07 o                         
   4  -8 -10         27.34         35.86         3.49 o                         
 -11  -7 -10         40.31         40.59         3.66 o                         
 -10  -7 -10         62.08         57.56         4.46 o                         
  -9  -7 -10         82.91         76.73         6.55 o                         
  -8  -7 -10        172.04        182.61         8.42 o                         
  -7  -7 -10         33.57         34.30         3.37 o                         
  -6  -7 -10         66.22         54.87         5.05 o                         
  -5  -7 -10        342.20        321.72        10.72 o                         
  -4  -7 -10        309.26        301.58        10.33 o                         
  -3  -7 -10         80.47         81.08         5.40 o                         
  -2  -7 -10         98.16         99.45         5.46 o                         
  -1  -7 -10         85.30         88.54         5.67 o                         
   0  -7 -10        130.73        129.37         7.11 o                         
   1  -7 -10        122.42        126.78         6.90 o                         
   2  -7 -10         19.63         22.53         2.31 o                         
   3  -7 -10         36.00         32.98         3.02 o                         
   4  -7 -10         19.70         19.52         2.68 o                         
   5  -7 -10         18.76         20.49         2.99 o                         
 -11  -6 -10         50.50         53.49         4.61 o                         
 -10  -6 -10        118.61        113.99         8.02 o                         
  -9  -6 -10        147.59        151.26         7.73 o                         
  -8  -6 -10         99.88         83.16         6.24 o                         
  -7  -6 -10         72.05         77.75         5.34 o                         
  -6  -6 -10        116.35        118.03         6.28 o                         
  -5  -6 -10        748.89        737.50        18.69 o                         
  -4  -6 -10        458.63        432.82        12.61 o                         
  -3  -6 -10          1.32         -1.10         3.34 o                         
  -2  -6 -10        197.91        195.53         7.50 o                         
  -1  -6 -10        101.22        106.76         5.88 o                         
   0  -6 -10        256.24        257.28         9.23 o                         
   1  -6 -10        124.29        109.73         6.52 o                         
   2  -6 -10          4.38          3.27         4.05 o                         
   3  -6 -10         21.60         24.35         2.25 o                         
   4  -6 -10         27.57         33.36         3.25 o                         
   5  -6 -10         23.48         22.05         3.01 o                         
   6  -6 -10         29.43         30.75         3.09 o                         
 -11  -5 -10         13.89         14.41         2.76 o                         
 -10  -5 -10        150.43        161.58         8.43 o                         
  -9  -5 -10        179.87        176.14         8.35 o                         
  -8  -5 -10         38.62         35.37         3.25 o                         
  -7  -5 -10        112.07        101.31         5.82 o                         
  -6  -5 -10        233.19        218.17         8.29 o                         
  -5  -5 -10        767.48        738.56        18.65 o                         
  -4  -5 -10        499.66        509.56        13.91 o                         
  -3  -5 -10         32.64         35.37         2.83 o                         
  -2  -5 -10         76.22         77.55         4.90 o                         
  -1  -5 -10        292.29        271.59         8.89 o                         
   0  -5 -10        374.37        364.23        11.17 o                         
   1  -5 -10        184.45        191.65         7.75 o                         
   2  -5 -10         12.77         13.92         2.01 o                         
   3  -5 -10         16.00         11.70         2.07 o                         
   4  -5 -10         45.52         52.60         3.99 o                         
   5  -5 -10         61.60         70.37         6.96 o                         
   6  -5 -10         33.55         37.72         3.66 o                         
 -11  -4 -10         14.18         12.88         2.65 o                         
 -10  -4 -10        142.69        145.88         8.19 o                         
  -9  -4 -10        139.18        124.00         7.45 o                         
  -8  -4 -10         41.23         41.34         3.42 o                         
  -7  -4 -10        122.16        123.18         6.30 o                         
  -6  -4 -10        207.34        206.03         7.88 o                         
  -5  -4 -10        429.82        439.68        12.43 o                         
  -4  -4 -10        117.76        126.41         6.11 o                         
  -3  -4 -10         68.07         68.26         4.29 o                         
  -2  -4 -10         58.45         49.92         3.87 o                         
  -1  -4 -10        314.62        309.42         9.53 o                         
   0  -4 -10        400.00        411.56        11.72 o                         
   1  -4 -10         67.19         67.11         4.84 o                         
   2  -4 -10         47.18         51.34         4.64 o                         
   3  -4 -10         63.46         58.94         5.48 o                         
   4  -4 -10        127.97        127.77         7.30 o                         
   5  -4 -10         66.60         61.05         4.71 o                         
   6  -4 -10         67.90         75.94         6.78 o                         
 -11  -3 -10         45.73         41.67         3.82 o                         
 -10  -3 -10        187.97        181.70         9.04 o                         
  -9  -3 -10        113.77        118.40         7.00 o                         
  -8  -3 -10         66.86         73.77         5.33 o                         
  -7  -3 -10        117.27        125.94         6.09 o                         
  -6  -3 -10        296.45        296.01         9.67 o                         
  -5  -3 -10        179.13        166.53         6.88 o                         
  -4  -3 -10         30.69         34.64         2.78 o                         
  -3  -3 -10         45.92         47.08         3.65 o                         
  -2  -3 -10        186.68        177.29         6.54 o                         
  -1  -3 -10        476.70        469.07        12.59 o                         
   0  -3 -10        136.90        130.29         5.99 o                         
   1  -3 -10          7.30          1.86         3.08 o                         
   2  -3 -10         68.69         63.85         4.57 o                         
   3  -3 -10         66.45         69.75         5.07 o                         
   4  -3 -10        275.92        277.12        10.14 o                         
   5  -3 -10         64.81         66.16         5.65 o                         
   6  -3 -10         18.82         23.10         2.56 o                         
   7  -3 -10         39.20         46.86         4.45 o                         
 -11  -2 -10         85.11         77.68         7.64 o                         
 -10  -2 -10        141.75        127.52         8.27 o                         
  -9  -2 -10         92.09         91.54         6.37 o                         
  -8  -2 -10        116.61        105.62         6.33 o                         
  -7  -2 -10        109.35        100.36         6.28 o                         
  -6  -2 -10        438.61        433.64        12.60 o                         
  -5  -2 -10        316.33        301.25         9.61 o                         
  -4  -2 -10         30.55         29.92         2.45 o                         
  -3  -2 -10         35.31         36.75         3.44 o                         
  -2  -2 -10        268.95        270.15         8.52 o                         
  -1  -2 -10        758.72        786.19        18.89 o                         
   0  -2 -10         14.89          8.98         1.70 o                         
   1  -2 -10          3.90         -3.26         3.38 o                         
   2  -2 -10        175.04        157.43         6.56 o                         
   3  -2 -10        157.28        153.61         6.90 o                         
   4  -2 -10        285.65        294.05        10.38 o                         
   5  -2 -10         87.53         98.51         6.37 o                         
   6  -2 -10          5.05          1.98         2.15 o                         
   7  -2 -10          1.55          0.34         4.74 o                         
 -11  -1 -10         74.96         70.82         7.09 o                         
 -10  -1 -10        101.66        115.34         7.69 o                         
  -9  -1 -10         47.05         45.87         3.87 o                         
  -8  -1 -10         52.82         60.77         5.07 o                         
  -7  -1 -10        126.36        138.10         6.63 o                         
  -6  -1 -10        335.86        339.38        10.74 o                         
  -5  -1 -10        162.34        173.46         6.97 o                         
  -4  -1 -10         70.21         74.47         4.48 o                         
  -3  -1 -10         70.05         62.65         4.18 o                         
  -2  -1 -10        340.23        325.10         9.65 o                         
  -1  -1 -10        937.76        901.35        21.20 o                         
   0  -1 -10          3.90          1.98         3.54 o                         
   1  -1 -10        118.66        114.74         5.70 o                         
   2  -1 -10        265.11        256.39         8.60 o                         
   3  -1 -10        245.80        227.86         8.51 o                         
   4  -1 -10        258.81        257.12         9.36 o                         
   5  -1 -10         51.65         47.07         3.82 o                         
   6  -1 -10          9.66          9.75         2.25 o                         
   7  -1 -10          8.08          6.25         2.39 o                         
 -11   0 -10         58.21         55.19         3.52 o                         
 -10   0 -10         73.65         77.47         4.86 o                         
  -9   0 -10         43.79         47.56         2.70 o                         
  -8   0 -10          5.56          4.97         1.84 o                         
  -7   0 -10        107.78        116.78         5.81 o                         
  -6   0 -10        370.59        357.53         7.82 o                         
  -5   0 -10         32.52         31.85         1.98 o                         
  -4   0 -10        122.26        125.10         3.95 o                         
  -3   0 -10        197.39        203.10         5.05 o                         
  -2   0 -10        508.00        534.58         9.82 o                         
  -1   0 -10        342.74        338.55         7.06 o                         
   0   0 -10         79.94         80.18         3.48 o                         
   1   0 -10        359.76        351.41         7.34 o                         
   2   0 -10        295.73        283.97         8.25 o                         
   3   0 -10        272.78        268.69         6.60 o                         
   4   0 -10        177.29        181.16        11.87 o                         
   5   0 -10         57.00         59.96         3.78 o                         
   6   0 -10         15.61         15.43         1.58 o                         
   7   0 -10         25.02         23.32         2.07 o                         
  -7 -13  -9         22.09         21.52         3.30 o                         
  -6 -13  -9         55.82         47.98         4.24 o                         
  -5 -13  -9          0.07          0.02         3.39 o                         
  -4 -13  -9          0.74         -4.78         4.78 o                         
  -3 -13  -9          3.69          4.72         4.83 o                         
  -2 -13  -9          4.53          1.58         5.84 o                         
  -8 -12  -9         13.35         15.45         2.88 o                         
  -7 -12  -9         43.57         51.04         4.81 o                         
  -6 -12  -9         26.19         29.54         3.16 o                         
  -5 -12  -9          8.36         12.82         2.42 o                         
  -4 -12  -9         18.46          3.24         5.26 o                         
  -3 -12  -9         29.20         29.37         3.07 o                         
  -2 -12  -9         15.58         11.82         2.93 o                         
  -1 -12  -9         19.54         19.35         2.97 o                         
   0 -12  -9         16.69         18.19         2.84 o                         
   1 -12  -9         10.89         14.18         2.84 o                         
  -9 -11  -9          3.56          3.31         5.04 o                         
  -8 -11  -9         57.31         54.11         4.73 o                         
  -7 -11  -9         45.84         41.13         3.56 o                         
  -6 -11  -9         29.47         25.25         2.79 o                         
  -5 -11  -9          6.46          1.54         4.42 o                         
  -4 -11  -9         27.51         25.73         2.66 o                         
  -3 -11  -9        108.15        113.08         7.75 o                         
  -2 -11  -9         61.63         66.94         4.87 o                         
  -1 -11  -9         65.93         65.95         6.60 o                         
   0 -11  -9         19.78         16.48         2.73 o                         
   1 -11  -9         22.97         30.42         3.14 o                         
   2 -11  -9         54.27         72.26         7.28 o                         
 -10 -10  -9          3.15          4.13         4.77 o                         
  -9 -10  -9          7.21         -1.05         5.24 o                         
  -8 -10  -9         75.05         65.33         6.64 o                         
  -7 -10  -9         57.79         62.26         6.22 o                         
  -6 -10  -9         10.60         10.90         2.22 o                         
  -5 -10  -9         41.17         38.86         3.40 o                         
  -4 -10  -9         39.14         41.99         3.50 o                         
  -3 -10  -9         83.90         85.29         6.62 o                         
  -2 -10  -9        125.79        129.22         7.61 o                         
  -1 -10  -9         44.07         39.85         3.19 o                         
   0 -10  -9         36.71         35.49         3.08 o                         
   1 -10  -9         17.73         17.56         2.74 o                         
   2 -10  -9         67.96         78.16         7.25 o                         
   3 -10  -9         67.82         73.43         7.42 o                         
 -11  -9  -9         26.52         26.14         3.02 o                         
 -10  -9  -9         10.53         19.26         2.60 o                         
  -9  -9  -9         44.26         59.03         5.99 o                         
  -8  -9  -9        114.13        123.27         7.43 o                         
  -7  -9  -9         85.22         78.74         6.37 o                         
  -6  -9  -9         52.05         47.74         3.71 o                         
  -5  -9  -9         11.29          8.96         2.01 o                         
  -4  -9  -9         95.24         87.58         6.18 o                         
  -3  -9  -9        132.06        137.21         7.25 o                         
  -2  -9  -9        217.43        201.98         8.87 o                         
  -1  -9  -9         34.63         34.44         3.21 o                         
   0  -9  -9         35.04         40.28         3.45 o                         
   1  -9  -9         33.71         36.15         3.21 o                         
   2  -9  -9         27.14         28.15         2.85 o                         
   3  -9  -9         45.12         46.30         4.35 o                         
   4  -9  -9          6.77          8.61         2.64 o                         
 -11  -8  -9         28.99         26.78         2.82 o                         
 -10  -8  -9         19.16         19.92         2.64 o                         
  -9  -8  -9        120.19        124.28         7.40 o                         
  -8  -8  -9        141.46        135.08         7.80 o                         
  -7  -8  -9        144.82        136.44         7.29 o                         
  -6  -8  -9        118.08        109.45         6.27 o                         
  -5  -8  -9        168.44        173.88         7.34 o                         
  -4  -8  -9         92.10         93.21         6.30 o                         
  -3  -8  -9        270.06        276.28         9.91 o                         
  -2  -8  -9        217.00        208.74         8.17 o                         
  -1  -8  -9         52.41         52.14         4.41 o                         
   0  -8  -9         73.32         73.27         5.37 o                         
   1  -8  -9         46.09         51.33         3.89 o                         
   2  -8  -9         38.07         42.06         3.95 o                         
   3  -8  -9         19.98         20.14         2.54 o                         
   4  -8  -9          4.61          1.15         4.80 o                         
   5  -8  -9         16.60         20.95         2.91 o                         
 -11  -7  -9         18.14         15.15         2.74 o                         
 -10  -7  -9         59.86         61.97         5.96 o                         
  -9  -7  -9        133.88        141.77         7.70 o                         
  -8  -7  -9        229.72        232.66         9.50 o                         
  -7  -7  -9        159.86        156.54         7.24 o                         
  -6  -7  -9         98.38        103.11         5.66 o                         
  -5  -7  -9        194.39        194.19         7.86 o                         
  -4  -7  -9        266.32        266.93         9.10 o                         
  -3  -7  -9        514.84        506.00        13.96 o                         
  -2  -7  -9        114.59        106.83         5.74 o                         
  -1  -7  -9         26.71         29.05         2.68 o                         
   0  -7  -9        137.38        122.20         6.38 o                         
   1  -7  -9         57.81         57.83         3.95 o                         
   2  -7  -9         64.01         66.91         5.94 o                         
   3  -7  -9         12.79         13.22         2.14 o                         
   4  -7  -9          6.61          8.34         2.22 o                         
   5  -7  -9         46.77         57.07         4.59 o                         
   6  -7  -9         45.34         46.76         4.19 o                         
 -11  -6  -9         41.31         45.21         4.33 o                         
 -10  -6  -9        110.56        110.13         7.34 o                         
  -9  -6  -9        133.50        127.54         7.36 o                         
  -8  -6  -9        310.33        301.65        10.66 o                         
  -7  -6  -9         91.41         93.64         5.49 o                         
  -6  -6  -9         77.94         78.91         4.87 o                         
  -5  -6  -9        321.81        303.45         9.65 o                         
  -4  -6  -9        274.51        278.36         9.36 o                         
  -3  -6  -9        679.02        653.96        16.59 o                         
  -2  -6  -9        168.10        161.99         6.53 o                         
  -1  -6  -9          4.75          3.03         1.39 o                         
   0  -6  -9        115.68        126.67         5.97 o                         
   1  -6  -9        158.58        170.46         7.36 o                         
   2  -6  -9        177.58        190.76         7.80 o                         
   3  -6  -9         25.56         24.45         2.24 o                         
   4  -6  -9          6.13         -1.60         4.55 o                         
   5  -6  -9         76.74         69.67         6.74 o                         
   6  -6  -9         65.73         87.30         7.03 o                         
 -12  -5  -9          7.84         10.59         2.58 o                         
 -11  -5  -9         35.64         36.75         3.31 o                         
 -10  -5  -9        128.89        121.11         7.59 o                         
  -9  -5  -9        100.88         90.73         6.41 o                         
  -8  -5  -9        294.13        271.32         9.67 o                         
  -7  -5  -9         39.27         34.38         2.85 o                         
  -6  -5  -9         55.24         57.97         4.37 o                         
  -5  -5  -9        376.76        366.35        10.83 o                         
  -4  -5  -9        573.91        604.07        15.36 o                         
  -3  -5  -9        255.17        242.08         7.98 o                         
  -2  -5  -9        122.32        111.91         5.28 o                         
  -1  -5  -9         23.77         22.18         2.00 o                         
   0  -5  -9         29.06         28.27         2.30 o                         
   1  -5  -9        316.03        314.65        10.06 o                         
   2  -5  -9        330.54        313.67        10.03 o                         
   3  -5  -9         53.72         69.54         5.06 o                         
   4  -5  -9         71.33         73.79         5.73 o                         
   5  -5  -9         47.79         51.21         4.31 o                         
   6  -5  -9         82.50         75.56         5.24 o                         
   7  -5  -9          5.91         -4.42         5.13 o                         
 -12  -4  -9         25.04         26.64         2.99 o                         
 -11  -4  -9         60.34         54.21         4.49 o                         
 -10  -4  -9        123.13        127.22         7.13 o                         
  -9  -4  -9        126.06        128.28         7.00 o                         
  -8  -4  -9        195.78        189.81         8.01 o                         
  -7  -4  -9         54.88         63.72         4.87 o                         
  -6  -4  -9         69.56         62.87         4.76 o                         
  -5  -4  -9        225.93        235.70         8.00 o                         
  -4  -4  -9        305.12        289.61         8.88 o                         
  -3  -4  -9        129.72        120.11         5.43 o                         
  -2  -4  -9          4.80         -1.86         2.63 o                         
  -1  -4  -9         72.55         68.60         4.17 o                         
   0  -4  -9         53.91         60.64         4.47 o                         
   1  -4  -9        748.69        759.08        18.52 o                         
   2  -4  -9        140.90        138.99         6.06 o                         
   3  -4  -9         46.65         42.18         3.18 o                         
   4  -4  -9        103.51        104.32         6.20 o                         
   5  -4  -9        110.31        109.55         7.15 o                         
   6  -4  -9         57.09         65.49         6.20 o                         
   7  -4  -9          3.23          4.47         2.42 o                         
 -11  -3  -9        108.81         91.32         7.72 o                         
 -10  -3  -9        141.68        140.89         7.86 o                         
  -9  -3  -9        177.80        160.13         7.91 o                         
  -8  -3  -9         70.24         69.63         5.21 o                         
  -7  -3  -9        160.68        161.60         6.89 o                         
  -6  -3  -9        324.06        338.93        10.19 o                         
  -5  -3  -9        217.92        220.02         7.64 o                         
  -4  -3  -9        433.42        432.46        11.67 o                         
  -3  -3  -9         42.88         41.56         3.49 o                         
  -2  -3  -9         63.24         61.60         3.80 o                         
  -1  -3  -9        104.55         97.88         4.73 o                         
   0  -3  -9        305.15        317.22         9.45 o                         
   1  -3  -9       1024.89        998.92        23.17 o                         
   2  -3  -9         17.47         17.83         1.75 o                         
   3  -3  -9          4.28          1.49         3.34 o                         
   4  -3  -9        154.89        151.38         7.24 o                         
   5  -3  -9        103.71        105.03         6.74 o                         
   6  -3  -9         62.46         62.65         4.44 o                         
   7  -3  -9          2.90          5.30         2.19 o                         
 -11  -2  -9         68.33         80.15         6.96 o                         
 -10  -2  -9         85.16         83.36         6.84 o                         
  -9  -2  -9        139.39        156.30         7.45 o                         
  -8  -2  -9         21.49         21.59         2.17 o                         
  -7  -2  -9        158.68        152.13         6.64 o                         
  -6  -2  -9        582.02        575.28        14.99 o                         
  -5  -2  -9        260.58        274.32         8.72 o                         
  -4  -2  -9        479.76        509.09        13.11 o                         
  -3  -2  -9         29.54         34.43         3.23 o                         
  -2  -2  -9        162.68        160.32         5.79 o                         
  -1  -2  -9        220.00        218.90         7.20 o                         
   0  -2  -9       1345.16       1324.15        29.38 o                         
   1  -2  -9       1260.56       1284.39        28.71 o                         
   2  -2  -9         11.00          7.50         1.56 o                         
   3  -2  -9         30.91         25.45         2.57 o                         
   4  -2  -9        208.51        203.89         8.09 o                         
   5  -2  -9        197.09        196.03         8.47 o                         
   6  -2  -9         22.14         18.92         2.39 o                         
   7  -2  -9         12.51         12.71         2.42 o                         
   8  -2  -9         38.68         37.36         3.63 o                         
 -11  -1  -9         51.72         54.11         4.56 o                         
 -10  -1  -9         58.86         63.78         6.09 o                         
  -9  -1  -9         74.40         76.09         5.87 o                         
  -8  -1  -9         37.27         33.88         3.31 o                         
  -7  -1  -9        207.26        220.58         7.97 o                         
  -6  -1  -9         62.85         64.50         4.71 o                         
  -5  -1  -9        348.92        341.42         9.98 o                         
  -4  -1  -9        270.34        273.02         8.49 o                         
  -3  -1  -9         32.83         34.56         3.29 o                         
  -2  -1  -9        249.22        239.83         7.48 o                         
  -1  -1  -9        656.21        678.58        16.29 o                         
   0  -1  -9       1724.59       1702.87        36.86 o                         
   1  -1  -9        747.61        736.86        17.74 o                         
   2  -1  -9          5.46          8.58         1.50 o                         
   3  -1  -9         63.17         62.95         4.47 o                         
   4  -1  -9        315.98        310.91        10.29 o                         
   5  -1  -9        288.85        270.08         9.86 o                         
   6  -1  -9         54.16         49.25         3.78 o                         
   7  -1  -9         40.53         41.97         3.95 o                         
   8  -1  -9         79.56         86.63         7.44 o                         
 -11   0  -9         29.62         28.18         2.14 o                         
 -10   0  -9         80.06         88.76         4.88 o                         
  -9   0  -9         28.27         25.21         2.93 o                         
  -8   0  -9         83.36         89.21         4.01 o                         
  -7   0  -9        292.98        292.91         6.91 o                         
  -6   0  -9         16.78         16.28         4.56 o                         
  -5   0  -9        222.13        224.88         5.49 o                         
  -4   0  -9        399.96        401.28         7.83 o                         
  -3   0  -9        224.68        224.05         9.62 o                         
  -2   0  -9        300.35        306.87         6.31 o                         
  -1   0  -9       1253.16       1269.56        19.89 o                         
   0   0  -9       1246.37       1311.81        20.55 o                         
   1   0  -9         88.29         87.82         3.37 o                         
   2   0  -9         15.77         15.89         1.79 o                         
   3   0  -9        178.74        161.51         4.72 o                         
   4   0  -9        462.24        450.37         9.25 o                         
   5   0  -9        333.11        311.86         7.45 o                         
   6   0  -9         16.62         20.73         1.55 o                         
   7   0  -9         83.62         87.79         4.50 o                         
   8   0  -9        107.32        107.58         5.67 o                         
  -8 -13  -8          4.62          2.45         5.16 o                         
  -7 -13  -8         14.38         14.13         2.93 o                         
  -6 -13  -8         25.18         31.60         3.24 o                         
  -5 -13  -8          7.64          3.12         5.70 o                         
  -4 -13  -8         19.05         20.99         2.74 o                         
  -3 -13  -8          4.57         -5.31         5.31 o                         
  -2 -13  -8         21.63         25.30         3.10 o                         
  -1 -13  -8         37.50         42.22         3.99 o                         
   0 -13  -8         11.88         10.96         2.96 o                         
  -9 -12  -8         17.07         20.91         2.79 o                         
  -8 -12  -8          2.27         -0.08         5.19 o                         
  -7 -12  -8         22.32         24.06         3.07 o                         
  -6 -12  -8         58.64         54.78         4.85 o                         
  -5 -12  -8         28.47         28.95         2.81 o                         
  -4 -12  -8          9.86          8.33         2.46 o                         
  -3 -12  -8         33.06         31.53         3.01 o                         
  -2 -12  -8         88.18         96.48         7.64 o                         
  -1 -12  -8         39.57         40.34         3.41 o                         
   0 -12  -8         18.52         20.62         2.89 o                         
   1 -12  -8         12.24         10.51         2.78 o                         
 -10 -11  -8          8.68         12.99         2.70 o                         
  -9 -11  -8         13.51          8.77         2.63 o                         
  -8 -11  -8         10.44          0.37         5.15 o                         
  -7 -11  -8         39.41         35.99         3.58 o                         
  -6 -11  -8         69.47         66.89         6.70 o                         
  -5 -11  -8         10.53         10.70         2.31 o                         
  -4 -11  -8         19.98         19.01         2.33 o                         
  -3 -11  -8        110.02        112.83         7.12 o                         
  -2 -11  -8        149.75        144.84         8.58 o                         
  -1 -11  -8         87.52         85.86         7.15 o                         
   0 -11  -8          4.02         -1.71         4.54 o                         
   1 -11  -8         13.40         18.13         2.56 o                         
   2 -11  -8         33.85         33.77         3.33 o                         
   3 -11  -8          8.62         18.63         3.05 o                         
 -10 -10  -8         12.86         16.60         2.68 o                         
  -9 -10  -8          3.93          3.12         2.21 o                         
  -8 -10  -8         45.65         52.76         4.29 o                         
  -7 -10  -8        149.76        145.52         7.97 o                         
  -6 -10  -8         99.26        107.69         7.12 o                         
  -5 -10  -8         18.53         14.74         2.22 o                         
  -4 -10  -8          1.40         -3.81         3.81 o                         
  -3 -10  -8        185.27        180.05         8.36 o                         
  -2 -10  -8        134.64        131.89         7.59 o                         
  -1 -10  -8         52.17         44.49         4.02 o                         
   0 -10  -8         13.70         13.78         2.15 o                         
   1 -10  -8         13.32         15.14         2.30 o                         
   2 -10  -8         92.60         93.28         7.20 o                         
   3 -10  -8         25.65         24.90         3.12 o                         
   4 -10  -8          7.02          8.65         2.76 o                         
 -11  -9  -8         76.25         86.47         7.85 o                         
 -10  -9  -8         61.42         68.36         6.11 o                         
  -9  -9  -8         10.83         11.93         2.35 o                         
  -8  -9  -8         95.90         97.60         6.89 o                         
  -7  -9  -8        251.13        237.43         9.90 o                         
  -6  -9  -8        173.87        175.18         7.98 o                         
  -5  -9  -8         46.32         46.83         3.46 o                         
  -4  -9  -8        133.37        133.25         6.75 o                         
  -3  -9  -8        314.62        323.87        10.81 o                         
  -2  -9  -8        161.30        150.94         7.48 o                         
  -1  -9  -8         21.69         20.96         2.23 o                         
   0  -9  -8          8.57          6.28         1.94 o                         
   1  -9  -8          0.80         -2.81         4.15 o                         
   2  -9  -8         68.09         72.16         6.54 o                         
   3  -9  -8         45.15         46.47         3.52 o                         
   4  -9  -8          5.90          4.29         2.51 o                         
   5  -9  -8         28.84         24.46         2.96 o                         
 -11  -8  -8         66.06         65.97         6.67 o                         
 -10  -8  -8         24.58         23.53         2.56 o                         
  -9  -8  -8         35.18         36.15         3.65 o                         
  -8  -8  -8        213.43        209.26         8.79 o                         
  -7  -8  -8        217.06        207.65         8.73 o                         
  -6  -8  -8        252.25        236.77         8.99 o                         
  -5  -8  -8         88.36         88.77         5.35 o                         
  -4  -8  -8        179.63        179.20         7.39 o                         
  -3  -8  -8        600.15        610.75        16.09 o                         
  -2  -8  -8         92.49         97.69         5.61 o                         
  -1  -8  -8          8.95          6.98         1.72 o                         
   0  -8  -8          7.24         11.43         1.75 o                         
   1  -8  -8        139.17        145.98         7.21 o                         
   2  -8  -8        190.86        170.33         8.29 o                         
   3  -8  -8         39.07         44.30         3.96 o                         
   4  -8  -8          6.08          0.75         4.80 o                         
   5  -8  -8         21.76         26.73         2.73 o                         
 -12  -7  -8         57.92         58.64         5.14 o                         
 -11  -7  -8         55.10         71.47         6.17 o                         
 -10  -7  -8          7.68         10.24         2.25 o                         
  -9  -7  -8         84.05         82.78         6.08 o                         
  -8  -7  -8        345.78        356.48        11.57 o                         
  -7  -7  -8        204.86        203.01         8.32 o                         
  -6  -7  -8        138.96        144.93         6.35 o                         
  -5  -7  -8         76.25         84.57         4.91 o                         
  -4  -7  -8        317.10        311.17         9.60 o                         
  -3  -7  -8        460.05        461.25        12.84 o                         
  -2  -7  -8         68.27         73.18         4.83 o                         
  -1  -7  -8         23.34         19.96         1.95 o                         
   0  -7  -8          3.53          3.60         1.58 o                         
   1  -7  -8        405.19        402.77        12.12 o                         
   2  -7  -8        385.17        378.29        12.04 o                         
   3  -7  -8         17.10         18.32         2.23 o                         
   4  -7  -8         14.68         11.62         2.18 o                         
   5  -7  -8          4.34          1.84         4.81 o                         
   6  -7  -8         34.96         44.99         4.44 o                         
 -12  -6  -8         76.81         74.08         5.45 o                         
 -11  -6  -8         64.18         70.22         6.30 o                         
 -10  -6  -8          3.12         -4.45         4.45 o                         
  -9  -6  -8        135.18        140.19         7.38 o                         
  -8  -6  -8        395.19        407.27        12.34 o                         
  -7  -6  -8        236.14        215.39         8.08 o                         
  -6  -6  -8        175.31        157.30         6.49 o                         
  -5  -6  -8          2.60          2.28         3.02 o                         
  -4  -6  -8        344.13        363.21        10.42 o                         
  -3  -6  -8        758.53        746.42        18.02 o                         
  -2  -6  -8         50.63         47.74         3.88 o                         
  -1  -6  -8         11.92          7.00         1.37 o                         
   0  -6  -8        176.06        178.02         6.79 o                         
   1  -6  -8        781.64        735.34        18.32 o                         
   2  -6  -8        189.65        183.32         7.67 o                         
   3  -6  -8         49.71         46.90         3.50 o                         
   4  -6  -8          3.33          4.36         1.89 o                         
   5  -6  -8         55.15         64.87         6.14 o                         
   6  -6  -8         10.08         19.70         2.70 o                         
   7  -6  -8         21.27         16.84         3.06 o                         
 -12  -5  -8         50.09         61.45         4.69 o                         
 -11  -5  -8         77.34         84.39         6.70 o                         
 -10  -5  -8          4.44          1.19         4.43 o                         
  -9  -5  -8        174.37        169.02         7.62 o                         
  -8  -5  -8        320.40        331.34        10.70 o                         
  -7  -5  -8        276.73        275.98         8.98 o                         
  -6  -5  -8        110.27        112.97         5.13 o                         
  -5  -5  -8         34.51         29.93         2.52 o                         
  -4  -5  -8        204.84        201.70         7.02 o                         
  -3  -5  -8        220.32        237.50         7.57 o                         
  -2  -5  -8        134.41        128.69         5.15 o                         
  -1  -5  -8         60.25         51.88         3.54 o                         
   0  -5  -8        566.88        551.78        14.02 o                         
   1  -5  -8        855.11        801.61        19.27 o                         
   2  -5  -8         89.49        101.84         5.47 o                         
   3  -5  -8         44.95         45.58         3.32 o                         
   4  -5  -8         22.36         24.61         2.36 o                         
   5  -5  -8         96.62         94.11         6.48 o                         
   6  -5  -8         89.86         86.50         6.99 o                         
   7  -5  -8         13.98         11.44         2.75 o                         
 -12  -4  -8         66.06         74.18         6.90 o                         
 -11  -4  -8         44.86         66.26         5.67 o                         
 -10  -4  -8         71.34         81.34         6.10 o                         
  -9  -4  -8        226.47        225.97         9.08 o                         
  -8  -4  -8        444.67        441.39        12.82 o                         
  -7  -4  -8        258.70        274.05         8.86 o                         
  -6  -4  -8          2.63          1.43         2.98 o                         
  -5  -4  -8        117.34        127.23         5.59 o                         
  -4  -4  -8        550.30        543.41        13.60 o                         
  -3  -4  -8        108.50        100.04         4.73 o                         
  -2  -4  -8         25.50         19.37         1.62 o                         
  -1  -4  -8         89.39         81.32         4.04 o                         
   0  -4  -8       1269.96       1282.61        28.40 o                         
   1  -4  -8        404.65        413.08        11.34 o                         
   2  -4  -8          5.30          7.02         1.63 o                         
   3  -4  -8         23.38         29.70         2.63 o                         
   4  -4  -8         22.12         28.14         2.82 o                         
   5  -4  -8        168.01        182.90         7.86 o                         
   6  -4  -8        104.30        100.54         7.16 o                         
   7  -4  -8         28.11         40.12         3.85 o                         
   8  -4  -8         36.71         41.18         4.14 o                         
 -12  -3  -8         43.53         55.24         4.46 o                         
 -11  -3  -8         31.27         31.67         3.20 o                         
 -10  -3  -8        128.90        127.15         7.46 o                         
  -9  -3  -8        207.25        210.60         8.65 o                         
  -8  -3  -8        351.85        344.00        10.92 o                         
  -7  -3  -8        298.96        272.17         8.86 o                         
  -6  -3  -8         89.07         90.99         4.90 o                         
  -5  -3  -8        617.98        644.07        15.73 o                         
  -4  -3  -8       1107.72       1120.27        25.05 o                         
  -3  -3  -8        657.11        653.88        15.59 o                         
  -2  -3  -8         71.62         69.06         3.73 o                         
  -1  -3  -8        209.25        192.30         6.18 o                         
   0  -3  -8       2295.11       2312.98        48.84 o                         
   1  -3  -8        552.12        538.58        13.67 o                         
   2  -3  -8          5.83          5.99         1.50 o                         
   3  -3  -8         27.96         24.04         2.03 o                         
   4  -3  -8        110.41        108.08         5.84 o                         
   5  -3  -8        312.02        305.47        10.41 o                         
   6  -3  -8        155.63        174.42         8.30 o                         
   7  -3  -8         14.46         14.83         2.43 o                         
   8  -3  -8         13.19         12.70         2.53 o                         
 -12  -2  -8         30.20         33.89         3.00 o                         
 -11  -2  -8          5.30         -2.56         5.02 o                         
 -10  -2  -8        103.60        102.18         6.97 o                         
  -9  -2  -8        149.49        133.01         6.86 o                         
  -8  -2  -8        226.38        222.62         8.43 o                         
  -7  -2  -8         16.80         17.52         1.85 o                         
  -6  -2  -8          7.83          1.63         3.13 o                         
  -5  -2  -8        672.34        673.78        16.37 o                         
  -4  -2  -8       1362.17       1337.16        29.37 o                         
  -3  -2  -8        587.54        592.00        14.29 o                         
  -2  -2  -8        288.47        313.94         8.52 o                         
  -1  -2  -8        520.51        525.18        12.80 o                         
   0  -2  -8       1444.86       1389.76        30.25 o                         
   1  -2  -8        511.50        535.83        13.38 o                         
   2  -2  -8        283.96        256.84         8.06 o                         
   3  -2  -8        130.48        144.40         6.05 o                         
   4  -2  -8        310.09        292.07         9.43 o                         
   5  -2  -8        366.46        355.09        11.26 o                         
   6  -2  -8        177.23        172.08         8.23 o                         
   7  -2  -8         72.69         67.79         5.98 o                         
   8  -2  -8         10.21         10.53         2.47 o                         
 -11  -1  -8         24.78         18.48         2.65 o                         
 -10  -1  -8         73.24         67.37         4.42 o                         
  -9  -1  -8        164.37        179.38         7.83 o                         
  -8  -1  -8        234.02        240.15         8.73 o                         
  -7  -1  -8         40.96         39.90         2.91 o                         
  -6  -1  -8         34.36         34.12         2.81 o                         
  -5  -1  -8        859.44        901.23        20.88 o                         
  -4  -1  -8        653.04        682.80        16.25 o                         
  -3  -1  -8        495.10        483.65        12.06 o                         
  -2  -1  -8        249.31        234.77         7.01 o                         
  -1  -1  -8        875.76        944.74        21.17 o                         
   0  -1  -8       1027.68        986.10        22.12 o                         
   1  -1  -8        385.45        397.93        10.53 o                         
   2  -1  -8        170.61        163.28         6.03 o                         
   3  -1  -8        208.46        182.35         6.70 o                         
   4  -1  -8        733.46        676.66        17.03 o                         
   5  -1  -8        242.33        246.25         8.93 o                         
   6  -1  -8        132.94        145.49         6.99 o                         
   7  -1  -8         62.19         65.50         5.56 o                         
   8  -1  -8         45.59         42.73         3.48 o                         
   9  -1  -8         63.68         72.46         7.09 o                         
 -11   0  -8         49.43         50.71         3.08 o                         
 -10   0  -8         84.49         86.06         4.64 o                         
  -9   0  -8        121.42        112.84         8.59 o                         
  -8   0  -8        156.90        157.30         4.98 o                         
  -7   0  -8         28.40         24.84         8.10 o                         
  -6   0  -8        243.00        257.85        10.54 o                         
  -5   0  -8       1515.35       1534.31        23.80 o                         
  -4   0  -8        798.41        818.76        13.51 o                         
  -3   0  -8        296.52        298.84         5.98 o                         
  -2   0  -8        173.63        179.26         4.20 o                         
  -1   0  -8       1178.11       1228.07        18.99 o                         
   0   0  -8        330.38        361.57        14.28 o                         
   1   0  -8        355.68        366.10        12.08 o                         
   2   0  -8         55.09         55.42         2.54 o                         
   3   0  -8        241.35        218.95         5.25 o                         
   4   0  -8       1010.15        931.22        28.40 o                         
   5   0  -8        269.49        273.69         6.69 o                         
   6   0  -8         57.90         60.50         5.44 o                         
   7   0  -8         51.01         47.65         3.00 o                         
   8   0  -8         45.12         47.88         3.03 o                         
   9   0  -8         79.71         81.13         5.51 o                         
  -6 -14  -7          3.80          1.81         5.47 o                         
  -5 -14  -7         32.40         39.62         3.88 o                         
  -4 -14  -7          7.84          2.09         6.04 o                         
  -3 -14  -7         10.51          1.29         6.03 o                         
  -2 -14  -7         19.36         21.26         3.05 o                         
  -8 -13  -7          0.76          1.91         3.66 o                         
  -7 -13  -7         20.88         21.09         2.90 o                         
  -6 -13  -7          7.32          0.91         5.97 o                         
  -5 -13  -7         26.07         26.04         3.28 o                         
  -4 -13  -7         48.62         50.20         4.80 o                         
  -3 -13  -7         48.78         57.86         5.89 o                         
  -2 -13  -7         27.37         29.97         3.09 o                         
  -1 -13  -7         16.37         18.36         3.14 o                         
   0 -13  -7          1.77         -1.56         5.79 o                         
  -9 -12  -7          2.09         -4.13         5.44 o                         
  -8 -12  -7          1.18          5.37         2.34 o                         
  -7 -12  -7         40.73         37.70         3.53 o                         
  -6 -12  -7         63.73         73.93         6.83 o                         
  -5 -12  -7         19.79         15.19         2.88 o                         
  -4 -12  -7         44.77         42.58         4.16 o                         
  -3 -12  -7         56.15         55.72         4.30 o                         
  -2 -12  -7         61.43         75.41         6.79 o                         
  -1 -12  -7         24.46         31.59         3.02 o                         
   0 -12  -7         18.87         21.65         2.85 o                         
   1 -12  -7          8.07         12.79         2.66 o                         
   2 -12  -7         18.63         17.37         2.90 o                         
 -10 -11  -7         38.85         38.74         3.44 o                         
  -9 -11  -7          7.11          5.27         2.45 o                         
  -8 -11  -7          0.54         -4.23         4.47 o                         
  -7 -11  -7         54.93         59.92         4.57 o                         
  -6 -11  -7        143.05        126.64         8.37 o                         
  -5 -11  -7         97.68        115.82         7.11 o                         
  -4 -11  -7         46.54         46.67         3.77 o                         
  -3 -11  -7         18.69         19.11         2.29 o                         
  -2 -11  -7         17.11         13.64         2.38 o                         
  -1 -11  -7         29.32         30.84         2.80 o                         
   0 -11  -7         11.92         12.84         2.48 o                         
   1 -11  -7         44.72         39.77         3.94 o                         
   2 -11  -7         14.68         13.54         2.57 o                         
   3 -11  -7          9.69         12.60         2.85 o                         
 -11 -10  -7         80.23         84.94         7.78 o                         
 -10 -10  -7         21.03         16.45         3.05 o                         
  -9 -10  -7         32.08         33.54         3.26 o                         
  -8 -10  -7         77.46         76.94         6.28 o                         
  -7 -10  -7        116.35        115.70         7.56 o                         
  -6 -10  -7        252.36        250.66        10.05 o                         
  -5 -10  -7        106.71        100.30         6.80 o                         
  -4 -10  -7         65.81         59.42         5.20 o                         
  -3 -10  -7         65.68         78.18         5.14 o                         
  -2 -10  -7          8.17          9.27         2.16 o                         
  -1 -10  -7         82.17         92.41         6.33 o                         
   0 -10  -7         19.95         20.34         2.30 o                         
   1 -10  -7         76.36         77.69         6.09 o                         
   2 -10  -7         21.73         25.01         2.54 o                         
   3 -10  -7         16.04         18.11         2.62 o                         
   4 -10  -7         31.53         36.52         3.53 o                         
 -11  -9  -7        108.89        104.15         8.35 o                         
 -10  -9  -7         24.07         21.61         2.71 o                         
  -9  -9  -7         24.64         28.69         2.88 o                         
  -8  -9  -7        124.76        132.68         7.44 o                         
  -7  -9  -7        356.23        350.84        11.73 o                         
  -6  -9  -7        378.72        390.26        12.20 o                         
  -5  -9  -7         80.74         89.13         5.55 o                         
  -4  -9  -7        157.23        135.45         6.72 o                         
  -3  -9  -7         70.30         73.38         5.35 o                         
  -2  -9  -7         91.88         94.00         5.89 o                         
  -1  -9  -7         79.29         79.86         5.88 o                         
   0  -9  -7         74.57         64.24         5.34 o                         
   1  -9  -7        115.02        110.46         6.51 o                         
   2  -9  -7         56.99         66.82         5.80 o                         
   3  -9  -7          4.29          6.70         2.34 o                         
   4  -9  -7         12.78         12.04         2.57 o                         
   5  -9  -7         10.99         -2.58         5.25 o                         
 -12  -8  -7         54.18         50.21         4.95 o                         
 -11  -8  -7         49.19         49.71         4.66 o                         
 -10  -8  -7         13.72         14.34         2.39 o                         
  -9  -8  -7         67.56         65.03         5.31 o                         
  -8  -8  -7        120.51        107.89         6.57 o                         
  -7  -8  -7        422.14        413.22        12.66 o                         
  -6  -8  -7        317.41        337.40        10.72 o                         
  -5  -8  -7          8.21          2.62         3.53 o                         
  -4  -8  -7        117.03        120.97         5.68 o                         
  -3  -8  -7        181.45        183.74         6.98 o                         
  -2  -8  -7        176.16        183.50         7.14 o                         
  -1  -8  -7        151.67        162.80         6.82 o                         
   0  -8  -7        138.07        143.03         6.44 o                         
   1  -8  -7         91.38         96.75         5.72 o                         
   2  -8  -7         73.13         73.84         6.07 o                         
   3  -8  -7        131.50        132.22         7.50 o                         
   4  -8  -7         15.12         12.86         2.44 o                         
   5  -8  -7         22.63         19.02         2.65 o                         
   6  -8  -7          0.42          0.40         4.77 o                         
 -12  -7  -7        100.92        110.69         8.07 o                         
 -11  -7  -7         58.35         59.36         4.57 o                         
 -10  -7  -7         10.01          8.82         2.32 o                         
  -9  -7  -7        133.17        127.67         7.25 o                         
  -8  -7  -7        215.07        232.80         8.84 o                         
  -7  -7  -7        614.57        616.26        16.15 o                         
  -6  -7  -7         33.01         22.66         2.28 o                         
  -5  -7  -7          0.61         -0.92         2.82 o                         
  -4  -7  -7         10.99         13.37         1.74 o                         
  -3  -7  -7        176.38        169.68         6.61 o                         
  -2  -7  -7        331.82        317.72         9.58 o                         
  -1  -7  -7        246.86        242.24         7.91 o                         
   0  -7  -7        330.26        330.04         9.82 o                         
   1  -7  -7         42.15         52.61         4.39 o                         
   2  -7  -7         49.95         48.64         3.67 o                         
   3  -7  -7        158.95        148.26         7.39 o                         
   4  -7  -7         84.49         81.58         6.03 o                         
   5  -7  -7          5.09          5.41         2.07 o                         
   6  -7  -7         16.42         23.85         2.81 o                         
   7  -7  -7         11.83         11.72         2.98 o                         
 -12  -6  -7        170.21        182.34         9.95 o                         
 -11  -6  -7         43.58         43.84         4.24 o                         
 -10  -6  -7         44.28         45.00         3.91 o                         
  -9  -6  -7        121.63        119.87         6.67 o                         
  -8  -6  -7        300.58        290.61         9.82 o                         
  -7  -6  -7        371.74        381.32        11.26 o                         
  -6  -6  -7         16.33          8.51         1.67 o                         
  -5  -6  -7         38.03         36.24         3.45 o                         
  -4  -6  -7        270.48        242.01         7.71 o                         
  -3  -6  -7        319.55        327.43         9.40 o                         
  -2  -6  -7        330.85        330.98         9.46 o                         
  -1  -6  -7        296.87        303.84         8.83 o                         
   0  -6  -7        202.21        188.09         6.63 o                         
   1  -6  -7         24.78         20.64         2.06 o                         
   2  -6  -7        132.30        135.28         6.44 o                         
   3  -6  -7        258.81        240.79         8.72 o                         
   4  -6  -7         83.57         91.90         5.49 o                         
   5  -6  -7         61.17         61.97         5.70 o                         
   6  -6  -7         13.00         14.64         2.50 o                         
   7  -6  -7         64.94         76.65         7.14 o                         
 -12  -5  -7        117.63        126.76         8.70 o                         
 -11  -5  -7         63.14         70.65         6.13 o                         
 -10  -5  -7         46.16         49.99         3.73 o                         
  -9  -5  -7        152.80        150.67         6.94 o                         
  -8  -5  -7        385.69        350.24        10.97 o                         
  -7  -5  -7         99.40         95.76         5.24 o                         
  -6  -5  -7          6.90          0.38         3.01 o                         
  -5  -5  -7        108.94        119.34         4.89 o                         
  -4  -5  -7        225.68        216.54         6.94 o                         
  -3  -5  -7        869.20        838.10        19.25 o                         
  -2  -5  -7        191.86        177.56         5.99 o                         
  -1  -5  -7        111.06        110.92         4.73 o                         
   0  -5  -7        197.71        197.69         6.48 o                         
   1  -5  -7         62.76         65.29         4.26 o                         
   2  -5  -7        404.44        415.60        11.61 o                         
   3  -5  -7        156.94        139.75         6.13 o                         
   4  -5  -7         33.28         38.68         2.93 o                         
   5  -5  -7         95.00        124.69         6.41 o                         
   6  -5  -7         44.99         44.79         4.10 o                         
   7  -5  -7         73.15         71.11         7.02 o                         
   8  -5  -7         40.57         37.17         3.30 o                         
 -12  -4  -7         64.63         70.41         5.04 o                         
 -11  -4  -7         48.35         49.84         4.01 o                         
 -10  -4  -7         81.84         73.80         5.74 o                         
  -9  -4  -7        236.89        242.32         8.91 o                         
  -8  -4  -7        497.79        510.73        13.90 o                         
  -7  -4  -7          5.86          7.04         1.65 o                         
  -6  -4  -7         91.01         98.88         4.89 o                         
  -5  -4  -7        666.04        678.23        16.14 o                         
  -4  -4  -7        514.37        566.09        13.79 o                         
  -3  -4  -7       1337.36       1386.15        30.04 o                         
  -2  -4  -7        455.18        452.11        11.32 o                         
  -1  -4  -7        178.87        196.52         6.17 o                         
   0  -4  -7         79.86         66.35         3.78 o                         
   1  -4  -7        272.57        281.29         8.34 o                         
   2  -4  -7       1109.65       1119.21        25.37 o                         
   3  -4  -7        107.77        123.04         5.73 o                         
   4  -4  -7          5.64          0.86         3.25 o                         
   5  -4  -7         44.92         54.40         4.94 o                         
   6  -4  -7        166.88        183.04         8.32 o                         
   7  -4  -7        122.02        124.36         7.84 o                         
   8  -4  -7         38.11         38.77         3.48 o                         
 -12  -3  -7         26.73         27.51         3.02 o                         
 -11  -3  -7         20.96         20.17         2.50 o                         
 -10  -3  -7         26.71         32.61         2.70 o                         
  -9  -3  -7        146.02        155.83         6.90 o                         
  -8  -3  -7        390.41        369.44        11.17 o                         
  -7  -3  -7         13.42         13.38         1.69 o                         
  -6  -3  -7        142.80        145.37         5.82 o                         
  -5  -3  -7       1025.87       1020.50        22.93 o                         
  -4  -3  -7       1240.99       1239.97        27.10 o                         
  -3  -3  -7       2030.02       2076.19        43.68 o                         
  -2  -3  -7        297.43        314.33         8.39 o                         
  -1  -3  -7        548.26        560.01        13.31 o                         
   0  -3  -7        480.06        507.99        12.35 o                         
   1  -3  -7        853.11        783.19        18.09 o                         
   2  -3  -7       1009.91        979.63        22.33 o                         
   3  -3  -7        410.47        413.98        11.39 o                         
   4  -3  -7         83.50         93.39         4.97 o                         
   5  -3  -7         58.98         60.90         5.04 o                         
   6  -3  -7        258.84        252.57         9.49 o                         
   7  -3  -7        138.90        124.43         7.53 o                         
   8  -3  -7         54.91         59.41         4.40 o                         
   9  -3  -7          5.84          3.36         5.02 o                         
 -12  -2  -7         15.69         16.92         2.79 o                         
 -11  -2  -7         17.87         14.76         2.43 o                         
 -10  -2  -7         30.36         30.97         2.72 o                         
  -9  -2  -7        119.40        118.98         6.23 o                         
  -8  -2  -7        136.06        145.31         6.62 o                         
  -7  -2  -7         70.33         77.91         4.77 o                         
  -6  -2  -7        319.62        330.69         9.42 o                         
  -5  -2  -7        422.71        456.69        11.66 o                         
  -4  -2  -7        991.63       1006.51        22.37 o                         
  -3  -2  -7        786.42        764.38        17.40 o                         
  -2  -2  -7        248.84        251.39         7.02 o                         
  -1  -2  -7        115.74        127.68         4.48 o                         
   0  -2  -7        875.54        881.78        19.71 o                         
   1  -2  -7       1882.53       1856.97        39.37 o                         
   2  -2  -7        784.60        761.50        17.77 o                         
   3  -2  -7        404.70        394.00        10.67 o                         
   4  -2  -7        169.74        174.89         6.63 o                         
   5  -2  -7        317.72        311.11         9.95 o                         
   6  -2  -7        428.90        435.57        13.07 o                         
   7  -2  -7         99.92         92.44         6.54 o                         
   8  -2  -7         35.23         37.15         3.22 o                         
   9  -2  -7         43.23         50.30         4.46 o                         
 -12  -1  -7         29.44         34.74         3.35 o                         
 -11  -1  -7         38.87         38.57         3.27 o                         
 -10  -1  -7         92.85         89.63         6.38 o                         
  -9  -1  -7        251.53        253.52         9.64 o                         
  -8  -1  -7        143.99        154.50         6.76 o                         
  -7  -1  -7        149.88        155.20         6.26 o                         
  -6  -1  -7        805.35        858.35        20.02 o                         
  -5  -1  -7        358.38        387.09        10.32 o                         
  -4  -1  -7       1038.80       1053.27        23.31 o                         
  -3  -1  -7        303.99        289.30         7.89 o                         
  -2  -1  -7        528.10        553.10        13.02 o                         
  -1  -1  -7        619.46        639.93        14.74 o                         
   0  -1  -7        918.61        908.67        20.15 o                         
   1  -1  -7       1086.04       1106.38        24.30 o                         
   2  -1  -7        195.11        199.87         6.46 o                         
   3  -1  -7        278.56        277.47         8.29 o                         
   4  -1  -7         62.83         66.64         4.67 o                         
   5  -1  -7        361.51        351.22        10.70 o                         
   6  -1  -7        564.27        534.21        14.88 o                         
   7  -1  -7         52.07         49.78         3.86 o                         
   8  -1  -7          8.89          0.32         4.69 o                         
   9  -1  -7         55.73         71.31         6.27 o                         
 -11   0  -7         59.52         61.25         5.81 o                         
 -10   0  -7         96.31         96.46         4.65 o                         
  -9   0  -7        245.33        245.93         6.72 o                         
  -8   0  -7        138.70        144.52         6.25 o                         
  -7   0  -7        313.98        337.83         7.18 o                         
  -6   0  -7        670.06        697.02        16.55 o                         
  -5   0  -7       1248.98       1285.36        20.08 o                         
  -4   0  -7        908.43        941.43        15.00 o                         
  -3   0  -7        213.35        196.91         6.92 o                         
  -2   0  -7        711.29        759.00        14.61 o                         
  -1   0  -7        398.81        411.58         7.22 o                         
   0   0  -7       1493.04       1500.92        22.64 o                         
   1   0  -7        926.34        987.22        18.54 o                         
   2   0  -7        160.67        168.44         4.09 o                         
   3   0  -7        119.59        130.59         7.69 o                         
   4   0  -7        400.64        395.90        17.21 o                         
   5   0  -7        369.64        355.97         8.88 o                         
   6   0  -7        389.95        366.94        10.60 o                         
   7   0  -7          4.10          3.56         1.65 o                         
   8   0  -7          0.90          2.94         2.28 o                         
   9   0  -7         34.70         38.83         2.58 o                         
  -6 -14  -6         18.23         19.15         2.91 o                         
  -5 -14  -6         18.95         20.15         3.33 o                         
  -4 -14  -6         26.87         25.68         3.28 o                         
  -3 -14  -6         23.07         32.09         3.11 o                         
  -2 -14  -6         14.69         12.11         2.83 o                         
  -1 -14  -6          0.56         -3.11         5.75 o                         
  -8 -13  -6         28.86         33.43         3.21 o                         
  -7 -13  -6         11.51         14.52         2.67 o                         
  -6 -13  -6         12.23         12.55         2.83 o                         
  -5 -13  -6        101.41        100.89         8.19 o                         
  -4 -13  -6         27.72         26.12         3.12 o                         
  -3 -13  -6          4.30          3.08         3.53 o                         
  -2 -13  -6          1.60          3.41         3.67 o                         
  -1 -13  -6         28.48         29.28         3.15 o                         
   0 -13  -6         16.96         19.46         3.09 o                         
   1 -13  -6         26.90         27.73         3.20 o                         
  -9 -12  -6         21.70         18.09         3.28 o                         
  -8 -12  -6         26.75         30.05         2.88 o                         
  -7 -12  -6         31.05         33.46         3.19 o                         
  -6 -12  -6         44.91         45.46         4.41 o                         
  -5 -12  -6         44.72         40.11         3.85 o                         
  -4 -12  -6         73.59         76.38         6.72 o                         
  -3 -12  -6          8.44         10.39         2.21 o                         
  -2 -12  -6          9.99         13.16         2.30 o                         
  -1 -12  -6         27.64         34.51         3.27 o                         
   0 -12  -6         62.94         64.67         6.51 o                         
   1 -12  -6         22.64         27.60         2.80 o                         
   2 -12  -6         10.92          5.51         5.67 o                         
 -10 -11  -6         79.22         78.37         5.84 o                         
  -9 -11  -6         71.82         76.03         5.33 o                         
  -8 -11  -6         23.40         22.00         2.62 o                         
  -7 -11  -6         81.79         81.22         6.28 o                         
  -6 -11  -6        114.80        114.55         7.45 o                         
  -5 -11  -6         71.38         76.69         6.38 o                         
  -4 -11  -6         56.01         57.74         4.14 o                         
  -3 -11  -6          6.91          1.47         3.99 o                         
  -2 -11  -6         16.38         21.31         2.15 o                         
  -1 -11  -6         45.98         39.97         3.88 o                         
   0 -11  -6         88.22         85.65         6.74 o                         
   1 -11  -6         22.92         22.11         2.51 o                         
   2 -11  -6         14.15         15.37         2.43 o                         
   3 -11  -6         21.26         20.85         2.88 o                         
   4 -11  -6         19.36         22.17         3.10 o                         
 -11 -10  -6         26.27         21.80         3.39 o                         
 -10 -10  -6        127.14        128.88         8.62 o                         
  -9 -10  -6        210.69        228.91         9.71 o                         
  -8 -10  -6         32.28         33.58         3.16 o                         
  -7 -10  -6        115.93        118.02         7.17 o                         
  -6 -10  -6         91.09         76.58         6.74 o                         
  -5 -10  -6        180.48        177.78         8.13 o                         
  -4 -10  -6        159.05        147.65         7.12 o                         
  -3 -10  -6         25.66         24.69         2.47 o                         
  -2 -10  -6         73.09         62.49         5.68 o                         
  -1 -10  -6        141.76        159.24         7.47 o                         
   0 -10  -6         74.51         81.03         5.91 o                         
   1 -10  -6          4.18          4.28         2.06 o                         
   2 -10  -6          6.49          8.36         2.20 o                         
   3 -10  -6         51.49         53.79         4.09 o                         
   4 -10  -6         50.61         47.11         4.56 o                         
   5 -10  -6          0.76         -5.64         5.64 o                         
 -11  -9  -6         51.85         51.49         4.79 o                         
 -10  -9  -6         80.43         93.12         7.23 o                         
  -9  -9  -6         90.31         85.26         6.23 o                         
  -8  -9  -6         56.99         60.29         5.41 o                         
  -7  -9  -6        120.91        117.27         6.78 o                         
  -6  -9  -6         18.47         17.33         2.47 o                         
  -5  -9  -6        266.26        273.98         9.36 o                         
  -4  -9  -6        101.77         95.40         5.56 o                         
  -3  -9  -6         83.24         77.09         4.94 o                         
  -2  -9  -6        284.22        279.25         9.33 o                         
  -1  -9  -6        327.07        317.12        10.20 o                         
   0  -9  -6         80.56         95.76         5.76 o                         
   1  -9  -6         47.06         48.67         4.71 o                         
   2  -9  -6         57.76         56.61         5.53 o                         
   3  -9  -6         76.39         81.38         6.33 o                         
   4  -9  -6         77.73         91.37         7.05 o                         
   5  -9  -6          1.86          6.12         2.33 o                         
   6  -9  -6          2.44         -1.58         4.96 o                         
 -12  -8  -6         67.21         70.67         5.45 o                         
 -11  -8  -6         81.30         79.10         7.13 o                         
 -10  -8  -6        172.53        164.95         8.22 o                         
  -9  -8  -6          7.71          8.23         2.05 o                         
  -8  -8  -6         23.16         19.24         2.15 o                         
  -7  -8  -6         95.58         94.91         6.00 o                         
  -6  -8  -6        134.17        140.58         6.66 o                         
  -5  -8  -6        186.34        198.79         7.36 o                         
  -4  -8  -6         29.84         31.08         2.59 o                         
  -3  -8  -6         10.52          8.73         1.58 o                         
  -2  -8  -6        240.75        231.18         7.97 o                         
  -1  -8  -6        454.79        436.11        12.25 o                         
   0  -8  -6         15.01         18.66         1.81 o                         
   1  -8  -6          1.04          4.60         1.57 o                         
   2  -8  -6        240.73        248.70         8.99 o                         
   3  -8  -6        197.17        190.44         8.25 o                         
   4  -8  -6         56.53         49.46         4.03 o                         
   5  -8  -6         24.80         28.39         2.60 o                         
   6  -8  -6          1.87          3.70         2.37 o                         
 -12  -7  -6         72.62         73.69         7.06 o                         
 -11  -7  -6        120.11        124.53         8.16 o                         
 -10  -7  -6        178.13        171.02         8.34 o                         
  -9  -7  -6         40.54         41.38         3.43 o                         
  -8  -7  -6         27.41         29.15         2.97 o                         
  -7  -7  -6         36.12         39.29         3.24 o                         
  -6  -7  -6        471.15        475.01        13.03 o                         
  -5  -7  -6        316.78        305.19         9.07 o                         
  -4  -7  -6         36.84         34.70         2.44 o                         
  -3  -7  -6         89.49         83.27         4.36 o                         
  -2  -7  -6        338.80        354.07        10.06 o                         
  -1  -7  -6        674.02        673.81        16.45 o                         
   0  -7  -6         33.20         36.97         3.54 o                         
   1  -7  -6          6.72         11.13         1.48 o                         
   2  -7  -6        254.38        239.52         8.53 o                         
   3  -7  -6        130.43        140.89         6.91 o                         
   4  -7  -6         43.12         43.28         3.78 o                         
   5  -7  -6          8.39          8.36         2.13 o                         
   6  -7  -6         29.37         32.33         3.18 o                         
   7  -7  -6         45.57         49.48         4.76 o                         
 -12  -6  -6         85.43         81.11         7.37 o                         
 -11  -6  -6        109.97        111.31         7.37 o                         
 -10  -6  -6        100.52        100.03         6.48 o                         
  -9  -6  -6         28.84         25.74         2.49 o                         
  -8  -6  -6         18.56         21.51         2.18 o                         
  -7  -6  -6        131.19        137.04         6.18 o                         
  -6  -6  -6        710.13        688.48        16.83 o                         
  -5  -6  -6        348.86        349.79         9.74 o                         
  -4  -6  -6         10.56          9.76         1.34 o                         
  -3  -6  -6        240.24        224.74         7.15 o                         
  -2  -6  -6        371.11        343.80         9.52 o                         
  -1  -6  -6        680.78        692.87        16.42 o                         
   0  -6  -6         21.68         27.04         2.05 o                         
   1  -6  -6        110.05        109.64         4.96 o                         
   2  -6  -6        452.91        417.02        11.66 o                         
   3  -6  -6        156.36        147.99         6.72 o                         
   4  -6  -6         88.38         86.67         5.93 o                         
   5  -6  -6         15.74         14.61         2.04 o                         
   6  -6  -6         84.46        113.94         6.70 o                         
   7  -6  -6        120.39        126.64         8.14 o                         
   8  -6  -6         28.21         26.51         3.25 o                         
 -12  -5  -6         60.38         61.63         4.78 o                         
 -11  -5  -6         71.55         66.64         4.49 o                         
 -10  -5  -6         40.01         36.16         3.44 o                         
  -9  -5  -6         61.09         49.67         3.57 o                         
  -8  -5  -6         79.30         89.11         4.95 o                         
  -7  -5  -6        329.39        333.02         9.95 o                         
  -6  -5  -6       1129.82       1129.40        25.45 o                         
  -5  -5  -6          3.64          1.43         2.59 o                         
  -4  -5  -6        238.91        243.22         7.16 o                         
  -3  -5  -6        797.11        790.26        18.12 o                         
  -2  -5  -6        892.45        888.03        20.06 o                         
  -1  -5  -6        532.94        521.75        12.71 o                         
   0  -5  -6         62.20         60.58         3.42 o                         
   1  -5  -6        368.63        351.89         9.70 o                         
   2  -5  -6        485.39        484.30        12.72 o                         
   3  -5  -6        261.80        253.70         8.35 o                         
   4  -5  -6         33.12         43.88         4.15 o                         
   5  -5  -6         30.70         32.58         2.83 o                         
   6  -5  -6         98.41         90.17         6.42 o                         
   7  -5  -6        187.63        199.14         9.42 o                         
   8  -5  -6         47.10         48.21         4.53 o                         
 -12  -4  -6         42.76         47.45         4.31 o                         
 -11  -4  -6         74.22         72.08         6.15 o                         
 -10  -4  -6          7.61         11.41         1.95 o                         
  -9  -4  -6        112.50        110.97         6.23 o                         
  -8  -4  -6        138.01        133.52         6.26 o                         
  -7  -4  -6        783.50        772.58        18.60 o                         
  -6  -4  -6        891.06        898.33        20.69 o                         
  -5  -4  -6         15.86         11.66         1.32 o                         
  -4  -4  -6        361.28        368.64         9.56 o                         
  -3  -4  -6       1703.69       1775.10        37.52 o                         
  -2  -4  -6       2887.20       3137.45        64.72 o                         
  -1  -4  -6       1127.13       1195.87        25.90 o                         
   0  -4  -6         27.70         15.91         1.34 o                         
   1  -4  -6        792.54        780.09        17.91 o                         
   2  -4  -6       1198.62       1164.26        25.92 o                         
   3  -4  -6        360.48        352.24        10.14 o                         
   4  -4  -6         50.04         49.37         4.42 o                         
   5  -4  -6         93.21        104.02         5.62 o                         
   6  -4  -6        219.41        222.88         8.89 o                         
   7  -4  -6        141.56        135.61         7.73 o                         
   8  -4  -6         54.24         55.09         4.63 o                         
   9  -4  -6          4.44          2.10         5.08 o                         
 -12  -3  -6         45.71         53.93         4.68 o                         
 -11  -3  -6         54.02         58.51         4.29 o                         
 -10  -3  -6          5.45          7.61         1.92 o                         
  -9  -3  -6         78.53         72.64         5.24 o                         
  -8  -3  -6        170.61        167.50         6.92 o                         
  -7  -3  -6        651.97        618.79        15.54 o                         
  -6  -3  -6        524.33        530.37        13.32 o                         
  -5  -3  -6         32.19         32.27         2.80 o                         
  -4  -3  -6        510.07        500.01        12.03 o                         
  -3  -3  -6       1966.49       1904.37        39.95 o                         
  -2  -3  -6       2989.41       3263.21        67.03 o                         
  -1  -3  -6        879.29        942.89        20.64 o                         
   0  -3  -6         83.69         64.49         3.18 o                         
   1  -3  -6        260.27        231.40         6.75 o                         
   2  -3  -6       2124.26       2167.32        45.69 o                         
   3  -3  -6       1006.27       1017.71        23.13 o                         
   4  -3  -6         96.02         93.87         4.98 o                         
   5  -3  -6        324.67        317.51         9.84 o                         
   6  -3  -6        337.06        326.67        10.72 o                         
   7  -3  -6        155.86        158.71         7.94 o                         
   8  -3  -6         65.50         63.75         6.09 o                         
   9  -3  -6          4.68          5.52         2.41 o                         
 -12  -2  -6         48.52         44.45         3.81 o                         
 -11  -2  -6         88.67         89.57         6.53 o                         
 -10  -2  -6         50.54         57.87         5.23 o                         
  -9  -2  -6        145.58        140.24         6.91 o                         
  -8  -2  -6        382.57        409.99        11.67 o                         
  -7  -2  -6        847.03        871.06        20.52 o                         
  -6  -2  -6        150.90        146.79         5.58 o                         
  -5  -2  -6        219.37        233.07         6.89 o                         
  -4  -2  -6        431.87        443.12        10.84 o                         
  -3  -2  -6       1368.93       1528.31        32.35 o                         
  -2  -2  -6       1457.21       1542.99        32.52 o                         
  -1  -2  -6         25.75         11.99         1.08 o                         
   0  -2  -6        756.71        770.87        17.15 o                         
   1  -2  -6        695.82        681.57        15.51 o                         
   2  -2  -6       1332.59       1361.43        29.41 o                         
   3  -2  -6        372.15        370.41         9.89 o                         
   4  -2  -6        132.29        136.16         5.49 o                         
   5  -2  -6        303.73        290.89         9.17 o                         
   6  -2  -6        280.98        284.90         9.62 o                         
   7  -2  -6         80.47         82.26         5.78 o                         
   8  -2  -6         70.98         78.98         6.19 o                         
   9  -2  -6          4.51          7.42         2.26 o                         
 -12  -1  -6         54.43         68.48         6.62 o                         
 -11  -1  -6         80.25         75.21         6.88 o                         
 -10  -1  -6        206.32        201.99         8.89 o                         
  -9  -1  -6        254.46        260.75         9.49 o                         
  -8  -1  -6        502.49        527.48        14.07 o                         
  -7  -1  -6        649.84        658.90        16.33 o                         
  -6  -1  -6        349.70        366.52         9.99 o                         
  -5  -1  -6        576.39        604.39        14.35 o                         
  -4  -1  -6       1331.27       1274.36        27.49 o                         
  -3  -1  -6       3116.71       3527.12        77.12 o                         
  -2  -1  -6       1267.91       1322.74        28.09 o                         
  -1  -1  -6         86.92         99.98         3.53 o                         
   0  -1  -6        474.51        463.32        10.92 o                         
   1  -1  -6       1854.78       1984.76        41.49 o                         
   2  -1  -6       1037.12       1078.99        23.62 o                         
   3  -1  -6         92.03         97.22         4.11 o                         
   4  -1  -6          6.17          1.86         2.74 o                         
   5  -1  -6        658.44        617.28        15.63 o                         
   6  -1  -6        277.13        266.79         9.12 o                         
   7  -1  -6         59.45         50.40         3.70 o                         
   8  -1  -6          6.04          8.44         1.95 o                         
   9  -1  -6          6.25          8.93         2.31 o                         
  10  -1  -6         24.34         29.98         3.08 o                         
 -12   0  -6         32.52         36.32         2.35 o                         
 -11   0  -6         52.87         57.64         7.99 o                         
 -10   0  -6        109.82        106.65         4.98 o                         
  -9   0  -6        199.60        209.06         5.95 o                         
  -8   0  -6        426.33        423.75         8.67 o                         
  -7   0  -6        311.35        297.44         6.47 o                         
  -6   0  -6        348.02        366.51         7.13 o                         
  -5   0  -6        779.68        794.30        13.90 o                         
  -4   0  -6       1426.44       1474.80        22.31 o                         
  -3   0  -6       2780.44       2888.18        42.14 o                         
  -2   0  -6        360.56        334.40        11.76 o                         
  -1   0  -6        174.24        191.64        21.33 o                         
   0   0  -6       1257.65       1288.57        19.39 o                         
   1   0  -6       2122.56       2217.54        39.97 o                         
   2   0  -6       1137.22       1070.68        16.58 o                         
   3   0  -6        217.51        219.47         7.83 o                         
   4   0  -6         33.54         28.18         3.89 o                         
   5   0  -6        128.60        137.77         4.17 o                         
   6   0  -6        515.18        486.12         9.52 o                         
   7   0  -6         38.17         36.42         2.43 o                         
   8   0  -6          1.24          1.47         4.40 o                         
   9   0  -6          1.69          1.61         2.59 o                         
  10   0  -6         60.34         60.53         3.48 o                         
  -7 -14  -5          8.60         12.08         2.86 o                         
  -6 -14  -5         11.95         12.49         2.88 o                         
  -5 -14  -5          5.76          4.34         5.97 o                         
  -4 -14  -5         36.38         34.09         3.46 o                         
  -3 -14  -5          7.43         -2.19         5.82 o                         
  -2 -14  -5          3.16         -0.74         5.27 o                         
  -1 -14  -5          8.08          8.01         2.78 o                         
  -8 -13  -5         30.68         27.77         3.46 o                         
  -7 -13  -5          4.21          3.80         5.05 o                         
  -6 -13  -5         11.61         11.28         2.83 o                         
  -5 -13  -5         58.15         52.51         4.93 o                         
  -4 -13  -5         22.70         25.04         3.01 o                         
  -3 -13  -5          5.37          3.94         5.16 o                         
  -2 -13  -5         23.96         27.38         2.76 o                         
  -1 -13  -5         11.10         10.52         2.60 o                         
   0 -13  -5         22.70         25.00         3.07 o                         
   1 -13  -5          7.92          5.30         6.02 o                         
 -10 -12  -5         47.36         50.31         4.43 o                         
  -9 -12  -5         84.98         86.33         8.36 o                         
  -8 -12  -5         52.15         54.16         4.74 o                         
  -7 -12  -5          5.10          0.05         4.74 o                         
  -6 -12  -5          8.74         19.15         2.48 o                         
  -5 -12  -5        193.09        189.47         9.29 o                         
  -4 -12  -5         95.78        109.57         7.33 o                         
  -3 -12  -5          8.52          9.80         2.26 o                         
  -2 -12  -5          0.40         -4.28         4.28 o                         
  -1 -12  -5         30.99         30.85         2.93 o                         
   0 -12  -5         11.29          8.67         2.59 o                         
   1 -12  -5          8.66          1.89         5.45 o                         
   2 -12  -5         19.10         15.92         2.74 o                         
   3 -12  -5         39.82         40.97         3.69 o                         
 -10 -11  -5        125.87        108.54         8.64 o                         
  -9 -11  -5         65.34         59.62         5.20 o                         
  -8 -11  -5         75.09         82.58         6.44 o                         
  -7 -11  -5         20.07         21.87         2.48 o                         
  -6 -11  -5         45.43         48.64         4.20 o                         
  -5 -11  -5        205.90        202.43         8.79 o                         
  -4 -11  -5         50.66         55.71         4.10 o                         
  -3 -11  -5         19.69         19.61         2.16 o                         
  -2 -11  -5         67.74         65.44         5.20 o                         
  -1 -11  -5          3.40         -4.57         4.57 o                         
   0 -11  -5         44.50         51.57         3.88 o                         
   1 -11  -5         24.37         27.50         2.55 o                         
   2 -11  -5         39.31         39.54         3.94 o                         
   3 -11  -5         19.34         20.92         2.69 o                         
   4 -11  -5          2.15         -5.32         5.32 o                         
 -11 -10  -5         16.42         15.26         3.11 o                         
 -10 -10  -5        194.06        221.85        10.21 o                         
  -9 -10  -5         63.02         70.84         6.47 o                         
  -8 -10  -5         15.63         15.42         2.22 o                         
  -7 -10  -5          7.92         12.55         2.11 o                         
  -6 -10  -5        194.58        196.27         8.51 o                         
  -5 -10  -5        398.35        413.32        12.66 o                         
  -4 -10  -5         39.31         30.80         2.72 o                         
  -3 -10  -5         28.67         19.89         2.01 o                         
  -2 -10  -5        125.74        115.60         6.08 o                         
  -1 -10  -5        209.10        227.18         8.61 o                         
   0 -10  -5         45.28         52.25         5.11 o                         
   1 -10  -5         57.30         61.04         5.22 o                         
   2 -10  -5         96.69         95.60         6.30 o                         
   3 -10  -5         46.68         41.62         4.15 o                         
   4 -10  -5          3.09         -3.84         5.27 o                         
   5 -10  -5          4.96          9.16         2.57 o                         
 -11  -9  -5         46.96         47.23         3.88 o                         
 -10  -9  -5        127.51        134.59         8.26 o                         
  -9  -9  -5         54.70         60.60         5.66 o                         
  -8  -9  -5          2.69          1.56         2.02 o                         
  -7  -9  -5          3.30         -3.68         3.68 o                         
  -6  -9  -5        304.66        307.87        10.12 o                         
  -5  -9  -5        253.25        228.94         8.55 o                         
  -4  -9  -5         11.48         17.03         1.82 o                         
  -3  -9  -5         27.95         26.14         2.11 o                         
  -2  -9  -5        157.76        145.43         6.36 o                         
  -1  -9  -5        225.44        200.53         7.88 o                         
   0  -9  -5        215.84        197.45         7.73 o                         
   1  -9  -5         64.45         71.15         5.16 o                         
   2  -9  -5          9.12          9.30         1.93 o                         
   3  -9  -5         40.14         43.08         3.77 o                         
   4  -9  -5         98.87         96.48         7.00 o                         
   5  -9  -5          6.81         11.25         2.52 o                         
   6  -9  -5         31.80         39.95         3.68 o                         
 -12  -8  -5         12.58         10.38         2.82 o                         
 -11  -8  -5        121.88        115.60         7.95 o                         
 -10  -8  -5        164.74        189.83         8.68 o                         
  -9  -8  -5         27.93         23.95         2.34 o                         
  -8  -8  -5          1.39          3.95         1.72 o                         
  -7  -8  -5         89.12         92.75         5.47 o                         
  -6  -8  -5        522.81        542.00        14.45 o                         
  -5  -8  -5        113.60        101.24         5.45 o                         
  -4  -8  -5         24.09         21.14         2.01 o                         
  -3  -8  -5         31.72         21.98         1.90 o                         
  -2  -8  -5        174.45        173.12         6.71 o                         
  -1  -8  -5        438.22        437.69        12.03 o                         
   0  -8  -5         42.62         40.72         4.09 o                         
   1  -8  -5        359.50        321.36         9.93 o                         
   2  -8  -5          4.43          6.56         1.70 o                         
   3  -8  -5          4.25          2.74         2.00 o                         
   4  -8  -5         69.23         88.18         6.18 o                         
   5  -8  -5         63.61         63.41         6.12 o                         
   6  -8  -5         53.59         48.43         4.42 o                         
   7  -8  -5         42.86         46.10         4.63 o                         
 -12  -7  -5          8.87          8.36         2.67 o                         
 -11  -7  -5        181.29        176.86         9.06 o                         
 -10  -7  -5        233.47        232.76         9.64 o                         
  -9  -7  -5         38.91         42.91         3.31 o                         
  -8  -7  -5          9.02          8.66         1.75 o                         
  -7  -7  -5        236.01        209.66         7.72 o                         
  -6  -7  -5        736.39        760.94        18.53 o                         
  -5  -7  -5         67.30         65.65         4.55 o                         
  -4  -7  -5        247.20        231.90         7.31 o                         
  -3  -7  -5        109.15        101.63         4.75 o                         
  -2  -7  -5        855.51        843.30        19.60 o                         
  -1  -7  -5        698.18        687.54        16.60 o                         
   0  -7  -5         77.06         75.85         4.35 o                         
   1  -7  -5         48.57         47.95         3.93 o                         
   2  -7  -5         89.76         82.92         4.81 o                         
   3  -7  -5         40.52         46.73         3.33 o                         
   4  -7  -5         61.82         60.19         5.33 o                         
   5  -7  -5        105.74        120.38         6.94 o                         
   6  -7  -5         72.03         79.14         6.22 o                         
   7  -7  -5         42.91         46.21         4.64 o                         
 -12  -6  -5         18.81         16.90         2.76 o                         
 -11  -6  -5        128.25        127.13         7.83 o                         
 -10  -6  -5         97.16         95.65         6.35 o                         
  -9  -6  -5         32.32         32.92         2.97 o                         
  -8  -6  -5          3.61         -3.40         3.40 o                         
  -7  -6  -5        681.09        634.46        16.07 o                         
  -6  -6  -5        389.33        387.15        10.73 o                         
  -5  -6  -5        153.68        150.81         5.79 o                         
  -4  -6  -5        171.48        183.03         6.11 o                         
  -3  -6  -5        454.65        464.68        11.61 o                         
  -2  -6  -5       1882.56       1928.98        40.89 o                         
  -1  -6  -5        967.80        922.94        20.85 o                         
   0  -6  -5         49.78         49.17         3.36 o                         
   1  -6  -5         75.54         81.07         4.01 o                         
   2  -6  -5        276.81        273.67         8.61 o                         
   3  -6  -5        306.13        326.81         9.98 o                         
   4  -6  -5        206.78        208.90         8.15 o                         
   5  -6  -5         68.77         60.04         5.35 o                         
   6  -6  -5        113.82        117.47         6.68 o                         
   7  -6  -5         40.80         42.38         3.50 o                         
   8  -6  -5         38.60         44.84         3.79 o                         
 -12  -5  -5         81.77         85.90         7.35 o                         
 -11  -5  -5        105.34        102.98         7.12 o                         
 -10  -5  -5         82.44         82.66         5.62 o                         
  -9  -5  -5         17.26         15.47         1.92 o                         
  -8  -5  -5         38.41         39.70         2.88 o                         
  -7  -5  -5       1088.50       1145.31        26.00 o                         
  -6  -5  -5        476.93        461.63        12.03 o                         
  -5  -5  -5        281.90        269.66         7.77 o                         
  -4  -5  -5        368.96        373.75         9.61 o                         
  -3  -5  -5        824.08        938.54        20.82 o                         
  -2  -5  -5       2219.76       2405.17        50.09 o                         
  -1  -5  -5        609.83        609.43        14.27 o                         
   0  -5  -5        124.39        115.65         4.38 o                         
   1  -5  -5         94.65         95.63         4.15 o                         
   2  -5  -5        559.17        565.68        14.03 o                         
   3  -5  -5        895.72        904.98        21.14 o                         
   4  -5  -5        346.71        361.44        10.79 o                         
   5  -5  -5        119.14        113.16         5.74 o                         
   6  -5  -5         15.88         18.12         2.14 o                         
   7  -5  -5         96.41        102.06         6.82 o                         
   8  -5  -5         46.05         45.57         4.42 o                         
   9  -5  -5         20.38         19.41         2.88 o                         
 -12  -4  -5        116.56        126.79         8.15 o                         
 -11  -4  -5         98.97        113.68         7.00 o                         
 -10  -4  -5         85.02         93.44         5.70 o                         
  -9  -4  -5          7.78          8.13         1.67 o                         
  -8  -4  -5        129.96        125.13         5.83 o                         
  -7  -4  -5        948.77        932.04        21.66 o                         
  -6  -4  -5        598.19        640.55        15.42 o                         
  -5  -4  -5        233.08        231.74         6.87 o                         
  -4  -4  -5        414.50        421.14        10.33 o                         
  -3  -4  -5       1807.65       1927.74        40.32 o                         
  -2  -4  -5       3887.31       4065.45        82.99 o                         
  -1  -4  -5        448.61        436.98        10.52 o                         
   0  -4  -5        291.25        296.93         7.81 o                         
   1  -4  -5        706.90        730.07        16.61 o                         
   2  -4  -5        641.74        626.77        14.88 o                         
   3  -4  -5        653.13        616.35        15.14 o                         
   4  -4  -5        741.75        755.80        18.21 o                         
   5  -4  -5        178.20        174.29         6.91 o                         
   6  -4  -5         56.66         56.45         4.93 o                         
   7  -4  -5         85.25         87.59         6.46 o                         
   8  -4  -5         70.67         66.26         4.52 o                         
   9  -4  -5         15.22         15.13         2.67 o                         
 -12  -3  -5        160.66        159.31         9.48 o                         
 -11  -3  -5        126.87        116.62         7.37 o                         
 -10  -3  -5         63.63         59.83         5.06 o                         
  -9  -3  -5         19.85         23.05         2.32 o                         
  -8  -3  -5        206.39        208.79         7.55 o                         
  -7  -3  -5       1024.91       1030.66        23.55 o                         
  -6  -3  -5        841.75        840.42        19.24 o                         
  -5  -3  -5        269.38        246.05         6.95 o                         
  -4  -3  -5        283.13        317.30         8.18 o                         
  -3  -3  -5       1833.02       1930.89        40.22 o                         
  -2  -3  -5        369.57        305.33         7.71 o                         
  -1  -3  -5        381.27        353.12         8.58 o                         
   0  -3  -5          7.69         10.84         1.09 o                         
   1  -3  -5       1196.58       1351.99        28.79 o                         
   2  -3  -5       2140.97       2146.34        44.98 o                         
   3  -3  -5        591.81        550.98        13.51 o                         
   4  -3  -5        407.51        366.35        10.15 o                         
   5  -3  -5        238.55        255.15         8.34 o                         
   6  -3  -5         82.44         90.11         5.39 o                         
   7  -3  -5        198.93        212.87         8.53 o                         
   8  -3  -5         33.85         34.44         2.98 o                         
   9  -3  -5         10.97          1.46         5.06 o                         
 -12  -2  -5        113.12        109.66         8.27 o                         
 -11  -2  -5        167.18        182.59         8.64 o                         
 -10  -2  -5         98.73        104.52         6.26 o                         
  -9  -2  -5        184.19        183.00         7.65 o                         
  -8  -2  -5        711.54        733.66        18.07 o                         
  -7  -2  -5       1075.95       1124.15        25.39 o                         
  -6  -2  -5        811.23        809.96        18.65 o                         
  -5  -2  -5        289.29        262.07         7.25 o                         
  -4  -2  -5        542.59        600.66        13.76 o                         
  -3  -2  -5       2689.11       2968.64        64.97 o                         
  -2  -2  -5        202.38        190.70         5.25 o                         
  -1  -2  -5        304.49        323.52         7.87 o                         
   0  -2  -5        459.66        461.33        10.66 o                         
   1  -2  -5        536.39        465.48        10.94 o                         
   2  -2  -5       1918.77       2080.26        43.46 o                         
   3  -2  -5        416.47        438.65        10.92 o                         
   4  -2  -5         20.82         19.54         1.68 o                         
   5  -2  -5          5.50          4.70         1.41 o                         
   6  -2  -5        146.37        151.41         6.29 o                         
   7  -2  -5        194.14        207.28         8.15 o                         
   8  -2  -5         58.87         48.71         3.84 o                         
   9  -2  -5          2.16          0.03         4.43 o                         
  10  -2  -5         57.78         55.84         4.64 o                         
 -12  -1  -5         83.43         91.67         7.37 o                         
 -11  -1  -5         89.71        104.42         6.90 o                         
 -10  -1  -5         58.54         75.26         5.70 o                         
  -9  -1  -5        221.98        213.90         8.38 o                         
  -8  -1  -5        863.41        824.14        19.99 o                         
  -7  -1  -5        831.95        839.86        19.80 o                         
  -6  -1  -5        373.29        366.06         9.80 o                         
  -5  -1  -5        179.40        223.44         6.54 o                         
  -4  -1  -5       1799.37       1957.64        40.90 o                         
  -3  -1  -5       3175.65       3595.60        77.54 o                         
  -2  -1  -5        812.42        761.25        16.58 o                         
  -1  -1  -5        992.01       1031.12        21.92 o                         
   0  -1  -5        915.93       1017.28        21.68 o                         
   1  -1  -5       1414.28       1443.14        30.36 o                         
   2  -1  -5       2101.66       2092.39        43.60 o                         
   3  -1  -5        447.61        492.96        11.89 o                         
   4  -1  -5          2.33         -2.37         2.37 o                         
   5  -1  -5         63.15         69.92         4.15 o                         
   6  -1  -5         80.11         78.65         5.05 o                         
   7  -1  -5        196.84        194.68         7.55 o                         
   8  -1  -5         40.09         34.20         3.29 o                         
   9  -1  -5          3.28          4.23         2.05 o                         
  10  -1  -5         30.97         31.47         2.78 o                         
 -12   0  -5         66.15         82.07         5.08 o                         
 -11   0  -5         52.20         52.45         3.00 o                         
 -10   0  -5         21.68         16.24         3.28 o                         
  -9   0  -5        140.97        142.45         4.84 o                         
  -8   0  -5        631.28        638.52        11.63 o                         
  -7   0  -5        337.01        327.92         6.82 o                         
  -6   0  -5        156.02        154.01         8.18 o                         
  -5   0  -5         47.17         40.48         2.07 o                         
  -4   0  -5       1082.38       1094.08        16.75 o                         
  -3   0  -5       2183.15       2312.80        33.81 o                         
  -2   0  -5        857.11        871.64        26.80 o                         
  -1   0  -5        357.43        390.37         6.45 o                         
   0   0  -5        177.50        191.88         3.72 o                         
   1   0  -5       1545.87       1540.23        34.24 o                         
   2   0  -5       3340.95       3538.49       106.51 o                         
   3   0  -5        849.18        785.72        12.52 o                         
   4   0  -5         42.06         43.36         3.56 o                         
   5   0  -5        295.18        281.37         7.07 o                         
   6   0  -5        325.39        331.89         7.09 o                         
   7   0  -5        142.49        133.04         4.56 o                         
   8   0  -5         55.52         55.27         3.56 o                         
   9   0  -5         64.12         68.89         4.49 o                         
  10   0  -5         51.89         56.18         3.25 o                         
  -7 -14  -4         15.10         17.42         3.31 o                         
  -6 -14  -4         17.21         17.75         3.09 o                         
  -5 -14  -4         34.65         39.27         3.82 o                         
  -4 -14  -4          6.42          3.83         5.62 o                         
  -3 -14  -4          2.32          1.59         4.05 o                         
  -2 -14  -4          2.93          2.01         5.59 o                         
  -1 -14  -4          6.48          6.66         2.66 o                         
   0 -14  -4          1.02         -5.32         5.32 o                         
  -8 -13  -4         42.60         42.33         3.80 o                         
  -7 -13  -4         17.54         26.29         3.01 o                         
  -6 -13  -4         64.36         49.25         4.52 o                         
  -5 -13  -4         24.20         23.24         2.82 o                         
  -4 -13  -4          6.88         11.20         2.76 o                         
  -3 -13  -4         26.65         31.64         3.03 o                         
  -2 -13  -4         28.36         25.96         2.82 o                         
  -1 -13  -4          3.88         -0.64         4.94 o                         
   0 -13  -4         24.55         31.26         2.92 o                         
   1 -13  -4          5.88         -3.42         5.34 o                         
   2 -13  -4         27.27         30.32         3.19 o                         
 -10 -12  -4         20.43         19.13         3.14 o                         
  -9 -12  -4         59.58         56.94         5.21 o                         
  -8 -12  -4         57.48         60.01         4.72 o                         
  -7 -12  -4         15.41         17.08         2.60 o                         
  -6 -12  -4         60.06         56.40         4.36 o                         
  -5 -12  -4         29.68         30.48         2.76 o                         
  -4 -12  -4          6.42          7.23         2.52 o                         
  -3 -12  -4         49.31         50.23         4.23 o                         
  -2 -12  -4         45.44         47.93         3.72 o                         
  -1 -12  -4         32.98         28.47         2.53 o                         
   0 -12  -4          7.11          9.45         2.29 o                         
   1 -12  -4         53.09         56.66         4.60 o                         
   2 -12  -4         23.44         21.16         2.67 o                         
   3 -12  -4          2.85          8.30         2.52 o                         
 -10 -11  -4         22.80         26.12         3.14 o                         
  -9 -11  -4         66.77         65.10         5.30 o                         
  -8 -11  -4        112.64        116.61         7.59 o                         
  -7 -11  -4         35.03         34.70         3.48 o                         
  -6 -11  -4         51.15         46.53         3.75 o                         
  -5 -11  -4         28.12         31.08         2.93 o                         
  -4 -11  -4         54.82         59.08         5.54 o                         
  -3 -11  -4        153.61        157.23         7.50 o                         
  -2 -11  -4         30.46         32.85         2.81 o                         
  -1 -11  -4         69.12         59.34         5.29 o                         
   0 -11  -4         84.46         89.70         6.45 o                         
   1 -11  -4         18.42         19.44         2.61 o                         
   2 -11  -4          7.63          7.64         2.31 o                         
   3 -11  -4          4.41          4.15         2.31 o                         
   4 -11  -4          4.37          1.97         3.50 o                         
 -11 -10  -4         38.46         47.69         4.54 o                         
 -10 -10  -4         79.94         74.40         7.25 o                         
  -9 -10  -4         35.70         34.78         3.36 o                         
  -8 -10  -4         36.02         40.37         3.71 o                         
  -7 -10  -4         21.24         19.22         2.14 o                         
  -6 -10  -4         24.45         31.51         3.12 o                         
  -5 -10  -4          3.61         -1.76         4.38 o                         
  -4 -10  -4         68.29         63.98         5.56 o                         
  -3 -10  -4        212.25        203.78         7.83 o                         
  -2 -10  -4        204.38        207.43         7.83 o                         
  -1 -10  -4         66.04         59.47         5.13 o                         
   0 -10  -4        105.25         91.89         6.16 o                         
   1 -10  -4        178.25        179.56         7.81 o                         
   2 -10  -4         10.20         11.31         2.11 o                         
   3 -10  -4          3.69          9.53         2.14 o                         
   4 -10  -4          9.83         11.72         2.62 o                         
   5 -10  -4         76.48         91.45         7.58 o                         
 -11  -9  -4         57.81         58.73         4.91 o                         
 -10  -9  -4        100.63        117.58         7.61 o                         
  -9  -9  -4        105.11        112.50         6.81 o                         
  -8  -9  -4          3.87         -1.30         3.85 o                         
  -7  -9  -4          1.95          1.89         3.45 o                         
  -6  -9  -4          4.77          0.45         3.73 o                         
  -5  -9  -4        141.48        148.98         6.81 o                         
  -4  -9  -4        333.36        323.93        10.04 o                         
  -3  -9  -4         38.20         49.50         4.07 o                         
  -2  -9  -4         58.28         59.26         4.26 o                         
  -1  -9  -4         37.79         34.53         2.86 o                         
   0  -9  -4        108.88        105.58         5.68 o                         
   1  -9  -4          8.32         10.84         1.84 o                         
   2  -9  -4         54.34         53.49         4.81 o                         
   3  -9  -4         61.27         53.63         5.13 o                         
   4  -9  -4         39.54         45.09         4.05 o                         
   5  -9  -4         55.45         60.09         4.75 o                         
   6  -9  -4        100.13        107.02         7.91 o                         
 -12  -8  -4         19.02          4.62         5.70 o                         
 -11  -8  -4         63.47         65.89         6.47 o                         
 -10  -8  -4        135.37        137.24         7.75 o                         
  -9  -8  -4        156.15        171.11         7.64 o                         
  -8  -8  -4         48.13         52.15         4.61 o                         
  -7  -8  -4         87.14         87.80         5.17 o                         
  -6  -8  -4         10.14          3.78         3.83 o                         
  -5  -8  -4        576.89        551.94        14.45 o                         
  -4  -8  -4        518.75        533.20        13.71 o                         
  -3  -8  -4        251.99        246.10         7.80 o                         
  -2  -8  -4        154.08        155.92         6.14 o                         
  -1  -8  -4         27.09         28.23         2.50 o                         
   0  -8  -4        327.63        325.68         9.79 o                         
   1  -8  -4        255.94        242.04         8.17 o                         
   2  -8  -4         35.25         29.31         2.59 o                         
   3  -8  -4         70.01         79.17         5.42 o                         
   4  -8  -4        120.43        128.04         6.99 o                         
   5  -8  -4         43.61         39.69         3.22 o                         
   6  -8  -4         41.64         39.56         3.53 o                         
   7  -8  -4         19.57         25.97         2.72 o                         
 -12  -7  -4         48.23         50.50         4.46 o                         
 -11  -7  -4         52.11         48.99         4.43 o                         
 -10  -7  -4        143.62        140.23         7.59 o                         
  -9  -7  -4         49.51         52.83         4.93 o                         
  -8  -7  -4         49.97         55.02         4.40 o                         
  -7  -7  -4         93.02         95.93         5.09 o                         
  -6  -7  -4        340.76        326.22         9.69 o                         
  -5  -7  -4       1120.46       1124.33        25.39 o                         
  -4  -7  -4        607.09        605.20        14.86 o                         
  -3  -7  -4        297.67        308.97         8.65 o                         
  -2  -7  -4        452.41        431.92        11.17 o                         
  -1  -7  -4        162.56        143.55         5.68 o                         
   0  -7  -4        209.16        208.85         7.11 o                         
   1  -7  -4        731.12        700.24        17.00 o                         
   2  -7  -4        120.79        117.43         5.46 o                         
   3  -7  -4        124.04        130.64         6.22 o                         
   4  -7  -4        235.22        251.69         9.25 o                         
   5  -7  -4        151.12        142.74         7.72 o                         
   6  -7  -4         19.09         19.65         2.36 o                         
   7  -7  -4         33.01         37.77         3.32 o                         
   8  -7  -4         14.15         13.52         2.83 o                         
 -12  -6  -4         29.07         30.40         2.90 o                         
 -11  -6  -4         77.83         73.60         6.10 o                         
 -10  -6  -4        129.97        120.49         6.75 o                         
  -9  -6  -4          0.80         -3.63         3.76 o                         
  -8  -6  -4         86.06         85.64         5.11 o                         
  -7  -6  -4        185.13        185.53         6.83 o                         
  -6  -6  -4        617.69        640.10        15.64 o                         
  -5  -6  -4       1234.80       1232.43        27.16 o                         
  -4  -6  -4        546.63        566.74        13.58 o                         
  -3  -6  -4        172.44        170.63         5.53 o                         
  -2  -6  -4        482.35        514.68        12.43 o                         
  -1  -6  -4        489.09        478.87        11.88 o                         
   0  -6  -4        965.70        955.53        21.44 o                         
   1  -6  -4        108.17        121.08         4.96 o                         
   2  -6  -4        309.39        317.35         9.12 o                         
   3  -6  -4        356.21        357.18        10.44 o                         
   4  -6  -4        696.13        651.51        16.73 o                         
   5  -6  -4        136.52        119.04         6.47 o                         
   6  -6  -4         48.25         56.55         4.96 o                         
   7  -6  -4         15.71         16.39         2.33 o                         
   8  -6  -4         29.77         32.58         2.96 o                         
 -12  -5  -4         43.57         34.68         3.42 o                         
 -11  -5  -4        103.59         90.64         6.94 o                         
 -10  -5  -4        167.09        169.47         7.61 o                         
  -9  -5  -4         36.09         33.05         2.57 o                         
  -8  -5  -4        100.18         94.61         5.07 o                         
  -7  -5  -4        797.21        816.08        19.30 o                         
  -6  -5  -4        920.51        885.38        20.33 o                         
  -5  -5  -4       1255.70       1303.47        28.31 o                         
  -4  -5  -4         52.40         59.16         3.27 o                         
  -3  -5  -4        137.37        158.68         5.00 o                         
  -2  -5  -4         71.09         55.17         3.21 o                         
  -1  -5  -4       3138.84       3391.24        69.65 o                         
   0  -5  -4       1664.97       1731.65        36.63 o                         
   1  -5  -4        568.33        567.14        13.50 o                         
   2  -5  -4        223.90        225.93         6.85 o                         
   3  -5  -4        643.00        620.75        15.29 o                         
   4  -5  -4        478.12        462.25        12.61 o                         
   5  -5  -4        180.16        158.71         6.91 o                         
   6  -5  -4         29.43         36.19         3.07 o                         
   7  -5  -4         41.00         37.52         3.45 o                         
   8  -5  -4         16.41         23.52         2.63 o                         
   9  -5  -4         44.93         50.29         4.38 o                         
 -12  -4  -4         53.29         57.54         4.62 o                         
 -11  -4  -4        145.44        129.00         7.55 o                         
 -10  -4  -4        195.15        222.83         8.79 o                         
  -9  -4  -4         70.36         68.02         5.22 o                         
  -8  -4  -4        219.17        209.23         7.41 o                         
  -7  -4  -4        457.31        487.46        12.66 o                         
  -6  -4  -4       1186.40       1173.65        25.89 o                         
  -5  -4  -4        759.63        786.04        17.75 o                         
  -4  -4  -4        635.77        655.77        14.89 o                         
  -3  -4  -4         91.81         91.74         3.57 o                         
  -2  -4  -4        699.75        640.90        14.35 o                         
  -1  -4  -4       2329.89       2313.06        47.77 o                         
   0  -4  -4       1955.03       2055.02        42.71 o                         
   1  -4  -4        260.84        283.69         7.51 o                         
   2  -4  -4        173.98        183.24         5.80 o                         
   3  -4  -4       1265.20       1251.37        27.48 o                         
   4  -4  -4        578.52        536.34        13.64 o                         
   5  -4  -4        113.62         92.64         5.09 o                         
   6  -4  -4         67.13         85.29         4.88 o                         
   7  -4  -4         66.25         69.83         5.62 o                         
   8  -4  -4         45.31         48.84         3.90 o                         
   9  -4  -4         64.01         66.28         4.61 o                         
 -12  -3  -4         93.54         92.30         7.25 o                         
 -11  -3  -4        109.75        116.74         7.45 o                         
 -10  -3  -4        175.95        181.12         7.96 o                         
  -9  -3  -4        213.72        189.65         7.69 o                         
  -8  -3  -4        476.29        476.38        12.75 o                         
  -7  -3  -4        815.39        845.69        19.71 o                         
  -6  -3  -4        775.05        796.51        18.24 o                         
  -5  -3  -4        687.05        681.62        15.57 o                         
  -4  -3  -4        521.55        521.30        12.05 o                         
  -3  -3  -4        113.95        113.82         3.74 o                         
  -2  -3  -4       1944.14       2140.74        44.10 o                         
  -1  -3  -4       1981.03       2248.87        46.23 o                         
   0  -3  -4          8.36          3.75         0.75 o                         
   1  -3  -4       1275.78       1331.78        28.17 o                         
   2  -3  -4        465.56        425.31        10.33 o                         
   3  -3  -4        419.70        424.80        10.69 o                         
   4  -3  -4        395.94        380.85        10.18 o                         
   5  -3  -4         11.03         13.19         1.47 o                         
   6  -3  -4         14.72         13.01         1.62 o                         
   7  -3  -4        113.08        132.37         6.23 o                         
   8  -3  -4         66.82         82.48         5.73 o                         
   9  -3  -4         83.55         74.79         6.80 o                         
  10  -3  -4         27.12         28.30         3.03 o                         
 -12  -2  -4        107.12         96.53         7.46 o                         
 -11  -2  -4        148.55        148.29         8.09 o                         
 -10  -2  -4        104.72        108.88         6.75 o                         
  -9  -2  -4        408.16        413.06        12.10 o                         
  -8  -2  -4        568.09        569.09        14.79 o                         
  -7  -2  -4       1157.98       1141.90        25.65 o                         
  -6  -2  -4        828.24        811.95        18.52 o                         
  -5  -2  -4        364.66        399.88         9.88 o                         
  -4  -2  -4        741.52        831.26        18.19 o                         
  -3  -2  -4       1108.12       1061.22        22.54 o                         
  -2  -2  -4       3718.67       4295.92        90.24 o                         
  -1  -2  -4       4235.75       4850.77       101.15 o                         
   0  -2  -4         36.88         32.77         1.91 o                         
   1  -2  -4        375.47        382.25         8.99 o                         
   2  -2  -4       2767.75       2959.37        60.77 o                         
   3  -2  -4        197.17        149.47         4.97 o                         
   4  -2  -4         78.69         80.98         3.97 o                         
   5  -2  -4         20.76         15.97         1.58 o                         
   6  -2  -4          1.20          3.72         1.48 o                         
   7  -2  -4        228.79        215.49         8.20 o                         
   8  -2  -4        130.42        124.93         6.91 o                         
   9  -2  -4         71.18         75.65         5.84 o                         
  10  -2  -4          6.26          6.47         2.41 o                         
 -12  -1  -4         79.71         88.28         7.45 o                         
 -11  -1  -4         88.82        102.09         6.96 o                         
 -10  -1  -4         66.89         73.24         5.49 o                         
  -9  -1  -4        179.81        163.02         7.10 o                         
  -8  -1  -4        169.14        183.43         6.96 o                         
  -7  -1  -4        655.15        691.08        16.69 o                         
  -6  -1  -4        447.06        430.06        10.92 o                         
  -5  -1  -4        168.75        162.70         5.13 o                         
  -4  -1  -4        360.44        408.37         9.74 o                         
  -3  -1  -4       2929.69       3023.69        65.30 o                         
  -2  -1  -4       7642.00       7997.35       174.37 o                         
  -1  -1  -4       2906.61       3067.24        65.20 o                         
   0  -1  -4        207.09        194.58         4.99 o                         
   1  -1  -4        481.10        428.05         9.79 o                         
   2  -1  -4       1567.67       1669.44        34.85 o                         
   3  -1  -4        526.20        472.01        11.24 o                         
   4  -1  -4        582.85        577.59        13.76 o                         
   5  -1  -4         32.77         26.21         2.11 o                         
   6  -1  -4        102.11        104.79         4.93 o                         
   7  -1  -4        352.02        366.31        11.11 o                         
   8  -1  -4        278.77        272.32         9.75 o                         
   9  -1  -4         41.03         34.07         3.42 o                         
  10  -1  -4          9.30          6.43         2.37 o                         
 -12   0  -4        102.95         96.95         5.78 o                         
 -11   0  -4         60.27         67.03         4.38 o                         
 -10   0  -4         66.63         70.77         3.95 o                         
  -9   0  -4        101.13         88.73         3.98 o                         
  -8   0  -4        134.68        135.80         4.23 o                         
  -7   0  -4        263.52        271.11         5.89 o                         
  -6   0  -4        521.67        554.08         9.55 o                         
  -5   0  -4         19.62         13.36         2.64 o                         
  -4   0  -4         90.30         76.24         2.23 o                         
  -3   0  -4        735.16        826.13        25.41 o                         
  -2   0  -4        822.85        786.74        20.52 o                         
  -1   0  -4       1212.94       1227.47        28.62 o                         
   0   0  -4        278.34        300.33        22.12 o                         
   1   0  -4       1472.27       1253.00        22.47 o                         
   2   0  -4        988.48        866.01        21.33 o                         
   3   0  -4        576.57        514.49         8.51 o                         
   4   0  -4        413.21        422.95         7.45 o                         
   5   0  -4        330.92        318.06        10.65 o                         
   6   0  -4        201.15        192.56        11.49 o                         
   7   0  -4        476.17        463.72         9.19 o                         
   8   0  -4        306.69        312.09         9.27 o                         
   9   0  -4         56.94         52.04         3.73 o                         
  10   0  -4         20.29         21.16         1.83 o                         
  11   0  -4         44.12         47.18         3.07 o                         
  -7 -14  -3         45.23         54.49         5.35 o                         
  -6 -14  -3         16.97          5.18         6.49 o                         
  -5 -14  -3          5.34         -5.31         5.42 o                         
  -4 -14  -3          1.21          2.89         5.52 o                         
  -3 -14  -3         71.93         75.55         5.41 o                         
  -2 -14  -3         18.13         19.78         2.95 o                         
  -1 -14  -3          2.80          5.12         2.68 o                         
   0 -14  -3          2.12         -4.75         5.44 o                         
  -8 -13  -3         39.58         44.94         4.09 o                         
  -7 -13  -3         41.40         46.73         4.55 o                         
  -6 -13  -3          8.95          8.56         2.62 o                         
  -5 -13  -3         20.26         19.98         2.55 o                         
  -4 -13  -3         39.52         38.98         3.43 o                         
  -3 -13  -3         85.51         91.23         7.49 o                         
  -2 -13  -3         38.48         46.98         4.38 o                         
  -1 -13  -3         11.02         17.37         2.54 o                         
   0 -13  -3          5.20          4.49         5.20 o                         
   1 -13  -3          4.35          2.86         5.32 o                         
   2 -13  -3         10.42         15.24         2.89 o                         
 -10 -12  -3          2.72          4.20         5.34 o                         
  -9 -12  -3         18.00         18.05         2.94 o                         
  -8 -12  -3         30.38         28.87         3.14 o                         
  -7 -12  -3         38.86         35.13         3.42 o                         
  -6 -12  -3          4.39          3.71         2.20 o                         
  -5 -12  -3          0.44         -1.31         3.28 o                         
  -4 -12  -3        108.07        113.74         7.18 o                         
  -3 -12  -3        102.98        108.77         7.19 o                         
  -2 -12  -3         47.85         39.24         3.87 o                         
  -1 -12  -3          9.79         10.72         2.20 o                         
   0 -12  -3         20.92         24.13         2.46 o                         
   1 -12  -3         13.36         19.09         2.55 o                         
   2 -12  -3          1.44          4.91         2.47 o                         
   3 -12  -3          3.69          6.85         2.53 o                         
 -10 -11  -3          0.56          0.68         2.96 o                         
  -9 -11  -3         58.33         72.56         6.39 o                         
  -8 -11  -3         39.25         40.25         3.59 o                         
  -7 -11  -3         16.28         15.51         2.33 o                         
  -6 -11  -3          9.90         15.83         2.07 o                         
  -5 -11  -3         61.28         56.07         5.41 o                         
  -4 -11  -3        193.44        180.17         8.13 o                         
  -3 -11  -3         83.10         98.69         6.57 o                         
  -2 -11  -3         22.45         12.04         2.07 o                         
  -1 -11  -3         20.64         23.98         2.19 o                         
   0 -11  -3         45.38         42.57         3.68 o                         
   1 -11  -3         60.40         62.35         5.77 o                         
   2 -11  -3         38.20         43.67         3.87 o                         
   3 -11  -3          8.10         10.65         2.36 o                         
   4 -11  -3         14.98         21.40         2.66 o                         
   5 -11  -3         28.82         31.66         3.33 o                         
 -11 -10  -3         11.02         10.32         2.75 o                         
 -10 -10  -3          1.82         -5.32         5.32 o                         
  -9 -10  -3         41.51         43.09         3.62 o                         
  -8 -10  -3        108.55        112.33         7.32 o                         
  -7 -10  -3          2.00          2.55         2.72 o                         
  -6 -10  -3          4.66          4.23         1.77 o                         
  -5 -10  -3         97.48         98.54         5.97 o                         
  -4 -10  -3        307.33        318.54        10.27 o                         
  -3 -10  -3        222.94        207.27         8.08 o                         
  -2 -10  -3         36.24         28.94         2.38 o                         
  -1 -10  -3          8.61          1.15         3.57 o                         
   0 -10  -3        183.41        187.67         7.68 o                         
   1 -10  -3         77.63         77.10         5.73 o                         
   2 -10  -3         13.05         15.15         2.26 o                         
   3 -10  -3         32.75         40.26         3.66 o                         
   4 -10  -3         34.51         31.97         2.84 o                         
   5 -10  -3         72.45         83.96         7.36 o                         
   6 -10  -3         25.44         31.26         3.40 o                         
 -11  -9  -3          0.81         -3.42         5.11 o                         
 -10  -9  -3         25.73         24.05         2.68 o                         
  -9  -9  -3         72.55         66.38         6.38 o                         
  -8  -9  -3        169.43        164.97         7.71 o                         
  -7  -9  -3         31.67         32.78         3.12 o                         
  -6  -9  -3         59.33         58.44         4.63 o                         
  -5  -9  -3        308.32        310.60         9.92 o                         
  -4  -9  -3        189.43        198.46         7.55 o                         
  -3  -9  -3        236.41        214.33         7.65 o                         
  -2  -9  -3          7.39          8.44         1.51 o                         
  -1  -9  -3         12.34         14.08         1.68 o                         
   0  -9  -3        128.92        127.92         6.31 o                         
   1  -9  -3        165.67        157.60         6.96 o                         
   2  -9  -3        125.80        123.33         6.57 o                         
   3  -9  -3         25.50         26.83         2.28 o                         
   4  -9  -3          8.97          8.60         2.28 o                         
   5  -9  -3         74.63         84.38         6.50 o                         
   6  -9  -3         31.57         35.84         3.58 o                         
   7  -9  -3         11.19          5.15         5.84 o                         
 -12  -8  -3          5.78          8.51         2.54 o                         
 -11  -8  -3          2.03         -4.47         4.59 o                         
 -10  -8  -3         35.14         38.14         3.18 o                         
  -9  -8  -3        199.08        217.85         8.82 o                         
  -8  -8  -3        378.71        364.55        11.30 o                         
  -7  -8  -3         71.05         68.17         4.70 o                         
  -6  -8  -3        177.70        153.86         6.60 o                         
  -5  -8  -3        742.10        758.96        18.33 o                         
  -4  -8  -3        648.60        681.67        16.63 o                         
  -3  -8  -3        219.86        233.72         7.49 o                         
  -2  -8  -3         41.47         41.89         3.58 o                         
  -1  -8  -3        220.03        202.65         7.15 o                         
   0  -8  -3       1054.91       1028.83        23.85 o                         
   1  -8  -3         18.65         23.48         2.35 o                         
   2  -8  -3        175.42        178.59         7.08 o                         
   3  -8  -3        277.75        264.60         9.07 o                         
   4  -8  -3         80.86         68.11         5.99 o                         
   5  -8  -3         13.64         17.95         2.35 o                         
   6  -8  -3         57.77         66.57         6.28 o                         
   7  -8  -3          3.59          3.29         3.50 o                         
 -12  -7  -3          1.68          3.29         2.39 o                         
 -11  -7  -3          6.70          4.41         4.69 o                         
 -10  -7  -3         73.31         85.22         5.88 o                         
  -9  -7  -3        191.35        194.52         8.13 o                         
  -8  -7  -3        199.34        196.49         7.70 o                         
  -7  -7  -3         53.32         60.09         4.27 o                         
  -6  -7  -3        172.90        181.71         6.77 o                         
  -5  -7  -3        913.83        869.83        20.27 o                         
  -4  -7  -3        471.56        461.09        11.90 o                         
  -3  -7  -3        474.30        480.16        11.93 o                         
  -2  -7  -3         48.22         49.95         3.35 o                         
  -1  -7  -3       1052.26       1041.11        23.28 o                         
   0  -7  -3       1183.81       1091.30        24.46 o                         
   1  -7  -3       1107.52        977.69        22.46 o                         
   2  -7  -3         17.35         17.68         1.62 o                         
   3  -7  -3        383.84        376.98        10.99 o                         
   4  -7  -3        275.19        274.56         9.53 o                         
   5  -7  -3        216.53        204.18         8.40 o                         
   6  -7  -3         32.80         31.19         2.93 o                         
   7  -7  -3         10.84         14.59         2.36 o                         
   8  -7  -3         11.16         15.14         2.62 o                         
 -12  -6  -3          5.09          2.26         2.34 o                         
 -11  -6  -3         48.13         49.13         4.07 o                         
 -10  -6  -3        143.97        162.37         7.83 o                         
  -9  -6  -3        360.74        345.07        11.10 o                         
  -8  -6  -3        271.95        265.20         8.88 o                         
  -7  -6  -3          0.46         -1.12         2.94 o                         
  -6  -6  -3        607.47        644.06        15.68 o                         
  -5  -6  -3       1416.06       1491.30        32.26 o                         
  -4  -6  -3        824.39        843.67        19.05 o                         
  -3  -6  -3         89.78         81.22         3.63 o                         
  -2  -6  -3        333.92        390.65         9.74 o                         
  -1  -6  -3        696.07        730.40        16.70 o                         
   0  -6  -3        898.92        916.09        20.55 o                         
   1  -6  -3        599.38        590.33        14.21 o                         
   2  -6  -3        490.85        433.62        11.37 o                         
   3  -6  -3        124.42        118.99         5.35 o                         
   4  -6  -3        333.90        314.39         9.77 o                         
   5  -6  -3        201.85        215.18         8.18 o                         
   6  -6  -3         93.21         76.95         5.69 o                         
   7  -6  -3          3.50         -1.57         4.22 o                         
   8  -6  -3         12.72         16.67         2.56 o                         
   9  -6  -3         58.42         54.81         5.12 o                         
 -12  -5  -3          2.52          0.57         3.20 o                         
 -11  -5  -3        119.94        129.47         7.46 o                         
 -10  -5  -3        358.94        341.79        11.47 o                         
  -9  -5  -3        481.09        461.12        13.30 o                         
  -8  -5  -3        288.41        286.15         9.06 o                         
  -7  -5  -3        129.09        144.09         5.69 o                         
  -6  -5  -3        331.70        346.90         9.49 o                         
  -5  -5  -3       1721.29       1810.65        38.41 o                         
  -4  -5  -3        746.11        770.17        17.24 o                         
  -3  -5  -3         23.29         18.90         1.62 o                         
  -2  -5  -3        744.19        733.56        16.32 o                         
  -1  -5  -3       2204.38       2246.40        46.60 o                         
   0  -5  -3       2030.28       2005.24        41.91 o                         
   1  -5  -3        540.89        560.41        13.21 o                         
   2  -5  -3        105.56        127.60         4.73 o                         
   3  -5  -3         53.77         41.80         3.47 o                         
   4  -5  -3        359.29        333.52         9.74 o                         
   5  -5  -3        141.54        134.99         6.20 o                         
   6  -5  -3         60.72         60.32         4.85 o                         
   7  -5  -3         33.37         42.97         3.28 o                         
   8  -5  -3         42.43         51.41         3.92 o                         
   9  -5  -3         55.42         53.88         4.73 o                         
 -12  -4  -3         21.35         24.97         2.69 o                         
 -11  -4  -3        159.76        168.17         8.73 o                         
 -10  -4  -3        442.66        449.70        13.64 o                         
  -9  -4  -3        478.29        466.20        13.09 o                         
  -8  -4  -3         36.79         40.96         3.82 o                         
  -7  -4  -3        212.52        232.68         7.33 o                         
  -6  -4  -3        972.88        980.79        21.96 o                         
  -5  -4  -3       1547.77       1561.54        33.21 o                         
  -4  -4  -3        244.23        220.57         6.17 o                         
  -3  -4  -3        191.66        189.30         5.26 o                         
  -2  -4  -3       1058.79       1073.13        22.80 o                         
  -1  -4  -3       1614.22       1615.29        33.63 o                         
   0  -4  -3       1149.89       1078.41        23.02 o                         
   1  -4  -3        592.40        566.07        12.94 o                         
   2  -4  -3         90.61         75.69         3.33 o                         
   3  -4  -3        220.66        209.01         6.53 o                         
   4  -4  -3        268.49        279.44         8.40 o                         
   5  -4  -3        197.91        179.77         6.58 o                         
   6  -4  -3         33.97         32.21         2.72 o                         
   7  -4  -3         54.21         51.96         4.81 o                         
   8  -4  -3        109.39        119.22         7.26 o                         
   9  -4  -3         74.37         76.84         6.40 o                         
  10  -4  -3          3.13         -4.70         5.41 o                         
 -12  -3  -3         55.04         61.11         6.18 o                         
 -11  -3  -3        134.46        123.64         7.51 o                         
 -10  -3  -3        488.96        465.71        13.91 o                         
  -9  -3  -3        228.29        229.60         8.28 o                         
  -8  -3  -3        187.07        184.33         6.86 o                         
  -7  -3  -3        327.89        307.15         8.90 o                         
  -6  -3  -3       1457.24       1475.66        31.74 o                         
  -5  -3  -3       1442.67       1424.05        30.31 o                         
  -4  -3  -3        514.35        478.01        11.12 o                         
  -3  -3  -3        303.49        303.91         7.39 o                         
  -2  -3  -3       2694.86       3094.96        66.05 o                         
  -1  -3  -3       1172.63       1352.79        28.14 o                         
   0  -3  -3       1399.22       1584.34        32.82 o                         
   1  -3  -3         41.82         44.64         2.26 o                         
   2  -3  -3        405.40        529.11        12.17 o                         
   3  -3  -3       1098.19       1118.57        24.33 o                         
   4  -3  -3        914.83        948.91        21.32 o                         
   5  -3  -3          2.75          6.15         1.38 o                         
   6  -3  -3         24.14         21.45         1.97 o                         
   7  -3  -3         30.25         29.38         2.42 o                         
   8  -3  -3        148.07        157.18         7.40 o                         
   9  -3  -3        110.97        126.90         7.32 o                         
  10  -3  -3          8.89         13.27         2.42 o                         
 -12  -2  -3         88.47         84.84         6.76 o                         
 -11  -2  -3        125.24        132.13         7.60 o                         
 -10  -2  -3        281.35        288.26        10.13 o                         
  -9  -2  -3         71.29         73.58         5.03 o                         
  -8  -2  -3         78.70         98.39         5.10 o                         
  -7  -2  -3        673.34        623.62        15.21 o                         
  -6  -2  -3       1013.08       1007.43        22.34 o                         
  -5  -2  -3        681.75        704.88        15.88 o                         
  -4  -2  -3        176.62        221.54         5.88 o                         
  -3  -2  -3        438.26        488.90        10.95 o                         
  -2  -2  -3       5771.71       6211.02       136.76 o                         
  -1  -2  -3       8892.41       9392.11       199.43 o                         
   0  -2  -3       1943.99       1865.40        38.25 o                         
   1  -2  -3        734.47        819.69        17.51 o                         
   2  -2  -3        246.39        307.93         7.55 o                         
   3  -2  -3        677.49        741.09        16.56 o                         
   4  -2  -3       1824.72       1912.06        40.38 o                         
   5  -2  -3         43.09         46.18         3.32 o                         
   6  -2  -3         31.87         35.04         3.33 o                         
   7  -2  -3        119.45        140.78         6.51 o                         
   8  -2  -3        165.70        171.92         7.51 o                         
   9  -2  -3        102.30         95.30         6.67 o                         
  10  -2  -3         18.71         17.02         2.56 o                         
 -12  -1  -3         66.31         74.99         7.06 o                         
 -11  -1  -3        180.95        193.64         9.04 o                         
 -10  -1  -3        124.96        133.56         6.99 o                         
  -9  -1  -3          4.33          4.32         1.70 o                         
  -8  -1  -3         22.32         23.81         2.31 o                         
  -7  -1  -3        389.23        419.06        11.17 o                         
  -6  -1  -3        352.07        349.49         9.25 o                         
  -5  -1  -3        508.13        496.37        11.72 o                         
  -4  -1  -3        769.69        700.45        15.45 o                         
  -3  -1  -3        134.21        118.92         3.58 o                         
  -2  -1  -3       2732.40       3244.47        68.29 o                         
  -1  -1  -3       3787.69       4207.00        87.09 o                         
   0  -1  -3         40.58         38.03         1.74 o                         
   1  -1  -3        577.84        695.12        14.89 o                         
   2  -1  -3        237.21        200.39         5.24 o                         
   3  -1  -3       3404.66       3383.68        69.23 o                         
   4  -1  -3       2254.09       2332.62        48.61 o                         
   5  -1  -3        310.02        292.57         8.32 o                         
   6  -1  -3        178.97        190.90         6.71 o                         
   7  -1  -3        381.57        374.62        11.04 o                         
   8  -1  -3        337.70        341.23        10.93 o                         
   9  -1  -3         78.31         72.58         5.66 o                         
  10  -1  -3         50.80         50.63         3.97 o                         
  11  -1  -3         29.18         32.17         2.97 o                         
 -12   0  -3         67.65         67.27         3.65 o                         
 -11   0  -3         85.26         78.52         5.41 o                         
 -10   0  -3        143.54        157.12         7.23 o                         
  -9   0  -3         48.76         49.40         4.63 o                         
  -8   0  -3         35.43         35.52         3.67 o                         
  -7   0  -3        519.74        518.63         9.35 o                         
  -6   0  -3        436.21        417.69         9.27 o                         
  -5   0  -3        320.47        351.74         6.30 o                         
  -4   0  -3        362.81        407.14         6.82 o                         
  -3   0  -3         90.20         74.24        18.33 o                         
  -2   0  -3       1099.88       1028.40        19.98 o                         
  -1   0  -3       1621.79       1795.42        27.49 o                         
   0   0  -3        466.45        522.10         9.44 o                         
   1   0  -3         25.80         17.59         2.63 o                         
   2   0  -3        756.82        731.15        17.75 o                         
   3   0  -3       2655.17       2723.70        39.56 o                         
   4   0  -3        670.88        670.12        10.79 o                         
   5   0  -3        191.52        180.42         7.33 o                         
   6   0  -3         64.67         58.41         4.53 o                         
   7   0  -3        704.97        699.53        12.32 o                         
   8   0  -3        473.45        444.20         9.16 o                         
   9   0  -3         51.39         52.29         3.62 o                         
  10   0  -3         71.92         75.65         4.35 o                         
  11   0  -3         51.61         59.55         3.45 o                         
  -7 -14  -2         30.67         34.27         3.63 o                         
  -6 -14  -2          3.51          8.61         3.01 o                         
  -5 -14  -2         15.61         15.08         2.94 o                         
  -4 -14  -2         55.50         53.64         4.73 o                         
  -3 -14  -2         24.22         24.96         2.99 o                         
  -2 -14  -2          1.91         -1.28         5.83 o                         
  -1 -14  -2         15.99         17.77         3.05 o                         
   0 -14  -2         16.70         17.16         2.89 o                         
  -8 -13  -2          5.02          6.42         2.81 o                         
  -7 -13  -2         16.67         11.33         3.07 o                         
  -6 -13  -2         18.26         17.72         2.88 o                         
  -5 -13  -2         18.62         20.83         2.57 o                         
  -4 -13  -2         20.09         18.82         2.66 o                         
  -3 -13  -2         27.09         30.32         2.89 o                         
  -2 -13  -2         11.43         12.53         2.67 o                         
  -1 -13  -2         23.26         15.59         2.75 o                         
   0 -13  -2         19.88         19.00         2.58 o                         
   1 -13  -2         16.91         19.23         2.73 o                         
   2 -13  -2          3.80          1.19         5.54 o                         
  -9 -12  -2          5.38          8.07         2.61 o                         
  -8 -12  -2         33.77         35.08         3.17 o                         
  -7 -12  -2         30.14         33.72         3.12 o                         
  -6 -12  -2         28.44         23.20         2.65 o                         
  -5 -12  -2         46.73         49.62         3.93 o                         
  -4 -12  -2         28.54         32.80         2.90 o                         
  -3 -12  -2         15.73          3.63         5.13 o                         
  -2 -12  -2         14.62         14.26         2.51 o                         
  -1 -12  -2          7.47          2.80         3.05 o                         
   0 -12  -2         36.30         38.13         3.14 o                         
   1 -12  -2          2.08         -2.67         4.66 o                         
   2 -12  -2         23.83         35.17         3.31 o                         
   3 -12  -2         14.09          5.43         5.95 o                         
   4 -12  -2         12.50          8.90         2.94 o                         
 -10 -11  -2          1.93         -5.19         5.19 o                         
  -9 -11  -2         21.80         26.77         2.85 o                         
  -8 -11  -2         80.22         85.88         6.99 o                         
  -7 -11  -2         74.02         84.58         6.67 o                         
  -6 -11  -2         16.86         17.69         2.28 o                         
  -5 -11  -2         21.76         19.36         2.23 o                         
  -4 -11  -2         44.99         49.22         3.78 o                         
  -3 -11  -2         75.56         84.18         5.92 o                         
  -2 -11  -2         23.67         28.83         2.63 o                         
  -1 -11  -2         80.63         87.27         6.06 o                         
   0 -11  -2         28.29         27.06         2.66 o                         
   1 -11  -2         42.28         45.28         3.99 o                         
   2 -11  -2         32.93         28.36         2.83 o                         
   3 -11  -2         30.48         32.42         2.88 o                         
   4 -11  -2         19.97         22.36         2.81 o                         
   5 -11  -2         16.90         14.86         2.98 o                         
 -11 -10  -2          1.63          2.88         3.05 o                         
 -10 -10  -2          0.49          2.35         3.43 o                         
  -9 -10  -2        108.05         91.70         7.12 o                         
  -8 -10  -2        178.97        177.22         8.69 o                         
  -7 -10  -2         37.69         35.40         3.54 o                         
  -6 -10  -2         33.14         36.66         3.20 o                         
  -5 -10  -2         22.53         22.85         2.04 o                         
  -4 -10  -2        152.25        149.34         6.88 o                         
  -3 -10  -2        117.80        110.46         6.31 o                         
  -2 -10  -2         36.12         35.35         3.17 o                         
  -1 -10  -2         76.73         79.89         5.01 o                         
   0 -10  -2         23.11         24.47         2.36 o                         
   1 -10  -2         13.08          3.54         4.10 o                         
   2 -10  -2        156.20        157.74         7.51 o                         
   3 -10  -2         52.11         43.50         3.93 o                         
   4 -10  -2         42.68         50.60         3.99 o                         
   5 -10  -2         21.23         26.87         2.80 o                         
   6 -10  -2         16.83         22.03         2.94 o                         
 -11  -9  -2          2.84         -4.87         4.87 o                         
 -10  -9  -2          4.10          1.74         4.72 o                         
  -9  -9  -2        166.89        168.29         8.30 o                         
  -8  -9  -2        350.24        352.26        11.88 o                         
  -7  -9  -2        139.60        144.92         6.64 o                         
  -6  -9  -2        110.46        101.98         5.92 o                         
  -5  -9  -2        118.23        109.76         5.80 o                         
  -4  -9  -2        339.27        325.04        10.13 o                         
  -3  -9  -2        423.73        417.71        11.68 o                         
  -2  -9  -2         75.76         71.98         4.63 o                         
  -1  -9  -2        240.07        231.74         7.99 o                         
   0  -9  -2         41.65         42.42         4.31 o                         
   1  -9  -2        166.90        175.16         7.32 o                         
   2  -9  -2         79.95         86.78         6.02 o                         
   3  -9  -2         73.08         70.44         5.59 o                         
   4  -9  -2         34.06         46.80         4.68 o                         
   5  -9  -2         67.62         59.82         4.46 o                         
   6  -9  -2          0.13          1.05         4.70 o                         
   7  -9  -2          9.90          9.06         2.71 o                         
 -12  -8  -2         10.72          7.19         2.79 o                         
 -11  -8  -2         13.18         15.93         2.50 o                         
 -10  -8  -2         24.49         23.28         2.56 o                         
  -9  -8  -2        332.35        311.19        11.11 o                         
  -8  -8  -2        231.19        233.29         8.92 o                         
  -7  -8  -2         42.89         48.22         4.44 o                         
  -6  -8  -2        222.00        224.76         7.72 o                         
  -5  -8  -2        336.73        321.40         9.54 o                         
  -4  -8  -2        388.89        373.16        10.52 o                         
  -3  -8  -2        346.95        356.96        10.09 o                         
  -2  -8  -2        499.22        505.86        12.93 o                         
  -1  -8  -2        246.02        246.57         7.74 o                         
   0  -8  -2        613.68        554.51        14.19 o                         
   1  -8  -2        309.89        284.25         9.00 o                         
   2  -8  -2        838.55        760.74        18.76 o                         
   3  -8  -2         40.93         44.36         3.29 o                         
   4  -8  -2         56.44         53.84         5.27 o                         
   5  -8  -2        116.07        111.07         6.89 o                         
   6  -8  -2         47.65         47.87         4.16 o                         
   7  -8  -2          1.56         -0.29         4.83 o                         
   8  -8  -2         14.79         14.40         2.93 o                         
 -12  -7  -2          6.39         -5.23         5.23 o                         
 -11  -7  -2         22.00         20.42         2.52 o                         
 -10  -7  -2        133.83        125.80         7.33 o                         
  -9  -7  -2        371.13        374.60        12.11 o                         
  -8  -7  -2        135.99        138.96         6.51 o                         
  -7  -7  -2         12.96         17.51         1.71 o                         
  -6  -7  -2         64.95         71.52         4.34 o                         
  -5  -7  -2        500.85        508.11        12.92 o                         
  -4  -7  -2        730.63        728.43        17.07 o                         
  -3  -7  -2        438.63        442.27        11.28 o                         
  -2  -7  -2         91.88         91.68         4.14 o                         
  -1  -7  -2        265.69        274.62         7.89 o                         
   0  -7  -2       1021.75        978.39        22.14 o                         
   1  -7  -2        359.35        352.60         9.97 o                         
   2  -7  -2         89.21         76.12         4.63 o                         
   3  -7  -2        324.86        298.79         9.15 o                         
   4  -7  -2        106.04         98.66         5.60 o                         
   5  -7  -2        134.65        141.47         7.13 o                         
   6  -7  -2        112.80        124.79         6.96 o                         
   7  -7  -2         27.77         21.97         2.56 o                         
   8  -7  -2         28.22         28.73         3.01 o                         
 -12  -6  -2         30.39         39.70         3.36 o                         
 -11  -6  -2         29.78         25.04         2.61 o                         
 -10  -6  -2        279.97        258.10         9.95 o                         
  -9  -6  -2        594.37        582.76        16.08 o                         
  -8  -6  -2        169.05        181.81         7.21 o                         
  -7  -6  -2         67.11         59.17         4.07 o                         
  -6  -6  -2        369.37        382.41        10.45 o                         
  -5  -6  -2        620.60        627.00        14.98 o                         
  -4  -6  -2        500.93        494.54        12.13 o                         
  -3  -6  -2        889.51        979.64        21.54 o                         
  -2  -6  -2          9.26          6.71         1.07 o                         
  -1  -6  -2         55.13         50.66         2.90 o                         
   0  -6  -2       1326.37       1312.58        28.36 o                         
   1  -6  -2       1764.66       1685.07        36.02 o                         
   2  -6  -2          6.24          8.20         1.32 o                         
   3  -6  -2         73.58         73.42         4.33 o                         
   4  -6  -2        116.33        115.43         5.58 o                         
   5  -6  -2        116.83         98.04         5.96 o                         
   6  -6  -2         53.63         50.35         3.57 o                         
   7  -6  -2         20.80         27.43         2.65 o                         
   8  -6  -2         49.64         48.72         4.06 o                         
   9  -6  -2         22.12         28.38         2.94 o                         
 -12  -5  -2         33.92         29.75         2.83 o                         
 -11  -5  -2         91.00         99.50         6.57 o                         
 -10  -5  -2        307.91        305.33        10.68 o                         
  -9  -5  -2        493.49        463.62        13.54 o                         
  -8  -5  -2        458.18        464.83        12.70 o                         
  -7  -5  -2         20.34         18.15         1.83 o                         
  -6  -5  -2        317.50        318.70         8.97 o                         
  -5  -5  -2       1116.05       1123.56        24.62 o                         
  -4  -5  -2       1591.35       1632.30        34.48 o                         
  -3  -5  -2        387.75        402.66         9.77 o                         
  -2  -5  -2       1346.62       1475.78        31.04 o                         
  -1  -5  -2        494.66        471.80        11.03 o                         
   0  -5  -2       1731.16       1720.34        36.10 o                         
   1  -5  -2        115.95         94.43         3.90 o                         
   2  -5  -2        175.69        144.77         4.92 o                         
   3  -5  -2        167.85        172.02         5.84 o                         
   4  -5  -2        200.48        210.18         7.10 o                         
   5  -5  -2         33.11         38.13         2.93 o                         
   6  -5  -2        136.28        113.78         6.07 o                         
   7  -5  -2         34.82         27.90         2.66 o                         
   8  -5  -2         50.72         60.93         4.30 o                         
   9  -5  -2         39.50         46.76         4.17 o                         
 -12  -4  -2         31.54         35.76         3.34 o                         
 -11  -4  -2        165.22        168.37         8.53 o                         
 -10  -4  -2        276.52        258.70         9.84 o                         
  -9  -4  -2        188.68        199.10         7.77 o                         
  -8  -4  -2        140.40        135.10         5.74 o                         
  -7  -4  -2        230.37        215.80         6.94 o                         
  -6  -4  -2        197.49        205.60         6.50 o                         
  -5  -4  -2       1278.37       1266.67        27.28 o                         
  -4  -4  -2       1607.55       1640.35        34.42 o                         
  -3  -4  -2        734.89        737.19        16.13 o                         
  -2  -4  -2        248.69        227.25         5.84 o                         
  -1  -4  -2       2837.53       3303.38        70.59 o                         
   0  -4  -2       1687.43       1760.03        36.50 o                         
   1  -4  -2         20.42         17.05         1.33 o                         
   2  -4  -2         49.52         50.54         2.71 o                         
   3  -4  -2        469.50        446.50        11.01 o                         
   4  -4  -2        398.43        380.16        10.13 o                         
   5  -4  -2        228.39        228.49         7.56 o                         
   6  -4  -2         33.84         31.51         2.91 o                         
   7  -4  -2         41.26         41.72         3.23 o                         
   8  -4  -2        116.03        114.56         6.68 o                         
   9  -4  -2         38.04         51.11         3.96 o                         
  10  -4  -2         34.07         41.60         4.22 o                         
 -12  -3  -2         21.68         18.07         2.57 o                         
 -11  -3  -2        160.51        150.85         8.14 o                         
 -10  -3  -2        281.75        291.71        10.23 o                         
  -9  -3  -2        148.20        162.22         6.70 o                         
  -8  -3  -2         46.27         42.87         4.06 o                         
  -7  -3  -2        104.34        107.14         4.73 o                         
  -6  -3  -2       1382.02       1312.94        28.46 o                         
  -5  -3  -2       3090.98       3151.47        64.82 o                         
  -4  -3  -2        747.78        775.32        16.98 o                         
  -3  -3  -2        146.76        158.46         4.41 o                         
  -2  -3  -2       1142.14       1229.48        25.60 o                         
  -1  -3  -2       1747.22       1799.06        36.92 o                         
   0  -3  -2       1819.72       1915.08        39.30 o                         
   1  -3  -2         46.06         43.76         2.18 o                         
   2  -3  -2        225.18        230.32         6.09 o                         
   3  -3  -2       1451.69       1578.52        33.35 o                         
   4  -3  -2        128.49        121.74         4.54 o                         
   5  -3  -2        397.74        385.30        10.40 o                         
   6  -3  -2         86.40         95.28         4.92 o                         
   7  -3  -2         13.77         19.24         1.88 o                         
   8  -3  -2        139.53        150.70         7.01 o                         
   9  -3  -2         92.09         80.21         6.71 o                         
  10  -3  -2         37.78         36.43         3.30 o                         
 -12  -2  -2         27.12         27.86         2.84 o                         
 -11  -2  -2         73.46         69.56         6.10 o                         
 -10  -2  -2        256.74        270.80         9.85 o                         
  -9  -2  -2         58.77         65.23         4.78 o                         
  -8  -2  -2         30.30         28.40         2.45 o                         
  -7  -2  -2          9.33         10.67         1.36 o                         
  -6  -2  -2        516.89        571.05        13.64 o                         
  -5  -2  -2       3117.18       3324.10        68.20 o                         
  -4  -2  -2        700.59        686.57        15.11 o                         
  -3  -2  -2        121.88        110.34         3.37 o                         
  -2  -2  -2       1531.29       1690.31        36.93 o                         
  -1  -2  -2       6062.90       6645.50       142.15 o                         
   0  -2  -2       6418.68       6693.49       136.68 o                         
   1  -2  -2        208.77        162.65         4.28 o                         
   2  -2  -2         92.10        109.73         3.41 o                         
   3  -2  -2       2285.00       2477.55        51.10 o                         
   4  -2  -2        964.58        951.14        20.98 o                         
   5  -2  -2        496.68        465.88        11.80 o                         
   6  -2  -2        334.97        302.86         9.08 o                         
   7  -2  -2        382.53        399.47        11.40 o                         
   8  -2  -2        145.45        153.47         6.92 o                         
   9  -2  -2        145.36        155.31         7.58 o                         
  10  -2  -2         62.43         53.34         4.28 o                         
  11  -2  -2         19.50         17.82         2.65 o                         
 -12  -1  -2         32.62         27.04         2.86 o                         
 -11  -1  -2         93.78         89.82         6.93 o                         
 -10  -1  -2        145.59        154.08         7.04 o                         
  -9  -1  -2         43.62         43.54         4.00 o                         
  -8  -1  -2         33.28         38.71         3.52 o                         
  -7  -1  -2        109.84         88.11         4.56 o                         
  -6  -1  -2        834.69        877.31        19.74 o                         
  -5  -1  -2       1923.52       2055.52        42.85 o                         
  -4  -1  -2        174.13        190.63         5.19 o                         
  -3  -1  -2        454.54        497.87        11.01 o                         
  -2  -1  -2       1419.81       1440.83        31.63 o                         
  -1  -1  -2       1994.67       2083.65        43.79 o                         
   0  -1  -2       2338.35       2964.55        61.44 o                         
   1  -1  -2        450.83        482.49        10.43 o                         
   2  -1  -2       1671.47       1568.25        32.41 o                         
   3  -1  -2        673.53        579.06        12.97 o                         
   4  -1  -2       2311.63       2267.50        47.13 o                         
   5  -1  -2        442.37        437.35        11.01 o                         
   6  -1  -2        573.91        507.84        12.95 o                         
   7  -1  -2        710.61        682.92        17.06 o                         
   8  -1  -2        174.88        183.83         7.42 o                         
   9  -1  -2        174.91        161.89         7.90 o                         
  10  -1  -2         60.83         59.22         4.24 o                         
  11  -1  -2         43.42         46.16         4.34 o                         
 -12   0  -2         16.51         14.29         2.38 o                         
 -11   0  -2         77.50         73.82         4.65 o                         
 -10   0  -2        146.00        159.39         6.28 o                         
  -9   0  -2         79.90         93.34         5.22 o                         
  -8   0  -2        130.67        132.26         4.13 o                         
  -7   0  -2        849.46        822.02        13.67 o                         
  -6   0  -2       1053.49       1011.63        15.94 o                         
  -5   0  -2       1521.19       1546.62        23.16 o                         
  -4   0  -2         97.03        111.47        12.38 o                         
  -3   0  -2        350.82        370.21         6.07 o                         
  -2   0  -2       2082.86       2381.34        35.75 o                         
  -1   0  -2       4812.19       5298.84        80.14 o                         
   0   0  -2        382.72        383.80        11.70 o                         
   1   0  -2        555.11        547.32        12.48 o                         
   2   0  -2       1138.97       1244.90        18.29 o                         
   3   0  -2       1741.28       1673.11        24.57 o                         
   4   0  -2        971.88        973.98        14.96 o                         
   5   0  -2         37.16         49.97         4.04 o                         
   6   0  -2        374.75        361.74         6.95 o                         
   7   0  -2        707.76        691.74        12.06 o                         
   8   0  -2        121.86        122.67         4.33 o                         
   9   0  -2        169.73        151.51         5.40 o                         
  10   0  -2         52.03         54.36         2.79 o                         
  11   0  -2         28.34         30.49         4.93 o                         
  -6 -14  -1          9.08          5.57         6.29 o                         
  -5 -14  -1         40.11         48.25         3.94 o                         
  -4 -14  -1          5.65          0.66         3.94 o                         
  -3 -14  -1          0.24          1.80         2.59 o                         
  -2 -14  -1         29.21         35.26         3.59 o                         
  -1 -14  -1         41.96         48.36         4.86 o                         
   0 -14  -1          7.91         10.24         2.81 o                         
  -8 -13  -1          3.31         -4.78         5.29 o                         
  -7 -13  -1         12.34         14.24         2.87 o                         
  -6 -13  -1         11.83          9.75         2.82 o                         
  -5 -13  -1         17.02         14.84         2.64 o                         
  -4 -13  -1         24.55         23.14         2.67 o                         
  -3 -13  -1         16.27         18.65         2.60 o                         
  -2 -13  -1          4.56         -0.55         5.10 o                         
  -1 -13  -1         36.45         33.13         2.94 o                         
   0 -13  -1          1.22          3.68         2.28 o                         
   1 -13  -1          5.49         10.15         2.58 o                         
   2 -13  -1          4.91          0.90         5.33 o                         
  -9 -12  -1         12.66         15.59         2.73 o                         
  -8 -12  -1         15.24         19.25         2.84 o                         
  -7 -12  -1         25.90         23.75         3.15 o                         
  -6 -12  -1         87.40         87.40         7.23 o                         
  -5 -12  -1         14.83         13.12         2.50 o                         
  -4 -12  -1          9.07          1.04         4.59 o                         
  -3 -12  -1         28.35         36.22         2.94 o                         
  -2 -12  -1         41.25         42.65         3.37 o                         
  -1 -12  -1          9.20         10.99         2.31 o                         
   0 -12  -1          4.49          0.78         4.58 o                         
   1 -12  -1         12.13         12.39         2.46 o                         
   2 -12  -1         63.35         72.39         6.52 o                         
   3 -12  -1         15.66         19.17         2.87 o                         
   4 -12  -1         13.53         18.30         2.96 o                         
 -10 -11  -1         10.54          9.09         2.78 o                         
  -9 -11  -1         16.47         15.81         2.55 o                         
  -8 -11  -1         39.38         43.30         4.23 o                         
  -7 -11  -1        113.73        125.30         7.79 o                         
  -6 -11  -1         77.11         85.38         6.31 o                         
  -5 -11  -1         28.54         40.46         3.33 o                         
  -4 -11  -1         29.47         27.09         2.60 o                         
  -3 -11  -1         47.43         48.84         3.66 o                         
  -2 -11  -1        145.92        156.75         7.66 o                         
  -1 -11  -1         50.41         57.62         5.32 o                         
   0 -11  -1          8.77          6.54         2.05 o                         
   1 -11  -1         46.93         45.04         3.87 o                         
   2 -11  -1         52.85         53.10         4.08 o                         
   3 -11  -1         59.67         70.13         6.47 o                         
   4 -11  -1         27.18         31.05         2.89 o                         
   5 -11  -1          8.56         10.01         2.70 o                         
 -11 -10  -1         36.08         34.67         3.33 o                         
 -10 -10  -1         21.41         19.49         2.73 o                         
  -9 -10  -1         30.38         27.16         2.70 o                         
  -8 -10  -1         22.29         23.01         2.74 o                         
  -7 -10  -1        225.09        207.52         9.12 o                         
  -6 -10  -1        169.90        157.59         7.45 o                         
  -5 -10  -1         22.75         21.63         2.02 o                         
  -4 -10  -1         49.33         45.55         3.43 o                         
  -3 -10  -1        130.00        140.90         6.74 o                         
  -2 -10  -1        214.17        199.06         7.84 o                         
  -1 -10  -1         79.29         71.59         5.55 o                         
   0 -10  -1         34.04         29.84         3.04 o                         
   1 -10  -1         80.43         77.88         5.53 o                         
   2 -10  -1         75.91         72.79         6.19 o                         
   3 -10  -1         38.64         37.38         3.08 o                         
   4 -10  -1         66.11         60.53         4.36 o                         
   5 -10  -1          6.19          3.88         4.70 o                         
   6 -10  -1          2.56          2.49         5.07 o                         
 -11  -9  -1         19.88         13.88         2.89 o                         
 -10  -9  -1         22.81         22.07         2.60 o                         
  -9  -9  -1         62.88         64.86         5.92 o                         
  -8  -9  -1        120.13        124.26         7.32 o                         
  -7  -9  -1        347.42        335.36        11.18 o                         
  -6  -9  -1        211.61        220.89         8.19 o                         
  -5  -9  -1         68.64         64.53         4.59 o                         
  -4  -9  -1        283.40        266.05         8.73 o                         
  -3  -9  -1        245.88        254.32         8.52 o                         
  -2  -9  -1        246.68        274.85         8.77 o                         
  -1  -9  -1        249.48        240.73         8.23 o                         
   0  -9  -1        126.96        125.68         5.85 o                         
   1  -9  -1        286.13        252.06         8.95 o                         
   2  -9  -1        175.24        177.01         7.69 o                         
   3  -9  -1        110.83        111.10         6.33 o                         
   4  -9  -1         66.64         63.05         5.39 o                         
   5  -9  -1         17.13         19.61         2.39 o                         
   6  -9  -1          6.05          4.16         2.47 o                         
   7  -9  -1          8.60          7.98         2.75 o                         
 -11  -8  -1         23.22         24.91         2.68 o                         
 -10  -8  -1         21.00         17.34         2.43 o                         
  -9  -8  -1         91.96         97.90         6.78 o                         
  -8  -8  -1        202.96        202.44         8.70 o                         
  -7  -8  -1        253.06        253.59         8.96 o                         
  -6  -8  -1         45.73         41.19         3.91 o                         
  -5  -8  -1          7.19          1.77         3.40 o                         
  -4  -8  -1        424.14        415.51        11.30 o                         
  -3  -8  -1        849.25        836.49        19.58 o                         
  -2  -8  -1        152.48        137.34         5.67 o                         
  -1  -8  -1        492.87        502.05        12.84 o                         
   0  -8  -1        435.56        428.62        11.49 o                         
   1  -8  -1        419.14        367.22        10.65 o                         
   2  -8  -1        342.19        303.11         9.68 o                         
   3  -8  -1         88.34         76.62         5.03 o                         
   4  -8  -1         43.80         54.33         4.58 o                         
   5  -8  -1         71.08         89.06         5.88 o                         
   6  -8  -1         28.03         30.03         2.75 o                         
   7  -8  -1         69.30         73.51         6.64 o                         
   8  -8  -1         13.20         15.43         2.85 o                         
 -12  -7  -1         77.49         81.94         7.67 o                         
 -11  -7  -1         70.55         76.49         6.59 o                         
 -10  -7  -1         40.82         41.68         3.62 o                         
  -9  -7  -1        191.64        195.82         8.52 o                         
  -8  -7  -1        385.09        383.29        11.74 o                         
  -7  -7  -1        183.65        179.12         7.04 o                         
  -6  -7  -1         35.80         36.53         3.58 o                         
  -5  -7  -1        148.43        143.84         5.78 o                         
  -4  -7  -1        759.13        795.68        18.49 o                         
  -3  -7  -1        571.76        576.66        13.96 o                         
  -2  -7  -1        319.79        316.25         8.65 o                         
  -1  -7  -1          0.36          1.09         2.33 o                         
   0  -7  -1        128.64        118.85         4.87 o                         
   1  -7  -1         57.12         56.24         3.90 o                         
   2  -7  -1        868.02        759.92        18.17 o                         
   3  -7  -1         99.15         97.19         5.03 o                         
   4  -7  -1         17.64         18.59         1.74 o                         
   5  -7  -1         25.74         27.52         2.54 o                         
   6  -7  -1        100.77        104.49         6.35 o                         
   7  -7  -1         56.86         64.87         6.19 o                         
   8  -7  -1         53.77         58.89         4.52 o                         
 -12  -6  -1         78.79         82.04         6.75 o                         
 -11  -6  -1         33.25         29.41         2.62 o                         
 -10  -6  -1         82.48         76.78         6.21 o                         
  -9  -6  -1        339.84        336.07        10.98 o                         
  -8  -6  -1        593.31        549.28        14.70 o                         
  -7  -6  -1        381.35        360.01        10.54 o                         
  -6  -6  -1         99.98        102.60         4.82 o                         
  -5  -6  -1        472.00        456.57        11.63 o                         
  -4  -6  -1       1271.95       1387.94        29.91 o                         
  -3  -6  -1       1418.75       1466.72        31.30 o                         
  -2  -6  -1        144.04        136.66         4.68 o                         
  -1  -6  -1        807.60        859.22        19.08 o                         
   0  -6  -1        194.56        180.91         5.75 o                         
   1  -6  -1        288.01        245.66         7.19 o                         
   2  -6  -1        157.90        157.16         5.77 o                         
   3  -6  -1        286.54        257.86         7.99 o                         
   4  -6  -1         40.30         34.58         3.39 o                         
   5  -6  -1         54.63         51.73         4.73 o                         
   6  -6  -1         34.99         34.21         3.43 o                         
   7  -6  -1         87.71         84.14         5.83 o                         
   8  -6  -1         58.35         65.14         5.94 o                         
   9  -6  -1          9.90         12.11         2.59 o                         
 -12  -5  -1         71.33         71.26         7.22 o                         
 -11  -5  -1         31.24         33.08         2.90 o                         
 -10  -5  -1         75.11         68.18         5.87 o                         
  -9  -5  -1        419.26        423.82        12.55 o                         
  -8  -5  -1        346.79        314.37         9.85 o                         
  -7  -5  -1         70.72         60.02         4.04 o                         
  -6  -5  -1        268.10        281.22         8.21 o                         
  -5  -5  -1        757.72        847.09        19.13 o                         
  -4  -5  -1        701.98        729.52        16.48 o                         
  -3  -5  -1       1221.78       1224.97        26.15 o                         
  -2  -5  -1       1400.58       1492.49        31.35 o                         
  -1  -5  -1         57.78         53.09         2.78 o                         
   0  -5  -1       1667.20       1700.26        35.61 o                         
   1  -5  -1        829.99        743.69        16.67 o                         
   2  -5  -1        571.31        510.09        12.26 o                         
   3  -5  -1         11.55         14.24         1.29 o                         
   4  -5  -1         37.38         35.26         3.45 o                         
   5  -5  -1        273.73        270.85         8.75 o                         
   6  -5  -1        248.10        236.87         8.77 o                         
   7  -5  -1         79.42         92.17         5.85 o                         
   8  -5  -1         35.65         31.24         2.62 o                         
   9  -5  -1         33.80         39.70         3.99 o                         
  10  -5  -1         20.02         19.28         2.91 o                         
 -12  -4  -1         48.50         64.03         6.27 o                         
 -11  -4  -1         42.30         44.55         3.80 o                         
 -10  -4  -1         82.26         80.02         5.80 o                         
  -9  -4  -1        282.94        278.70         9.51 o                         
  -8  -4  -1        250.89        247.17         8.24 o                         
  -7  -4  -1         20.42         21.39         1.84 o                         
  -6  -4  -1        229.45        225.45         6.92 o                         
  -5  -4  -1       2048.18       2064.22        43.23 o                         
  -4  -4  -1       1050.61       1025.40        22.14 o                         
  -3  -4  -1        750.14        727.52        15.94 o                         
  -2  -4  -1        315.03        370.31         8.64 o                         
  -1  -4  -1        156.67        160.33         4.40 o                         
   0  -4  -1       1028.75       1046.49        22.16 o                         
   1  -4  -1        208.82        203.73         5.55 o                         
   2  -4  -1        416.83        454.24        10.77 o                         
   3  -4  -1         12.92          5.06         1.01 o                         
   4  -4  -1        183.50        192.13         6.24 o                         
   5  -4  -1        640.88        641.09        15.76 o                         
   6  -4  -1        471.93        447.76        12.38 o                         
   7  -4  -1        163.73        167.70         7.07 o                         
   8  -4  -1          0.00          0.82         3.85 o                         
   9  -4  -1         29.82         38.10         3.16 o                         
  10  -4  -1         67.52         57.80         4.98 o                         
 -12  -3  -1          4.60          2.25         4.85 o                         
 -11  -3  -1         60.55         53.91         4.15 o                         
 -10  -3  -1        136.83        120.42         6.62 o                         
  -9  -3  -1        246.71        251.06         8.88 o                         
  -8  -3  -1        124.95        124.75         5.55 o                         
  -7  -3  -1         88.80         98.68         4.57 o                         
  -6  -3  -1        546.23        590.80        14.06 o                         
  -5  -3  -1        856.71        826.94        18.39 o                         
  -4  -3  -1       1020.34        876.18        18.99 o                         
  -3  -3  -1       1292.89       1332.51        27.82 o                         
  -2  -3  -1        223.50        221.83         5.47 o                         
  -1  -3  -1        368.66        420.70         9.34 o                         
   0  -3  -1       8584.44       9364.89       190.72 o                         
   1  -3  -1       2301.24       2180.37        44.68 o                         
   2  -3  -1        795.54        857.92        18.51 o                         
   3  -3  -1         87.57         92.28         3.54 o                         
   4  -3  -1        537.16        531.83        12.74 o                         
   5  -3  -1       1162.00       1156.47        25.75 o                         
   6  -3  -1        719.02        713.96        17.42 o                         
   7  -3  -1        102.13         95.87         5.34 o                         
   8  -3  -1         45.57         44.49         3.36 o                         
   9  -3  -1         51.26         58.23         5.73 o                         
  10  -3  -1         66.09         71.05         6.67 o                         
 -12  -2  -1          2.70          4.25         4.76 o                         
 -11  -2  -1         41.70         34.45         3.15 o                         
 -10  -2  -1        221.29        223.72         9.00 o                         
  -9  -2  -1        229.52        233.03         8.62 o                         
  -8  -2  -1        133.20        123.37         5.83 o                         
  -7  -2  -1          6.55          8.28         1.33 o                         
  -6  -2  -1        365.38        407.35        10.33 o                         
  -5  -2  -1        728.00        751.16        16.79 o                         
  -4  -2  -1        300.03        263.49         6.66 o                         
  -3  -2  -1       1896.33       1840.01        37.84 o                         
  -2  -2  -1         54.37         53.12         2.02 o                         
  -1  -2  -1       3734.33       4074.60        89.30 o                         
   0  -2  -1         46.13         36.03         1.53 o                         
   1  -2  -1        874.22        909.82        19.02 o                         
   2  -2  -1        855.62        827.73        17.65 o                         
   3  -2  -1       1175.62       1191.51        25.25 o                         
   4  -2  -1        579.12        538.22        12.59 o                         
   5  -2  -1       2066.62       2058.63        43.46 o                         
   6  -2  -1       1362.95       1329.21        29.44 o                         
   7  -2  -1         84.86         76.98         4.75 o                         
   8  -2  -1         70.41         69.83         5.26 o                         
   9  -2  -1        272.61        266.03        10.01 o                         
  10  -2  -1         77.49         67.43         6.26 o                         
  11  -2  -1         52.26         53.40         4.68 o                         
 -12  -1  -1         15.46         19.20         2.75 o                         
 -11  -1  -1         68.95         71.74         6.11 o                         
 -10  -1  -1        146.44        152.32         7.38 o                         
  -9  -1  -1        164.23        174.31         7.41 o                         
  -8  -1  -1        305.32        298.27         9.28 o                         
  -7  -1  -1        108.03        100.50         4.64 o                         
  -6  -1  -1        777.20        791.17        18.03 o                         
  -5  -1  -1        659.68        576.86        13.30 o                         
  -4  -1  -1       1384.49       1404.38        29.43 o                         
  -3  -1  -1       1170.67       1179.40        24.58 o                         
  -2  -1  -1        218.25        235.10         5.43 o                         
  -1  -1  -1        787.17        876.58        19.05 o                         
   0  -1  -1       2580.39       3095.40        66.72 o                         
   1  -1  -1        408.60        336.19         7.33 o                         
   2  -1  -1         28.20         23.84         1.61 o                         
   3  -1  -1       2163.05       2174.08        44.72 o                         
   4  -1  -1       2459.44       2422.63        50.09 o                         
   5  -1  -1        863.77        839.24        18.89 o                         
   6  -1  -1        549.72        536.91        13.40 o                         
   7  -1  -1         17.90         16.28         1.63 o                         
   8  -1  -1        126.21        123.66         6.15 o                         
   9  -1  -1        368.96        375.89        12.27 o                         
  10  -1  -1        107.97        105.00         6.75 o                         
  11  -1  -1         59.02         53.29         4.53 o                         
 -12   0  -1          7.94          6.57         2.67 o                         
 -11   0  -1        115.54        121.09         5.28 o                         
 -10   0  -1         97.97         92.51         4.38 o                         
  -9   0  -1        112.86        115.71         4.35 o                         
  -8   0  -1        197.96        207.95         5.24 o                         
  -7   0  -1        466.53        472.81         8.69 o                         
  -6   0  -1       1240.75       1208.10        18.71 o                         
  -5   0  -1       1428.10       1343.96        20.29 o                         
  -4   0  -1        563.19        563.16         8.96 o                         
  -3   0  -1        552.28        639.55        11.24 o                         
  -2   0  -1       9135.53      10396.53       153.48 o                         
  -1   0  -1         97.81         81.02        19.71 o                         
   1   0  -1      14181.42      14638.23       216.97 o                         
   2   0  -1        775.85        710.54        16.03 o                         
   3   0  -1       2588.60       2814.94        42.81 o                         
   4   0  -1       2897.34       3324.34        62.65 o                         
   5   0  -1        975.91       1013.17        15.72 o                         
   6   0  -1        124.75        119.57        10.42 o                         
   7   0  -1        126.42        129.37        12.48 o                         
   8   0  -1        303.86        294.60         6.73 o                         
   9   0  -1        478.37        474.22         9.74 o                         
  10   0  -1        102.41        104.54         4.67 o                         
  11   0  -1         18.45         13.98         1.75 o                         
  -6 -14   0         22.80          6.72         6.95 o                         
  -5 -14   0         11.51         11.14         3.04 o                         
  -4 -14   0          0.82         -2.54         5.27 o                         
  -3 -14   0          3.98          6.20         2.52 o                         
  -2 -14   0         31.19         30.39         3.22 o                         
  -1 -14   0          2.05         -2.67         4.14 o                         
   0 -14   0          3.25         -1.88         5.96 o                         
  -8 -13   0          1.51          3.66         2.64 o                         
  -7 -13   0         32.79         36.44         3.68 o                         
  -6 -13   0         18.46         25.49         3.01 o                         
  -5 -13   0         39.74         48.25         3.79 o                         
  -4 -13   0          7.13         10.96         2.47 o                         
  -3 -13   0          0.28         -4.58         4.58 o                         
  -2 -13   0         12.14         12.29         2.62 o                         
  -1 -13   0          9.84         10.94         2.73 o                         
   0 -13   0          0.96          3.47         4.99 o                         
   1 -13   0         14.78          6.71         2.69 o                         
   2 -13   0          4.07         -0.29         5.39 o                         
  -9 -12   0          1.47          2.60         5.10 o                         
  -8 -12   0          5.74         -2.19         5.33 o                         
  -7 -12   0        119.14        132.22         8.36 o                         
  -6 -12   0        115.89        124.71         8.11 o                         
  -5 -12   0         10.66         14.69         2.48 o                         
  -4 -12   0         23.22         27.41         2.41 o                         
  -3 -12   0         31.09         35.01         3.04 o                         
  -2 -12   0         27.42         31.01         2.70 o                         
  -1 -12   0         51.06         56.27         4.43 o                         
   0 -12   0         26.94         26.83         2.79 o                         
   1 -12   0         32.36         32.34         2.96 o                         
   2 -12   0         23.72         20.44         2.83 o                         
   3 -12   0         20.80         18.53         2.98 o                         
   4 -12   0         20.12         18.83         3.03 o                         
 -10 -11   0         32.87         37.51         3.35 o                         
  -9 -11   0          5.42          7.15         2.57 o                         
  -8 -11   0         34.01         25.76         2.94 o                         
  -7 -11   0        121.99        110.91         7.80 o                         
  -6 -11   0         91.69         95.02         6.86 o                         
  -5 -11   0         31.26         31.87         2.60 o                         
  -4 -11   0          8.67         10.67         1.98 o                         
  -3 -11   0         28.39         30.80         2.76 o                         
  -2 -11   0        131.77        143.31         7.48 o                         
  -1 -11   0         91.27         79.73         6.35 o                         
   0 -11   0        113.06        123.38         6.62 o                         
   1 -11   0         35.86         32.09         3.01 o                         
   2 -11   0         54.36         47.85         4.30 o                         
   3 -11   0         41.85         41.81         3.52 o                         
   4 -11   0         13.91          8.24         2.69 o                         
   5 -11   0          2.13          2.46         2.90 o                         
 -10 -10   0         31.05         37.66         3.45 o                         
  -9 -10   0          1.85         -0.37         5.06 o                         
  -8 -10   0         57.50         59.15         4.30 o                         
  -7 -10   0        233.85        237.59         9.67 o                         
  -6 -10   0         84.68         84.49         6.11 o                         
  -5 -10   0         90.75         84.39         5.69 o                         
  -4 -10   0        106.78        121.05         6.13 o                         
  -3 -10   0        141.54        139.31         6.44 o                         
  -2 -10   0        197.38        182.42         7.72 o                         
  -1 -10   0        198.20        214.40         8.28 o                         
   0 -10   0         57.50         52.87         4.66 o                         
   1 -10   0         79.69         88.67         5.74 o                         
   2 -10   0         52.56         48.96         3.83 o                         
   3 -10   0         66.18         81.97         6.08 o                         
   4 -10   0          6.35          5.54         2.35 o                         
   5 -10   0          3.62          3.68         2.31 o                         
   6 -10   0         10.16          8.64         2.65 o                         
 -11  -9   0         57.88         53.78         5.09 o                         
 -10  -9   0         33.42         37.18         3.34 o                         
  -9  -9   0         21.06         22.08         2.54 o                         
  -8  -9   0        105.87        108.17         6.87 o                         
  -7  -9   0        255.66        250.89         9.51 o                         
  -6  -9   0        103.76        113.02         6.32 o                         
  -5  -9   0         84.44         89.65         5.14 o                         
  -4  -9   0         62.11         65.42         4.59 o                         
  -3  -9   0        133.40        130.69         6.00 o                         
  -2  -9   0        593.12        577.49        14.96 o                         
  -1  -9   0        185.99        182.75         7.07 o                         
   0  -9   0        141.25        144.04         6.33 o                         
   1  -9   0        269.97        241.51         8.40 o                         
   2  -9   0        305.20        293.24         9.84 o                         
   3  -9   0         61.06         59.64         5.37 o                         
   4  -9   0         28.50         31.04         2.81 o                         
   5  -9   0          2.58         -0.57         4.29 o                         
   6  -9   0         45.89         52.28         4.35 o                         
   7  -9   0         29.46         29.88         3.17 o                         
 -11  -8   0         39.35         37.74         3.84 o                         
 -10  -8   0         33.05         38.14         3.80 o                         
  -9  -8   0         57.21         60.60         4.09 o                         
  -8  -8   0        208.94        199.45         8.46 o                         
  -7  -8   0        274.10        291.29         9.91 o                         
  -6  -8   0         36.71         33.56         3.00 o                         
  -5  -8   0         43.96         40.89         3.89 o                         
  -4  -8   0        237.12        208.80         7.21 o                         
  -3  -8   0        284.42        285.39         8.80 o                         
  -2  -8   0        600.35        640.80        15.66 o                         
  -1  -8   0        357.49        337.66         9.69 o                         
   0  -8   0         25.34         27.72         2.40 o                         
   1  -8   0        177.94        164.92         6.43 o                         
   2  -8   0        173.69        172.06         6.77 o                         
   3  -8   0         52.68         52.49         4.56 o                         
   4  -8   0         15.27         14.42         1.90 o                         
   5  -8   0         58.95         52.15         5.13 o                         
   6  -8   0         51.64         58.09         5.74 o                         
   7  -8   0        119.58        121.19         8.22 o                         
   8  -8   0         10.86         12.24         2.79 o                         
 -12  -7   0        162.18        157.36        10.39 o                         
 -11  -7   0         91.95         79.10         7.33 o                         
 -10  -7   0         13.36         15.81         2.28 o                         
  -9  -7   0         95.78         90.72         6.33 o                         
  -8  -7   0        278.32        288.89         9.85 o                         
  -7  -7   0        548.88        527.02        14.22 o                         
  -6  -7   0        231.52        222.31         7.72 o                         
  -5  -7   0         12.32         16.62         1.62 o                         
  -4  -7   0        309.91        280.14         8.31 o                         
  -3  -7   0       1144.78       1148.97        25.42 o                         
  -2  -7   0        602.68        632.77        15.00 o                         
  -1  -7   0          8.26          8.33         1.24 o                         
   0  -7   0         44.42         54.83         3.42 o                         
   1  -7   0         13.42         16.17         1.48 o                         
   2  -7   0        306.88        279.60         8.57 o                         
   3  -7   0         22.36         16.18         1.71 o                         
   4  -7   0         25.83         29.47         2.59 o                         
   5  -7   0         65.08         67.38         5.08 o                         
   6  -7   0         58.72         58.14         3.96 o                         
   7  -7   0         59.86         52.20         4.35 o                         
   8  -7   0         11.77         12.58         2.49 o                         
   9  -7   0         14.51         17.91         2.85 o                         
 -12  -6   0         84.79         82.87         7.38 o                         
 -11  -6   0         46.52         44.64         4.13 o                         
 -10  -6   0         30.49         31.19         2.75 o                         
  -9  -6   0        104.71        104.08         6.19 o                         
  -8  -6   0        387.65        374.21        11.46 o                         
  -7  -6   0        649.54        639.50        16.14 o                         
  -6  -6   0        307.03        287.98         8.68 o                         
  -5  -6   0        102.88         97.20         4.41 o                         
  -4  -6   0        391.49        387.26        10.09 o                         
  -3  -6   0       2118.69       2237.65        46.77 o                         
  -2  -6   0        909.97        972.91        21.33 o                         
  -1  -6   0        425.69        446.60        10.86 o                         
   0  -6   0          6.01          3.78         1.02 o                         
   1  -6   0        322.18        306.77         8.33 o                         
   2  -6   0        569.94        527.96        13.09 o                         
   3  -6   0         42.59         40.63         3.55 o                         
   4  -6   0         70.52         63.97         4.30 o                         
   5  -6   0        223.95        228.71         8.13 o                         
   6  -6   0        145.55        150.10         6.97 o                         
   7  -6   0         36.79         34.23         2.96 o                         
   8  -6   0         14.66          9.31         2.45 o                         
   9  -6   0         10.53         13.16         2.63 o                         
 -12  -5   0         57.46         54.45         4.79 o                         
 -11  -5   0         18.91         18.44         2.26 o                         
 -10  -5   0         32.12         47.92         4.70 o                         
  -9  -5   0        129.01        130.07         6.58 o                         
  -8  -5   0        293.91        273.99         8.90 o                         
  -7  -5   0        154.81        169.77         6.55 o                         
  -6  -5   0         69.88         79.06         4.22 o                         
  -5  -5   0          9.22          6.74         1.25 o                         
  -4  -5   0       1119.65       1199.98        25.93 o                         
  -3  -5   0       3304.38       3694.83        80.09 o                         
  -2  -5   0         79.40         78.22         3.34 o                         
  -1  -5   0        775.25        768.93        16.91 o                         
   0  -5   0        340.14        336.20         8.38 o                         
   1  -5   0        299.73        271.72         7.28 o                         
   2  -5   0        722.72        747.34        17.02 o                         
   3  -5   0         92.89         90.23         4.12 o                         
   4  -5   0        244.34        237.59         7.43 o                         
   5  -5   0        561.02        532.14        13.94 o                         
   6  -5   0        394.53        405.92        11.93 o                         
   7  -5   0         48.25         45.39         3.62 o                         
   8  -5   0         30.11         31.79         2.97 o                         
   9  -5   0         27.54         30.47         2.64 o                         
  10  -5   0         33.62         34.48         3.12 o                         
 -12  -4   0         48.50         58.58         4.65 o                         
 -11  -4   0         16.25         20.08         2.33 o                         
 -10  -4   0         22.98         16.44         2.14 o                         
  -9  -4   0        258.92        259.81         9.10 o                         
  -8  -4   0        395.64        391.20        11.15 o                         
  -7  -4   0         86.19         70.22         4.37 o                         
  -6  -4   0         46.97         50.80         3.17 o                         
  -5  -4   0        193.74        187.49         5.81 o                         
  -4  -4   0       2539.73       2589.18        53.48 o                         
  -3  -4   0       2535.17       2630.29        57.84 o                         
  -2  -4   0        264.81        262.11         6.53 o                         
  -1  -4   0       1393.92       1568.33        32.54 o                         
   0  -4   0         13.29         12.30         1.05 o                         
   1  -4   0       2739.82       2710.78        55.61 o                         
   2  -4   0       1474.71       1428.00        30.22 o                         
   3  -4   0        386.00        401.14         9.97 o                         
   4  -4   0        354.33        363.59         9.59 o                         
   5  -4   0        808.06        767.98        18.25 o                         
   6  -4   0        390.47        371.31        10.78 o                         
   7  -4   0         51.07         45.54         3.39 o                         
   8  -4   0         37.41         35.44         3.37 o                         
   9  -4   0        100.18        107.65         6.66 o                         
  10  -4   0         35.41         43.21         4.26 o                         
 -12  -3   0         37.04         42.26         4.18 o                         
 -11  -3   0         20.49         19.42         2.38 o                         
 -10  -3   0         11.51          7.56         1.96 o                         
  -9  -3   0        372.60        367.21        11.21 o                         
  -8  -3   0        487.89        450.85        12.46 o                         
  -7  -3   0        145.84        147.32         5.65 o                         
  -6  -3   0         34.31         27.44         2.71 o                         
  -5  -3   0        165.53        151.56         4.98 o                         
  -4  -3   0       3689.48       4106.23        87.78 o                         
  -3  -3   0       1768.87       1831.68        37.85 o                         
  -2  -3   0          3.04          3.36         0.73 o                         
  -1  -3   0         14.92         20.27         1.67 o                         
   0  -3   0        402.76        359.04         8.15 o                         
   1  -3   0       6700.25       7428.72       152.54 o                         
   2  -3   0       2418.47       2454.36        50.39 o                         
   3  -3   0        324.49        271.42         7.07 o                         
   4  -3   0        691.67        801.75        18.04 o                         
   5  -3   0        829.97        835.39        19.21 o                         
   6  -3   0        374.02        350.28        10.13 o                         
   7  -3   0         96.87         63.20         4.82 o                         
   8  -3   0        268.09        286.71         9.86 o                         
   9  -3   0         99.48        107.27         6.39 o                         
  10  -3   0        104.14        110.55         7.39 o                         
  11  -3   0         40.80         33.29         3.31 o                         
 -12  -2   0         29.94         33.09         3.37 o                         
 -11  -2   0         52.93         53.71         4.27 o                         
 -10  -2   0         45.13         44.45         3.58 o                         
  -9  -2   0        309.67        312.27        10.17 o                         
  -8  -2   0        246.23        228.44         7.97 o                         
  -7  -2   0        148.58        139.14         5.58 o                         
  -6  -2   0        183.34        188.46         5.90 o                         
  -5  -2   0        309.43        287.58         7.58 o                         
  -4  -2   0       1954.40       1978.20        40.97 o                         
  -3  -2   0       1075.30        963.26        20.35 o                         
  -2  -2   0        189.23        170.19         4.30 o                         
  -1  -2   0       1520.17       1982.13        41.91 o                         
   0  -2   0       3540.73       3925.91        80.74 o                         
   1  -2   0      12198.51      13771.22       285.48 o                         
   2  -2   0       1188.61       1347.23        27.98 o                         
   3  -2   0        270.93        270.92         6.77 o                         
   4  -2   0        842.14        757.36        16.90 o                         
   5  -2   0       1657.52       1657.38        35.36 o                         
   6  -2   0        215.14        205.96         6.94 o                         
   7  -2   0         60.73         62.82         4.40 o                         
   8  -2   0        497.51        488.59        13.66 o                         
   9  -2   0        169.38        182.61         8.05 o                         
  10  -2   0        112.80        112.35         7.13 o                         
  11  -2   0         51.02         55.16         4.56 o                         
 -12  -1   0         35.16         39.31         3.35 o                         
 -11  -1   0         23.84         18.50         2.59 o                         
 -10  -1   0         89.06         89.51         6.20 o                         
  -9  -1   0        331.13        318.96        10.34 o                         
  -8  -1   0        234.83        255.85         8.42 o                         
  -7  -1   0        302.77        302.12         8.83 o                         
  -6  -1   0        625.18        616.01        14.59 o                         
  -5  -1   0       2666.64       2660.77        55.02 o                         
  -4  -1   0       2767.72       2838.69        61.92 o                         
  -3  -1   0        572.08        512.08        11.28 o                         
  -2  -1   0        314.19        287.82         6.48 o                         
  -1  -1   0       4363.16       5127.44       107.73 o                         
   1  -1   0       3747.70       3860.10        83.81 o                         
   2  -1   0        342.92        290.43         6.69 o                         
   3  -1   0       1604.91       1756.30        36.30 o                         
   4  -1   0        336.86        346.01         8.48 o                         
   5  -1   0       1996.66       2014.59        42.29 o                         
   6  -1   0         62.90         56.85         3.65 o                         
   7  -1   0         36.77         34.77         2.59 o                         
   8  -1   0        155.03        168.28         6.78 o                         
   9  -1   0        180.90        190.46         8.13 o                         
  10  -1   0        121.27        116.88         7.06 o                         
  11  -1   0         49.78         46.21         4.46 o                         
   2   0   0        110.53        104.69        12.35 o                         
   3   0   0        298.95        292.49         9.95 o                         
   4   0   0       2141.83       2304.84        33.60 o                         
   5   0   0       1345.20       1407.53        21.22 o                         
   6   0   0        498.10        491.98         8.61 o                         
   7   0   0        283.21        269.61         5.86 o                         
   8   0   0        273.26        258.23         8.89 o                         
   9   0   0        181.09        201.48         7.66 o                         
  10   0   0         79.65         77.80         4.02 o                         
  11   0   0         30.58         27.31         1.91 o                         
  -5 -14   1          0.11         -6.06         6.06 o                         
  -4 -14   1          4.58         -5.94         5.94 o                         
  -3 -14   1          7.28          0.33         5.33 o                         
  -2 -14   1          4.09         -5.57         5.57 o                         
  -1 -14   1          0.53         -3.47         5.46 o                         
  -7 -13   1         13.28         15.80         2.90 o                         
  -6 -13   1         19.84         21.68         3.22 o                         
  -5 -13   1         50.28         54.64         4.99 o                         
  -4 -13   1          2.72          2.87         3.01 o                         
  -3 -13   1          5.07          3.69         4.95 o                         
  -2 -13   1         39.37         43.57         4.40 o                         
  -1 -13   1         11.35         15.09         2.71 o                         
   0 -13   1         23.64         22.33         3.05 o                         
   1 -13   1          8.46          2.94         2.79 o                         
   2 -13   1          9.94         14.50         2.69 o                         
  -8 -12   1         27.18         25.42         2.97 o                         
  -7 -12   1         31.05         32.84         3.14 o                         
  -6 -12   1         24.53         21.72         3.07 o                         
  -5 -12   1        104.59        115.34         7.77 o                         
  -4 -12   1         49.64         50.45         4.18 o                         
  -3 -12   1          5.42          6.28         2.27 o                         
  -2 -12   1         50.60         53.36         4.21 o                         
  -1 -12   1        103.77        116.62         7.41 o                         
   0 -12   1         44.26         50.65         4.34 o                         
   1 -12   1         69.37         76.32         6.87 o                         
   2 -12   1          8.71         -0.65         5.33 o                         
   3 -12   1         15.15         19.28         2.86 o                         
   4 -12   1          6.68         -0.01         5.72 o                         
  -9 -11   1         26.18         29.20         2.96 o                         
  -8 -11   1         12.32         12.59         2.45 o                         
  -7 -11   1         11.73         -2.48         5.32 o                         
  -6 -11   1         57.67         49.24         4.40 o                         
  -5 -11   1         54.28         47.18         4.08 o                         
  -4 -11   1         18.92         23.32         2.34 o                         
  -3 -11   1         63.18         58.62         5.72 o                         
  -2 -11   1        149.16        146.51         7.60 o                         
  -1 -11   1        107.26        101.60         6.58 o                         
   0 -11   1         89.46         92.40         6.29 o                         
   1 -11   1         42.98         46.03         3.67 o                         
   2 -11   1         35.08         32.41         3.09 o                         
   3 -11   1          1.35         -4.17         5.04 o                         
   4 -11   1          4.82         -1.56         5.40 o                         
   5 -11   1         16.43         18.32         2.86 o                         
 -10 -10   1         55.26         58.66         5.07 o                         
  -9 -10   1         17.70         15.49         2.70 o                         
  -8 -10   1         27.27         26.15         2.62 o                         
  -7 -10   1         59.36         62.97         6.13 o                         
  -6 -10   1        116.33        128.98         7.22 o                         
  -5 -10   1        124.82        132.53         7.03 o                         
  -4 -10   1         61.97         55.55         5.13 o                         
  -3 -10   1        125.30        127.66         6.26 o                         
  -2 -10   1        215.35        216.42         8.12 o                         
  -1 -10   1         73.83         72.65         5.69 o                         
   0 -10   1         59.46         51.62         4.99 o                         
   1 -10   1         54.97         49.37         4.94 o                         
   2 -10   1         35.53         28.13         2.86 o                         
   3 -10   1         33.26         32.31         3.03 o                         
   4 -10   1         15.50         13.74         2.49 o                         
   5 -10   1         27.18         28.08         2.71 o                         
   6 -10   1         22.38         24.78         2.84 o                         
 -11  -9   1         98.59        107.57         8.59 o                         
 -10  -9   1         52.23         65.77         6.60 o                         
  -9  -9   1          2.33         -4.66         4.66 o                         
  -8  -9   1         27.65         30.43         2.93 o                         
  -7  -9   1        212.74        226.44         8.97 o                         
  -6  -9   1        181.72        193.67         8.03 o                         
  -5  -9   1         28.39         30.21         2.56 o                         
  -4  -9   1         10.58          6.95         1.78 o                         
  -3  -9   1        417.14        427.38        11.98 o                         
  -2  -9   1        333.84        337.52        10.17 o                         
  -1  -9   1        101.47        117.89         5.69 o                         
   0  -9   1         77.50         75.78         4.85 o                         
   1  -9   1         45.43         51.96         4.50 o                         
   2  -9   1         51.30         38.59         3.23 o                         
   3  -9   1         60.63         62.15         5.18 o                         
   4  -9   1         92.42         88.85         6.06 o                         
   5  -9   1         32.05         34.20         3.00 o                         
   6  -9   1         38.46         40.47         3.42 o                         
   7  -9   1         11.68         18.35         2.83 o                         
 -11  -8   1        125.49        123.68         9.15 o                         
 -10  -8   1         96.67         91.36         7.35 o                         
  -9  -8   1          6.67         -1.80         4.34 o                         
  -8  -8   1         66.82         65.77         5.70 o                         
  -7  -8   1        261.32        253.39         9.36 o                         
  -6  -8   1        193.73        200.38         7.85 o                         
  -5  -8   1        111.83        107.79         5.55 o                         
  -4  -8   1         41.55         40.83         4.06 o                         
  -3  -8   1        265.02        258.38         8.37 o                         
  -2  -8   1        501.90        501.30        12.96 o                         
  -1  -8   1         84.80         93.57         4.74 o                         
   0  -8   1         31.42         32.31         2.52 o                         
   1  -8   1         34.18         27.10         2.56 o                         
   2  -8   1         10.43         13.08         1.69 o                         
   3  -8   1         56.93         49.08         4.69 o                         
   4  -8   1        146.63        138.94         6.68 o                         
   5  -8   1         35.96         29.62         2.77 o                         
   6  -8   1         25.35         30.36         2.78 o                         
   7  -8   1         15.23         17.59         2.72 o                         
   8  -8   1         19.33         23.26         2.92 o                         
 -11  -7   1         89.48         82.57         7.90 o                         
 -10  -7   1         24.40         20.41         2.55 o                         
  -9  -7   1          1.93         -1.06         4.04 o                         
  -8  -7   1        164.49        170.85         7.53 o                         
  -7  -7   1        523.76        482.01        13.54 o                         
  -6  -7   1        402.34        378.13        11.01 o                         
  -5  -7   1        231.04        219.56         7.39 o                         
  -4  -7   1        992.10        979.23        22.28 o                         
  -3  -7   1        375.13        396.93        10.46 o                         
  -2  -7   1        239.79        238.77         7.26 o                         
  -1  -7   1        282.70        261.02         7.61 o                         
   0  -7   1         61.05         53.67         3.52 o                         
   1  -7   1        132.45        119.98         5.08 o                         
   2  -7   1        152.96        147.73         5.82 o                         
   3  -7   1        117.64        112.19         5.48 o                         
   4  -7   1        219.05        219.84         7.78 o                         
   5  -7   1         63.96         65.23         4.84 o                         
   6  -7   1          6.37          5.30         2.08 o                         
   7  -7   1          7.71         13.21         2.33 o                         
   8  -7   1          7.76          5.25         5.26 o                         
   9  -7   1         34.37         30.66         3.03 o                         
 -11  -6   1         71.45         68.49         6.41 o                         
 -10  -6   1          0.72         -0.58         4.18 o                         
  -9  -6   1         16.15         16.45         2.15 o                         
  -8  -6   1        158.23        161.11         7.20 o                         
  -7  -6   1        602.38        593.33        15.42 o                         
  -6  -6   1        174.30        172.38         6.61 o                         
  -5  -6   1         23.39         29.15         2.34 o                         
  -4  -6   1        673.04        691.57        16.16 o                         
  -3  -6   1        486.89        511.43        12.43 o                         
  -2  -6   1        319.58        335.20         8.79 o                         
  -1  -6   1         77.82         73.73         3.38 o                         
   0  -6   1        287.08        256.16         7.23 o                         
   1  -6   1       1924.82       1911.11        40.48 o                         
   2  -6   1        655.83        601.01        14.55 o                         
   3  -6   1        268.22        247.63         7.88 o                         
   4  -6   1        321.63        305.66         9.25 o                         
   5  -6   1        102.41        104.66         5.54 o                         
   6  -6   1         69.63         83.24         5.58 o                         
   7  -6   1         73.45         71.49         6.07 o                         
   8  -6   1         74.37         69.84         6.32 o                         
   9  -6   1         22.91         25.71         2.84 o                         
 -12  -5   1         89.76        102.29         7.72 o                         
 -11  -5   1         18.71         22.05         2.54 o                         
 -10  -5   1          3.50          2.57         1.84 o                         
  -9  -5   1         67.20         62.55         4.89 o                         
  -8  -5   1        222.31        219.80         8.29 o                         
  -7  -5   1        502.96        491.65        13.15 o                         
  -6  -5   1         95.70         98.80         4.76 o                         
  -5  -5   1          2.71          7.09         1.25 o                         
  -4  -5   1        619.17        659.22        15.23 o                         
  -3  -5   1        446.68        406.73         9.96 o                         
  -2  -5   1        183.18        157.36         4.94 o                         
  -1  -5   1         60.35         68.09         3.11 o                         
   0  -5   1         23.21         31.33         2.43 o                         
   1  -5   1       2195.82       2204.04        45.89 o                         
   2  -5   1        918.03        867.69        19.47 o                         
   3  -5   1        434.99        428.95        10.98 o                         
   4  -5   1        300.26        289.58         8.54 o                         
   5  -5   1        247.30        250.70         8.05 o                         
   6  -5   1        133.34        139.43         6.48 o                         
   7  -5   1        262.47        259.56         9.71 o                         
   8  -5   1        195.13        211.06         8.77 o                         
   9  -5   1         18.22         12.87         2.62 o                         
  10  -5   1         31.86         38.42         3.62 o                         
 -12  -4   1         96.02        106.50         7.60 o                         
 -11  -4   1          5.03          1.47         4.38 o                         
 -10  -4   1          2.04         -2.79         3.86 o                         
  -9  -4   1        156.87        150.64         7.05 o                         
  -8  -4   1        496.62        462.99        12.94 o                         
  -7  -4   1        799.65        725.39        17.62 o                         
  -6  -4   1         92.37         84.24         4.33 o                         
  -5  -4   1         54.14         54.72         3.24 o                         
  -4  -4   1        763.75        812.37        18.03 o                         
  -3  -4   1        710.14        657.52        14.69 o                         
  -2  -4   1        150.61        121.72         3.84 o                         
  -1  -4   1          2.95          4.16         0.82 o                         
   0  -4   1       3963.04       4553.87        95.88 o                         
   1  -4   1       1007.99        923.60        19.95 o                         
   2  -4   1       1341.89       1146.33        24.64 o                         
   3  -4   1        915.64        894.29        19.91 o                         
   4  -4   1        261.39        268.41         7.68 o                         
   5  -4   1        192.22        196.61         6.74 o                         
   6  -4   1        132.92        130.01         6.01 o                         
   7  -4   1        393.21        362.98        11.20 o                         
   8  -4   1        201.01        184.99         8.09 o                         
   9  -4   1         30.48         30.52         2.95 o                         
  10  -4   1         36.74         38.26         3.50 o                         
 -12  -3   1         79.64         88.02         7.61 o                         
 -11  -3   1          1.76          1.67         4.40 o                         
 -10  -3   1         17.06         18.02         2.12 o                         
  -9  -3   1        287.16        289.26         9.71 o                         
  -8  -3   1        667.51        649.73        16.50 o                         
  -7  -3   1        827.69        792.55        18.84 o                         
  -6  -3   1          1.51          1.33         2.17 o                         
  -5  -3   1         76.42        109.69         4.13 o                         
  -4  -3   1        674.58        684.27        15.33 o                         
  -3  -3   1       1045.37       1046.08        22.26 o                         
  -2  -3   1        742.87        665.73        14.42 o                         
  -1  -3   1       1369.92       1254.64        26.07 o                         
   0  -3   1       7763.71       8463.21       181.82 o                         
   1  -3   1       2272.57       2446.40        50.03 o                         
   2  -3   1        682.87        617.29        13.70 o                         
   3  -3   1       1049.72       1095.46        23.53 o                         
   4  -3   1        353.74        366.10         9.33 o                         
   5  -3   1        552.08        549.03        13.44 o                         
   6  -3   1        142.75        148.31         6.04 o                         
   7  -3   1        546.12        535.31        14.33 o                         
   8  -3   1        142.57        134.09         6.86 o                         
   9  -3   1         80.47         74.77         6.00 o                         
  10  -3   1         81.44         78.21         7.02 o                         
  11  -3   1         52.24         54.47         5.01 o                         
 -12  -2   1         52.65         74.14         6.64 o                         
 -11  -2   1         14.08         19.45         2.33 o                         
 -10  -2   1         50.80         56.78         5.20 o                         
  -9  -2   1        337.72        339.09        10.91 o                         
  -8  -2   1        671.94        646.66        16.41 o                         
  -7  -2   1        217.93        231.94         7.45 o                         
  -6  -2   1         20.76         20.09         1.86 o                         
  -5  -2   1        443.87        402.05         9.98 o                         
  -4  -2   1       2648.90       2579.70        53.12 o                         
  -3  -2   1       2472.75       2743.22        59.24 o                         
  -2  -2   1       1450.77       1477.62        30.46 o                         
  -1  -2   1       5154.75       5746.00       117.61 o                         
   0  -2   1      10706.60      11921.27       247.31 o                         
   1  -2   1        474.77        513.15        11.11 o                         
   2  -2   1       1588.30       1756.98        36.20 o                         
   3  -2   1         21.89         26.78         1.94 o                         
   4  -2   1        911.15        963.97        21.00 o                         
   5  -2   1        584.56        579.94        13.82 o                         
   6  -2   1        686.74        652.04        15.73 o                         
   7  -2   1        281.59        256.71         8.26 o                         
   8  -2   1         71.54         80.85         4.88 o                         
   9  -2   1         22.87         21.68         2.15 o                         
  10  -2   1        122.46        134.38         7.63 o                         
  11  -2   1         71.57         70.24         6.97 o                         
 -11  -1   1         12.84          3.45         4.96 o                         
 -10  -1   1        126.68        118.12         6.96 o                         
  -9  -1   1        384.49        375.49        11.67 o                         
  -8  -1   1        524.19        543.40        14.32 o                         
  -7  -1   1        104.67         91.11         4.78 o                         
  -6  -1   1         97.94        100.79         4.38 o                         
  -5  -1   1       1985.91       1939.52        40.69 o                         
  -4  -1   1       3404.25       3676.80        79.09 o                         
  -3  -1   1       5321.43       5530.52       114.81 o                         
  -2  -1   1         41.88         36.68         1.73 o                         
  -1  -1   1      10587.15      11675.07       240.50 o                         
   0  -1   1        839.82       1110.33        23.74 o                         
   1  -1   1       8966.50       9799.06       203.30 o                         
   2  -1   1       5720.83       5994.69       130.73 o                         
   3  -1   1        316.32        300.20         7.18 o                         
   4  -1   1        653.37        663.75        14.81 o                         
   5  -1   1       1162.11       1224.49        26.45 o                         
   6  -1   1        468.98        471.71        11.92 o                         
   7  -1   1        337.65        329.40         9.58 o                         
   8  -1   1          9.54          9.23         1.64 o                         
   9  -1   1         60.58         53.13         4.58 o                         
  10  -1   1         86.69         90.89         6.30 o                         
  11  -1   1         86.87         88.36         6.87 o                         
  -4 -14   2          7.43         12.48         3.23 o                         
  -3 -14   2          6.55          3.69         2.87 o                         
  -2 -14   2          1.98          4.14         2.73 o                         
  -1 -14   2         13.91         14.82         3.08 o                         
  -7 -13   2          1.96         -6.01         6.01 o                         
  -6 -13   2         33.22         35.17         3.31 o                         
  -5 -13   2         25.00         25.22         3.35 o                         
  -4 -13   2         38.24         39.93         4.06 o                         
  -3 -13   2         83.27         91.12         7.25 o                         
  -2 -13   2         27.28         22.53         2.88 o                         
  -1 -13   2          6.91         11.11         2.65 o                         
   0 -13   2         45.32         50.98         4.80 o                         
   1 -13   2         10.80         14.26         2.93 o                         
   2 -13   2          9.45         11.14         2.84 o                         
  -8 -12   2         10.45         13.55         2.80 o                         
  -7 -12   2          3.86          4.54         2.58 o                         
  -6 -12   2         22.41         19.03         2.90 o                         
  -5 -12   2         56.85         53.52         4.80 o                         
  -4 -12   2         16.85         12.41         2.78 o                         
  -3 -12   2         62.55         58.30         4.48 o                         
  -2 -12   2         53.25         52.32         4.19 o                         
  -1 -12   2         25.01         26.73         2.79 o                         
   0 -12   2         60.84         68.10         6.83 o                         
   1 -12   2         41.41         44.19         3.45 o                         
   2 -12   2         14.97          4.67         5.37 o                         
   3 -12   2         16.65         15.72         2.84 o                         
   4 -12   2          7.83         10.58         2.79 o                         
  -9 -11   2         21.17         19.97         3.18 o                         
  -8 -11   2         10.95          8.65         2.72 o                         
  -7 -11   2          5.27          2.73         4.91 o                         
  -6 -11   2         25.63         23.21         2.80 o                         
  -5 -11   2         76.35         82.13         6.73 o                         
  -4 -11   2        112.21        123.58         6.99 o                         
  -3 -11   2         88.88         89.37         6.31 o                         
  -2 -11   2         21.83         20.37         2.33 o                         
  -1 -11   2         36.84         38.54         3.78 o                         
   0 -11   2         19.69         21.45         2.49 o                         
   1 -11   2         21.26         22.11         2.46 o                         
   2 -11   2          1.61          3.19         4.13 o                         
   3 -11   2         11.41         11.33         2.50 o                         
   4 -11   2         29.23         23.43         2.92 o                         
   5 -11   2         17.69         19.83         2.92 o                         
 -10 -10   2         48.09         58.90         5.31 o                         
  -9 -10   2         18.62         18.14         2.89 o                         
  -8 -10   2         14.70         14.22         2.48 o                         
  -7 -10   2         29.99         31.98         3.09 o                         
  -6 -10   2        139.07        154.21         8.03 o                         
  -5 -10   2        185.55        170.33         8.56 o                         
  -4 -10   2        131.75        132.74         6.79 o                         
  -3 -10   2         35.49         34.93         3.25 o                         
  -2 -10   2         30.13         36.68         3.32 o                         
  -1 -10   2         58.03         59.96         4.93 o                         
   0 -10   2         48.71         45.58         3.56 o                         
   1 -10   2         27.92         27.49         2.65 o                         
   2 -10   2         22.62         22.64         2.30 o                         
   3 -10   2         38.31         38.97         3.73 o                         
   4 -10   2         54.07         60.18         5.90 o                         
   5 -10   2         20.95         19.81         2.72 o                         
   6 -10   2          5.37         -2.07         5.63 o                         
 -10  -9   2         39.97         40.05         4.03 o                         
  -9  -9   2         22.56         18.13         2.72 o                         
  -8  -9   2         34.02         35.17         3.55 o                         
  -7  -9   2         82.25         99.48         6.24 o                         
  -6  -9   2        257.65        259.04         9.68 o                         
  -5  -9   2        184.55        198.61         7.98 o                         
  -4  -9   2        137.52        141.74         6.28 o                         
  -3  -9   2          4.25          0.90         3.36 o                         
  -2  -9   2          9.89          8.98         1.78 o                         
  -1  -9   2        105.41        120.12         6.07 o                         
   0  -9   2        170.03        175.47         6.86 o                         
   1  -9   2         71.08         72.47         5.05 o                         
   2  -9   2         23.88         22.56         2.27 o                         
   3  -9   2         65.09         62.11         5.57 o                         
   4  -9   2         77.71         71.33         5.95 o                         
   5  -9   2         29.30         24.77         2.65 o                         
   6  -9   2          9.57          8.57         2.48 o                         
   7  -9   2         11.02         11.10         2.71 o                         
 -11  -8   2        104.08        118.35         8.89 o                         
 -10  -8   2         63.44         77.37         7.11 o                         
  -9  -8   2         24.22         22.38         2.53 o                         
  -8  -8   2         12.56         13.26         2.21 o                         
  -7  -8   2        176.20        175.30         7.76 o                         
  -6  -8   2        384.05        381.66        11.78 o                         
  -5  -8   2        374.97        369.91        10.97 o                         
  -4  -8   2         27.44         28.19         2.70 o                         
  -3  -8   2         60.74         53.82         4.15 o                         
  -2  -8   2        184.55        172.39         6.62 o                         
  -1  -8   2         96.94         84.44         4.81 o                         
   0  -8   2        260.00        265.09         8.47 o                         
   1  -8   2        102.06         95.38         4.90 o                         
   2  -8   2          9.09          6.09         1.73 o                         
   3  -8   2         96.99         90.59         5.67 o                         
   4  -8   2         80.75         71.96         5.70 o                         
   5  -8   2         12.91         14.19         2.09 o                         
   6  -8   2         29.17         27.99         2.48 o                         
   7  -8   2         13.59         12.10         2.53 o                         
   8  -8   2         25.63         27.69         2.97 o                         
 -11  -7   2         29.98         20.53         3.36 o                         
 -10  -7   2         58.39         48.01         4.27 o                         
  -9  -7   2         19.65         23.42         2.32 o                         
  -8  -7   2         76.97         79.01         5.80 o                         
  -7  -7   2        274.01        297.66         9.97 o                         
  -6  -7   2        379.86        371.34        11.00 o                         
  -5  -7   2        544.67        533.22        13.90 o                         
  -4  -7   2         70.28         74.36         4.51 o                         
  -3  -7   2         18.68         21.97         1.91 o                         
  -2  -7   2        576.58        544.52        13.51 o                         
  -1  -7   2        435.45        436.21        11.35 o                         
   0  -7   2        551.09        561.87        13.85 o                         
   1  -7   2        235.33        228.71         7.27 o                         
   2  -7   2         74.07         67.07         4.48 o                         
   3  -7   2        595.56        564.17        14.63 o                         
   4  -7   2        212.87        181.59         7.54 o                         
   5  -7   2         41.36         46.24         4.62 o                         
   6  -7   2         18.57         16.52         2.26 o                         
   7  -7   2         89.26         79.05         6.92 o                         
   8  -7   2         23.85         18.71         2.86 o                         
   9  -7   2         13.97         19.41         2.84 o                         
 -11  -6   2         33.53         31.26         3.02 o                         
 -10  -6   2         35.05         31.99         2.82 o                         
  -9  -6   2         11.07          2.26         4.39 o                         
  -8  -6   2        144.91        143.72         6.89 o                         
  -7  -6   2        478.50        467.75        13.08 o                         
  -6  -6   2         31.36         41.50         4.12 o                         
  -5  -6   2         44.17         40.55         3.86 o                         
  -4  -6   2         12.61         17.20         1.73 o                         
  -3  -6   2         23.15         28.56         2.14 o                         
  -2  -6   2        943.76        970.03        21.58 o                         
  -1  -6   2        881.47        911.76        20.40 o                         
   0  -6   2       1198.73       1255.99        27.30 o                         
   1  -6   2         54.11         50.01         3.40 o                         
   2  -6   2        283.88        250.01         7.66 o                         
   3  -6   2        902.94        885.55        20.63 o                         
   4  -6   2        438.45        437.30        12.07 o                         
   5  -6   2         59.18         52.89         4.42 o                         
   6  -6   2        120.44        114.89         6.29 o                         
   7  -6   2        225.17        222.24         9.17 o                         
   8  -6   2         87.50        108.44         6.96 o                         
   9  -6   2         35.59         35.69         3.21 o                         
 -11  -5   2         67.74         72.74         4.94 o                         
 -10  -5   2         91.83         92.71         6.38 o                         
  -9  -5   2         31.80         28.02         2.61 o                         
  -8  -5   2        195.85        214.22         8.22 o                         
  -7  -5   2        584.02        572.24        14.89 o                         
  -6  -5   2         81.10         78.77         4.53 o                         
  -5  -5   2         32.46         28.15         2.28 o                         
  -4  -5   2         11.72          9.32         1.20 o                         
  -3  -5   2        519.16        492.51        11.84 o                         
  -2  -5   2       1371.58       1337.07        28.52 o                         
  -1  -5   2       1146.60       1153.08        24.81 o                         
   0  -5   2        152.46        146.64         4.76 o                         
   1  -5   2         54.62         54.05         3.12 o                         
   2  -5   2        590.24        559.63        13.42 o                         
   3  -5   2       1016.82        948.84        21.47 o                         
   4  -5   2        494.15        464.19        12.08 o                         
   5  -5   2         84.40         88.64         4.78 o                         
   6  -5   2        103.99        107.58         5.70 o                         
   7  -5   2        250.61        236.54         9.11 o                         
   8  -5   2         63.67         53.69         4.30 o                         
   9  -5   2         66.50         70.72         6.53 o                         
  10  -5   2         47.54         50.90         4.69 o                         
 -11  -4   2         54.01         52.52         4.59 o                         
 -10  -4   2         77.94         73.73         6.10 o                         
  -9  -4   2         40.81         33.04         3.17 o                         
  -8  -4   2        370.29        353.26        10.91 o                         
  -7  -4   2        409.49        380.10        10.85 o                         
  -6  -4   2        482.10        421.93        11.31 o                         
  -5  -4   2        349.09        342.81         9.18 o                         
  -4  -4   2        189.30        191.34         5.78 o                         
  -3  -4   2       1120.24       1188.71        25.47 o                         
  -2  -4   2       3043.10       3183.16        65.15 o                         
  -1  -4   2       3783.02       4243.20        90.06 o                         
   0  -4   2        133.68        153.35         4.55 o                         
   1  -4   2          9.17          9.76         1.07 o                         
   2  -4   2       3939.19       4110.59        84.00 o                         
   3  -4   2        953.02        897.40        20.10 o                         
   4  -4   2        579.68        558.20        13.58 o                         
   5  -4   2         21.37         23.62         2.22 o                         
   6  -4   2        187.70        209.00         7.30 o                         
   7  -4   2        217.17        204.59         8.01 o                         
   8  -4   2         67.04         69.54         5.48 o                         
   9  -4   2         69.51         59.86         5.72 o                         
  10  -4   2         77.79         92.33         6.96 o                         
 -11  -3   2         68.30         66.09         6.37 o                         
 -10  -3   2         95.03        103.39         6.47 o                         
  -9  -3   2         95.97        104.02         5.82 o                         
  -8  -3   2        262.86        245.91         8.56 o                         
  -7  -3   2        159.65        160.48         6.43 o                         
  -6  -3   2        268.63        245.48         7.58 o                         
  -5  -3   2        292.70        290.14         8.01 o                         
  -4  -3   2        413.48        425.53        10.31 o                         
  -3  -3   2       1649.10       1683.43        35.16 o                         
  -2  -3   2       2519.14       2871.15        58.68 o                         
  -1  -3   2       4531.42       5302.13       110.23 o                         
   0  -3   2        295.15        245.89         6.07 o                         
   1  -3   2       2363.46       2286.85        46.94 o                         
   2  -3   2       3597.87       3809.41        77.60 o                         
   3  -3   2       1251.31       1281.44        27.35 o                         
   4  -3   2        231.67        233.74         6.71 o                         
   5  -3   2         59.86         49.03         3.35 o                         
   6  -3   2        307.40        304.08         9.12 o                         
   7  -3   2        593.32        583.92        15.26 o                         
   8  -3   2         65.96         61.91         5.02 o                         
   9  -3   2         65.14         69.62         5.61 o                         
  10  -3   2         66.68         61.45         4.57 o                         
  11  -3   2         54.14         60.34         4.73 o                         
 -11  -2   2         42.81         45.35         4.23 o                         
 -10  -2   2         54.86         52.97         5.33 o                         
  -9  -2   2        192.17        185.60         7.83 o                         
  -8  -2   2        181.31        183.47         7.33 o                         
  -7  -2   2        185.63        185.19         6.85 o                         
  -6  -2   2        594.93        553.98        13.60 o                         
  -5  -2   2        351.24        358.33         9.28 o                         
  -4  -2   2       2626.96       2739.46        56.46 o                         
  -3  -2   2       5156.42       5349.05       112.03 o                         
  -2  -2   2       3133.43       3092.06        65.86 o                         
  -1  -2   2        144.98        178.41         4.58 o                         
   0  -2   2        449.83        381.63         8.52 o                         
   1  -2   2       6774.69       7708.99       166.32 o                         
   2  -2   2       3697.44       3869.48        81.66 o                         
   3  -2   2        716.58        709.25        15.60 o                         
   4  -2   2        132.07        117.26         4.04 o                         
   5  -2   2        150.53        125.42         4.60 o                         
   6  -2   2        715.00        729.52        17.30 o                         
   7  -2   2        407.88        404.07        11.39 o                         
   8  -2   2        114.75        113.73         5.73 o                         
   9  -2   2         11.05         11.01         1.92 o                         
  10  -2   2         47.18         57.87         5.67 o                         
  11  -2   2         46.78         48.59         4.38 o                         
 -11  -1   2         27.83         32.92         3.10 o                         
 -10  -1   2         22.32         16.02         2.33 o                         
  -9  -1   2        153.49        144.93         7.02 o                         
  -8  -1   2        185.40        183.24         7.15 o                         
  -7  -1   2        414.49        433.94        12.02 o                         
  -6  -1   2        530.91        514.17        12.84 o                         
  -5  -1   2        228.52        220.64         6.43 o                         
  -4  -1   2       2112.20       2245.46        46.56 o                         
  -3  -1   2       3271.40       3755.20        79.88 o                         
  -2  -1   2       3037.06       3322.18        70.06 o                         
  -1  -1   2        507.56        412.70         9.03 o                         
   0  -1   2        749.58        684.90        14.34 o                         
   1  -1   2      16421.51      17982.64       392.72 o                         
   2  -1   2       7689.02       8310.72       178.27 o                         
   3  -1   2       1164.56       1159.16        24.39 o                         
   4  -1   2         52.92         43.76         2.49 o                         
   5  -1   2         73.84         67.83         3.36 o                         
   6  -1   2       1395.74       1415.40        30.81 o                         
   7  -1   2        531.10        522.53        13.54 o                         
   8  -1   2        175.61        179.67         6.99 o                         
   9  -1   2         24.92         21.52         2.06 o                         
  10  -1   2         90.15         94.71         6.30 o                         
  11  -1   2         27.96         26.80         2.81 o                         
  -6 -13   3         12.31         -0.49         6.15 o                         
  -5 -13   3         25.03         27.73         3.21 o                         
  -4 -13   3         90.85         95.87         8.35 o                         
  -3 -13   3         32.54         33.07         3.21 o                         
  -2 -13   3          2.32          1.93         5.62 o                         
  -1 -13   3         28.49         31.53         3.16 o                         
   0 -13   3         30.29         24.85         3.11 o                         
   1 -13   3         13.46         16.94         3.03 o                         
  -7 -12   3          7.80         11.75         2.71 o                         
  -6 -12   3         13.57         10.40         2.71 o                         
  -5 -12   3         14.68         10.88         2.82 o                         
  -4 -12   3         36.55         33.72         3.06 o                         
  -3 -12   3         26.84         31.56         2.92 o                         
  -2 -12   3          5.03          5.05         2.38 o                         
  -1 -12   3         16.96         11.96         2.60 o                         
   0 -12   3         47.55         46.35         4.33 o                         
   1 -12   3         11.69          4.91         2.63 o                         
   2 -12   3          8.69          9.36         2.64 o                         
   3 -12   3          8.45          2.09         5.78 o                         
  -8 -11   3         21.97         24.57         3.00 o                         
  -7 -11   3          8.71          9.37         2.50 o                         
  -6 -11   3         61.89         57.11         4.49 o                         
  -5 -11   3         96.33        106.61         7.23 o                         
  -4 -11   3         38.44         37.31         3.38 o                         
  -3 -11   3          5.65          7.36         2.22 o                         
  -2 -11   3         14.36         19.05         2.20 o                         
  -1 -11   3         32.08         30.29         2.88 o                         
   0 -11   3         36.33         29.33         2.71 o                         
   1 -11   3          0.97          2.75         2.21 o                         
   2 -11   3          1.23          2.92         4.34 o                         
   3 -11   3         27.43         26.19         2.69 o                         
   4 -11   3         14.83         19.33         2.70 o                         
   5 -11   3          8.12          7.81         2.75 o                         
  -9 -10   3         75.63         84.52         7.44 o                         
  -8 -10   3         27.53         28.33         2.76 o                         
  -7 -10   3         22.68         17.91         2.53 o                         
  -6 -10   3         74.99         87.11         6.24 o                         
  -5 -10   3        241.48        249.13        10.01 o                         
  -4 -10   3         72.11         85.45         6.17 o                         
  -3 -10   3          7.40          1.58         4.09 o                         
  -2 -10   3         18.92         16.53         2.05 o                         
  -1 -10   3         83.77         72.88         5.71 o                         
   0 -10   3        109.71        111.16         6.58 o                         
   1 -10   3         19.00         18.83         2.22 o                         
   2 -10   3          0.51          1.64         4.21 o                         
   3 -10   3         61.71         55.76         4.51 o                         
   4 -10   3         36.07         33.64         3.18 o                         
   5 -10   3         20.07         21.37         2.75 o                         
   6 -10   3          9.76         14.17         2.66 o                         
 -10  -9   3        105.12        104.79         8.75 o                         
  -9  -9   3        116.78        124.22         8.45 o                         
  -8  -9   3         36.74         35.06         3.17 o                         
  -7  -9   3         19.86         12.93         2.30 o                         
  -6  -9   3         66.15         58.42         5.65 o                         
  -5  -9   3        167.42        165.83         7.63 o                         
  -4  -9   3         67.42         71.57         5.28 o                         
  -3  -9   3          3.13          1.86         1.89 o                         
  -2  -9   3         48.20         56.63         4.47 o                         
  -1  -9   3        199.80        201.45         7.78 o                         
   0  -9   3        191.32        195.00         7.74 o                         
   1  -9   3         11.13          6.51         1.91 o                         
   2  -9   3         42.82         38.78         3.20 o                         
   3  -9   3        106.47        103.76         6.06 o                         
   4  -9   3         25.03         21.71         2.44 o                         
   5  -9   3         25.72         23.25         2.61 o                         
   6  -9   3         18.95         21.16         2.65 o                         
   7  -9   3         19.01         21.92         2.79 o                         
 -10  -8   3        109.72        103.15         8.42 o                         
  -9  -8   3         72.23         71.57         6.43 o                         
  -8  -8   3         22.32         26.80         2.32 o                         
  -7  -8   3          8.91          8.24         2.19 o                         
  -6  -8   3        126.74        119.73         6.53 o                         
  -5  -8   3        334.89        332.59        10.60 o                         
  -4  -8   3        136.63        125.92         6.06 o                         
  -3  -8   3        177.75        192.73         7.09 o                         
  -2  -8   3         91.29         71.02         4.65 o                         
  -1  -8   3        229.79        224.96         7.81 o                         
   0  -8   3        211.87        201.32         7.46 o                         
   1  -8   3          3.88          0.94         3.48 o                         
   2  -8   3        173.44        169.04         7.02 o                         
   3  -8   3        227.83        239.48         8.66 o                         
   4  -8   3         74.76         59.71         5.59 o                         
   5  -8   3         30.08         32.79         3.32 o                         
   6  -8   3         42.99         45.84         3.87 o                         
   7  -8   3         17.60         18.40         2.60 o                         
   8  -8   3         12.14         17.20         2.82 o                         
 -11  -7   3         62.09         58.81         5.34 o                         
 -10  -7   3        130.59        134.39         8.26 o                         
  -9  -7   3         25.22         21.60         2.36 o                         
  -8  -7   3          4.10          4.27         1.93 o                         
  -7  -7   3          7.12          6.56         1.97 o                         
  -6  -7   3        318.77        324.33        10.24 o                         
  -5  -7   3        424.89        414.94        11.84 o                         
  -4  -7   3         46.80         43.57         3.94 o                         
  -3  -7   3        135.87        132.92         5.66 o                         
  -2  -7   3        451.70        463.41        12.13 o                         
  -1  -7   3        490.15        519.90        13.19 o                         
   0  -7   3        105.10        106.78         5.12 o                         
   1  -7   3        212.91        210.07         7.02 o                         
   2  -7   3        888.18        837.50        19.92 o                         
   3  -7   3        640.98        569.21        15.04 o                         
   4  -7   3        155.15        166.05         7.00 o                         
   5  -7   3         52.75         52.89         3.61 o                         
   6  -7   3         74.62         72.58         6.10 o                         
   7  -7   3         65.10         66.24         6.31 o                         
   8  -7   3         27.94         28.10         3.04 o                         
   9  -7   3         37.67         39.85         3.86 o                         
 -11  -6   3        117.45        138.89         8.72 o                         
 -10  -6   3        147.28        158.18         8.46 o                         
  -9  -6   3         11.59         14.63         2.17 o                         
  -8  -6   3         32.32         31.80         3.18 o                         
  -7  -6   3          9.34         12.17         2.02 o                         
  -6  -6   3        604.77        600.83        15.55 o                         
  -5  -6   3        390.39        411.39        11.30 o                         
  -4  -6   3         49.31         39.98         3.47 o                         
  -3  -6   3          6.97          5.54         1.40 o                         
  -2  -6   3        883.27        877.23        19.93 o                         
  -1  -6   3        794.41        833.74        18.97 o                         
   0  -6   3        144.18        133.41         5.31 o                         
   1  -6   3        110.15        114.16         4.75 o                         
   2  -6   3        542.38        535.93        13.47 o                         
   3  -6   3        483.49        451.67        12.13 o                         
   4  -6   3        236.22        210.56         7.60 o                         
   5  -6   3         44.72         43.70         3.14 o                         
   6  -6   3        111.63        108.45         6.20 o                         
   7  -6   3        112.54        109.24         6.70 o                         
   8  -6   3        108.49        112.08         7.40 o                         
   9  -6   3         95.89         96.72         7.62 o                         
 -11  -5   3        215.72        202.46        10.74 o                         
 -10  -5   3        123.34        125.91         7.59 o                         
  -9  -5   3          1.98          0.78         3.94 o                         
  -8  -5   3          4.37          1.84         2.74 o                         
  -7  -5   3        326.98        322.41        10.14 o                         
  -6  -5   3       1042.28       1010.29        23.43 o                         
  -5  -5   3        456.61        433.50        11.47 o                         
  -4  -5   3         81.10         85.39         4.30 o                         
  -3  -5   3        355.71        360.06         9.43 o                         
  -2  -5   3       1591.32       1621.97        34.44 o                         
  -1  -5   3        972.18        920.75        20.36 o                         
   0  -5   3        149.91        142.27         4.86 o                         
   1  -5   3       1101.54       1122.93        24.50 o                         
   2  -5   3        195.73        176.86         5.89 o                         
   3  -5   3        317.15        294.33         8.50 o                         
   4  -5   3        240.22        214.74         7.18 o                         
   5  -5   3         55.38         49.17         3.78 o                         
   6  -5   3        182.41        175.17         7.20 o                         
   7  -5   3         45.50         58.70         4.85 o                         
   8  -5   3         76.62         76.88         5.87 o                         
   9  -5   3         84.09         87.98         7.04 o                         
  10  -5   3         28.79         23.23         2.94 o                         
 -11  -4   3        120.15        108.76         7.98 o                         
 -10  -4   3         76.29         65.42         6.28 o                         
  -9  -4   3          7.68          3.49         3.52 o                         
  -8  -4   3         26.85         24.21         2.25 o                         
  -7  -4   3        750.31        715.05        17.94 o                         
  -6  -4   3       1533.32       1474.42        32.56 o                         
  -5  -4   3        156.43        150.11         5.68 o                         
  -4  -4   3        114.12        106.60         4.27 o                         
  -3  -4   3        703.24        734.73        16.60 o                         
  -2  -4   3       2874.37       3139.41        64.49 o                         
  -1  -4   3       2027.62       2178.68        45.16 o                         
   0  -4   3        786.47        822.03        18.04 o                         
   1  -4   3       3197.51       3380.12        69.29 o                         
   2  -4   3       1020.59        927.37        20.50 o                         
   3  -4   3        767.37        708.30        16.39 o                         
   4  -4   3        161.34        131.18         5.22 o                         
   5  -4   3        121.40        130.31         5.28 o                         
   6  -4   3        413.94        390.23        11.12 o                         
   7  -4   3        137.43        130.54         6.44 o                         
   8  -4   3         73.45         65.45         5.67 o                         
   9  -4   3         73.18         69.68         6.39 o                         
  10  -4   3         24.48         31.65         3.03 o                         
 -11  -3   3         99.11         98.24         7.72 o                         
 -10  -3   3         37.70         40.18         3.80 o                         
  -9  -3   3          7.09         -1.37         3.84 o                         
  -8  -3   3         97.14         97.36         5.75 o                         
  -7  -3   3       1041.67       1021.31        23.79 o                         
  -6  -3   3        493.43        515.31        13.18 o                         
  -5  -3   3         21.11         23.53         2.03 o                         
  -4  -3   3        232.38        243.50         6.83 o                         
  -3  -3   3       1559.17       1614.27        33.99 o                         
  -2  -3   3       6052.98       6590.75       137.29 o                         
  -1  -3   3       1695.72       1760.32        36.53 o                         
   0  -3   3        998.51       1038.68        22.06 o                         
   1  -3   3        948.33       1026.35        21.90 o                         
   2  -3   3        807.91        817.29        17.94 o                         
   3  -3   3        806.51        769.27        17.25 o                         
   4  -3   3        120.35        123.41         4.64 o                         
   5  -3   3        137.61        123.33         4.99 o                         
   6  -3   3        681.04        656.67        16.21 o                         
   7  -3   3        419.03        416.92        11.96 o                         
   8  -3   3        102.08        107.31         6.14 o                         
   9  -3   3         48.15         45.55         3.70 o                         
  10  -3   3         19.53         16.87         2.46 o                         
  11  -3   3          5.52          6.84         2.59 o                         
 -11  -2   3         67.38         67.10         4.99 o                         
 -10  -2   3         37.33         38.07         3.69 o                         
  -9  -2   3         14.66         10.98         1.99 o                         
  -8  -2   3        236.56        223.31         8.30 o                         
  -7  -2   3       1410.83       1382.01        31.05 o                         
  -6  -2   3        260.36        245.23         7.75 o                         
  -5  -2   3         21.83         28.21         2.66 o                         
  -4  -2   3        787.70        753.25        16.97 o                         
  -3  -2   3       2975.46       3042.65        62.40 o                         
  -2  -2   3       6625.95       7268.01       150.22 o                         
  -1  -2   3        965.06       1002.78        21.18 o                         
   0  -2   3        154.94        151.78         4.15 o                         
   1  -2   3        478.99        484.38        10.81 o                         
   2  -2   3       1530.06       1493.97        31.16 o                         
   3  -2   3       1839.81       1801.06        37.56 o                         
   4  -2   3        337.92        290.62         7.66 o                         
   5  -2   3        630.33        672.22        15.66 o                         
   6  -2   3        175.85        186.37         6.46 o                         
   7  -2   3        500.79        512.12        13.60 o                         
   8  -2   3        107.06        109.84         5.81 o                         
   9  -2   3         26.94         30.31         2.96 o                         
  10  -2   3         15.12         14.25         2.10 o                         
  11  -2   3         11.86         18.73         2.49 o                         
 -11  -1   3         45.57         50.66         4.51 o                         
 -10  -1   3         22.08         19.80         2.36 o                         
  -9  -1   3         26.12         22.32         2.25 o                         
  -8  -1   3        442.39        411.91        12.26 o                         
  -7  -1   3       1094.18       1076.46        24.93 o                         
  -6  -1   3        198.65        197.49         6.81 o                         
  -5  -1   3         93.54         96.32         4.19 o                         
  -4  -1   3        208.65        233.47         6.53 o                         
  -3  -1   3       2759.57       2877.92        59.03 o                         
  -2  -1   3       4323.04       4485.87        94.19 o                         
  -1  -1   3         73.39         65.07         2.41 o                         
   0  -1   3        271.56        269.60         6.32 o                         
   1  -1   3        911.26        850.81        17.93 o                         
   2  -1   3       3248.39       3407.22        72.15 o                         
   3  -1   3        735.54        797.49        17.29 o                         
   4  -1   3        768.11        837.63        18.40 o                         
   5  -1   3        696.20        730.08        16.64 o                         
   6  -1   3        489.32        495.81        12.43 o                         
   7  -1   3        240.41        218.05         7.41 o                         
   8  -1   3        250.23        246.98         8.41 o                         
   9  -1   3         74.60         75.48         5.08 o                         
  10  -1   3         60.33         69.20         5.70 o                         
  11  -1   3         42.64         56.17         5.28 o                         
  -5 -13   4         12.61          4.51         6.14 o                         
  -4 -13   4         18.46         16.65         3.12 o                         
  -3 -13   4          3.25         -3.57         6.01 o                         
  -2 -13   4         19.34         23.10         3.00 o                         
  -1 -13   4         30.29         31.08         2.94 o                         
   0 -13   4          5.10         -3.99         5.36 o                         
   1 -13   4          1.67         -0.19         3.86 o                         
  -7 -12   4         13.20         15.44         3.04 o                         
  -6 -12   4          5.72          5.12         2.66 o                         
  -5 -12   4         13.57         13.31         2.83 o                         
  -4 -12   4         28.26         25.51         3.06 o                         
  -3 -12   4         12.51          9.51         2.63 o                         
  -2 -12   4          3.65         -3.36         4.97 o                         
  -1 -12   4         10.62         19.69         2.51 o                         
   0 -12   4          3.25         -2.31         5.02 o                         
   1 -12   4          5.80          2.09         3.04 o                         
   2 -12   4         10.06         10.29         2.80 o                         
   3 -12   4         10.97          0.54         5.97 o                         
  -8 -11   4         20.33         19.64         3.23 o                         
  -7 -11   4         13.18         15.26         2.80 o                         
  -6 -11   4         24.52         22.48         2.85 o                         
  -5 -11   4         49.50         40.91         3.69 o                         
  -4 -11   4         64.17         62.76         4.68 o                         
  -3 -11   4         59.65         74.38         6.08 o                         
  -2 -11   4         17.88         13.99         2.35 o                         
  -1 -11   4          8.58         10.55         2.15 o                         
   0 -11   4          2.51          6.08         2.19 o                         
   1 -11   4          3.13         -4.77         4.77 o                         
   2 -11   4         73.83         70.07         4.82 o                         
   3 -11   4         11.56          6.38         2.60 o                         
   4 -11   4          1.51         -2.95         5.37 o                         
  -9 -10   4         63.44         68.36         5.58 o                         
  -8 -10   4         33.32         34.88         3.19 o                         
  -7 -10   4          4.21          4.30         4.63 o                         
  -6 -10   4         74.37         77.90         6.21 o                         
  -5 -10   4        137.10        134.73         7.55 o                         
  -4 -10   4         33.75         33.20         3.02 o                         
  -3 -10   4         43.36         50.08         5.01 o                         
  -2 -10   4         11.67         12.06         2.06 o                         
  -1 -10   4         20.83         29.34         2.65 o                         
   0 -10   4         25.26         29.95         2.83 o                         
   1 -10   4         68.58         84.41         5.98 o                         
   2 -10   4        209.30        196.66         8.74 o                         
   3 -10   4         49.85         52.09         4.07 o                         
   4 -10   4          3.66         -2.43         4.68 o                         
   5 -10   4         13.20         14.83         2.78 o                         
   6 -10   4         11.71         11.48         2.79 o                         
  -9  -9   4         69.05         72.75         5.40 o                         
  -8  -9   4         29.39         31.71         2.86 o                         
  -7  -9   4          1.45          0.99         2.40 o                         
  -6  -9   4         52.55         53.95         3.90 o                         
  -5  -9   4        100.39         97.77         6.43 o                         
  -4  -9   4         35.77         39.98         3.52 o                         
  -3  -9   4         58.28         61.73         5.02 o                         
  -2  -9   4         49.63         58.40         4.78 o                         
  -1  -9   4         91.74         81.38         5.32 o                         
   0  -9   4         48.89         44.91         3.53 o                         
   1  -9   4        261.36        254.40         9.29 o                         
   2  -9   4        149.53        149.84         7.22 o                         
   3  -9   4         16.55         16.43         2.20 o                         
   4  -9   4          8.55          8.52         2.22 o                         
   5  -9   4         22.69         20.04         2.74 o                         
   6  -9   4         22.43         22.20         2.80 o                         
   7  -9   4         15.92         14.81         2.86 o                         
 -10  -8   4         48.02         46.49         4.21 o                         
  -9  -8   4         61.12         52.24         4.97 o                         
  -8  -8   4         10.80          9.46         2.22 o                         
  -7  -8   4          6.85          3.97         4.38 o                         
  -6  -8   4        267.23        259.15         9.61 o                         
  -5  -8   4         56.19         54.24         5.53 o                         
  -4  -8   4        140.97        130.38         6.52 o                         
  -3  -8   4         56.37         57.74         4.49 o                         
  -2  -8   4         74.61         67.67         4.77 o                         
  -1  -8   4        222.01        199.68         7.59 o                         
   0  -8   4        250.32        253.29         8.70 o                         
   1  -8   4        304.04        309.44         9.72 o                         
   2  -8   4        224.86        215.77         8.02 o                         
   3  -8   4         44.06         37.94         3.42 o                         
   4  -8   4         74.68         71.57         5.69 o                         
   5  -8   4         85.94         91.90         6.39 o                         
   6  -8   4         57.88         57.58         4.31 o                         
   7  -8   4         15.73         11.25         2.61 o                         
   8  -8   4         30.02         25.29         3.18 o                         
 -10  -7   4         53.01         58.50         4.94 o                         
  -9  -7   4         63.49         57.43         4.38 o                         
  -8  -7   4          0.70          3.33         3.98 o                         
  -7  -7   4         83.55         83.08         5.71 o                         
  -6  -7   4        265.05        267.17         9.56 o                         
  -5  -7   4         55.48         50.26         4.81 o                         
  -4  -7   4         31.87         37.99         3.06 o                         
  -3  -7   4        153.57        155.93         6.27 o                         
  -2  -7   4         59.87         68.08         4.37 o                         
  -1  -7   4        390.65        363.08        10.38 o                         
   0  -7   4        735.60        798.00        18.90 o                         
   1  -7   4        542.98        554.58        14.29 o                         
   2  -7   4         74.38         77.82         4.75 o                         
   3  -7   4         66.99         63.18         4.92 o                         
   4  -7   4        143.04        137.14         6.66 o                         
   5  -7   4        201.42        190.80         8.16 o                         
   6  -7   4        155.79        159.48         7.95 o                         
   7  -7   4         20.99         17.87         2.60 o                         
   8  -7   4         66.41         65.68         4.89 o                         
 -10  -6   4        139.89        161.82         9.23 o                         
  -9  -6   4        109.63        118.66         7.17 o                         
  -8  -6   4         11.06         11.96         2.10 o                         
  -7  -6   4        112.42        112.16         6.31 o                         
  -6  -6   4        389.18        391.57        11.80 o                         
  -5  -6   4        136.68        141.61         6.39 o                         
  -4  -6   4         67.53         67.31         4.54 o                         
  -3  -6   4        206.29        206.79         6.96 o                         
  -2  -6   4        622.88        669.34        16.07 o                         
  -1  -6   4        637.69        634.52        15.31 o                         
   0  -6   4        845.32        820.81        19.03 o                         
   1  -6   4        154.20        158.52         5.83 o                         
   2  -6   4          4.93          3.69         1.43 o                         
   3  -6   4         88.55         83.87         4.83 o                         
   4  -6   4         30.41         28.76         2.88 o                         
   5  -6   4        303.47        296.19         9.69 o                         
   6  -6   4        118.35        112.26         6.18 o                         
   7  -6   4         61.06         55.43         5.43 o                         
   8  -6   4         40.82         39.35         3.50 o                         
   9  -6   4         41.01         50.81         4.57 o                         
 -11  -5   4         95.24        102.04         8.35 o                         
 -10  -5   4        106.39        111.60         7.34 o                         
  -9  -5   4         41.80         38.16         3.66 o                         
  -8  -5   4         67.09         65.73         5.13 o                         
  -7  -5   4        154.76        155.08         7.06 o                         
  -6  -5   4        292.40        278.11         9.20 o                         
  -5  -5   4        943.95        924.61        21.65 o                         
  -4  -5   4        775.96        769.49        18.09 o                         
  -3  -5   4        554.82        539.60        13.28 o                         
  -2  -5   4       1427.61       1420.88        30.65 o                         
  -1  -5   4        740.75        782.69        17.84 o                         
   0  -5   4       1568.92       1650.43        35.17 o                         
   1  -5   4        125.98        123.51         4.84 o                         
   2  -5   4         49.51         51.55         3.46 o                         
   3  -5   4        448.76        402.98        10.82 o                         
   4  -5   4        386.57        368.15        10.52 o                         
   5  -5   4        342.07        324.26        10.03 o                         
   6  -5   4         97.88        101.29         5.69 o                         
   7  -5   4         16.93         16.18         2.09 o                         
   8  -5   4         77.05         70.60         6.40 o                         
   9  -5   4         15.61         12.18         2.61 o                         
  10  -5   4          4.97         10.46         2.39 o                         
 -11  -4   4         89.81         83.62         7.47 o                         
 -10  -4   4         97.59         94.50         6.87 o                         
  -9  -4   4         12.83          8.08         2.05 o                         
  -8  -4   4         63.01         60.35         4.95 o                         
  -7  -4   4        341.94        320.34        10.26 o                         
  -6  -4   4        169.06        167.76         6.78 o                         
  -5  -4   4        506.74        516.00        13.18 o                         
  -4  -4   4        330.49        344.07         9.36 o                         
  -3  -4   4        847.93        917.65        20.50 o                         
  -2  -4   4       1652.77       1730.31        36.56 o                         
  -1  -4   4        777.45        791.53        17.69 o                         
   0  -4   4        967.75       1047.29        22.76 o                         
   1  -4   4        744.03        722.65        16.36 o                         
   2  -4   4        597.45        509.98        12.32 o                         
   3  -4   4        713.22        678.01        15.93 o                         
   4  -4   4        730.02        707.62        16.84 o                         
   5  -4   4        485.32        503.45        13.05 o                         
   6  -4   4         81.41         79.10         4.90 o                         
   7  -4   4         64.14         62.61         4.92 o                         
   8  -4   4        147.56        159.01         7.78 o                         
   9  -4   4         62.92         62.53         6.14 o                         
  10  -4   4          5.04          4.74         5.16 o                         
 -11  -3   4        103.89         99.09         8.46 o                         
 -10  -3   4         84.30         89.16         6.78 o                         
  -9  -3   4          9.28          7.43         1.99 o                         
  -8  -3   4        133.58        138.60         6.62 o                         
  -7  -3   4        299.51        299.45         9.78 o                         
  -6  -3   4        440.80        471.80        12.63 o                         
  -5  -3   4        735.38        689.14        16.48 o                         
  -4  -3   4         78.37         91.20         3.94 o                         
  -3  -3   4       1172.98       1255.12        27.05 o                         
  -2  -3   4       1620.33       1628.80        34.29 o                         
  -1  -3   4        715.22        712.15        15.83 o                         
   0  -3   4        260.81        271.19         6.95 o                         
   1  -3   4          7.45          8.20         0.92 o                         
   2  -3   4        453.06        501.65        11.81 o                         
   3  -3   4       1099.69       1048.28        23.01 o                         
   4  -3   4        907.93        892.60        20.20 o                         
   5  -3   4        221.08        200.46         6.66 o                         
   6  -3   4        138.16        130.63         5.80 o                         
   7  -3   4        100.48        109.77         5.52 o                         
   8  -3   4        130.48        137.25         6.85 o                         
   9  -3   4         99.33         89.75         6.38 o                         
  10  -3   4         12.25          9.31         2.31 o                         
  11  -3   4         10.08         12.84         2.55 o                         
 -11  -2   4        126.06        134.47         8.95 o                         
 -10  -2   4         58.37         67.32         4.58 o                         
  -9  -2   4          1.76         -2.79         3.95 o                         
  -8  -2   4        151.28        135.65         6.65 o                         
  -7  -2   4        452.38        433.55        12.41 o                         
  -6  -2   4        782.67        758.63        18.27 o                         
  -5  -2   4        598.40        585.27        14.27 o                         
  -4  -2   4        365.55        347.13         9.05 o                         
  -3  -2   4        764.68        825.75        18.31 o                         
  -2  -2   4       1066.76       1001.13        21.58 o                         
  -1  -2   4        535.60        508.19        11.55 o                         
   0  -2   4        411.53        389.66         9.10 o                         
   1  -2   4        323.97        331.44         7.95 o                         
   2  -2   4        267.57        261.99         6.71 o                         
   3  -2   4       1796.17       1793.76        37.58 o                         
   4  -2   4       1748.25       1858.14        39.18 o                         
   5  -2   4         80.00         90.91         4.13 o                         
   6  -2   4         60.74         60.10         4.01 o                         
   7  -2   4        241.97        251.48         8.30 o                         
   8  -2   4         56.48         61.48         4.61 o                         
   9  -2   4        101.74         97.52         6.13 o                         
  10  -2   4         52.04         53.15         4.09 o                         
  11  -2   4         23.82         27.27         2.64 o                         
 -11  -1   4         86.26         86.41         7.59 o                         
 -10  -1   4         48.93         55.84         4.33 o                         
  -9  -1   4         19.75         20.56         2.28 o                         
  -8  -1   4        248.58        230.91         8.80 o                         
  -7  -1   4        407.57        392.11        11.56 o                         
  -6  -1   4        956.47        921.97        21.48 o                         
  -5  -1   4        234.75        240.73         7.35 o                         
  -4  -1   4        107.71        118.11         4.47 o                         
  -3  -1   4        182.41        168.21         5.08 o                         
  -2  -1   4        127.94        110.14         3.71 o                         
  -1  -1   4        874.29        796.56        17.18 o                         
   0  -1   4        582.41        571.25        12.57 o                         
   1  -1   4        564.34        552.44        12.21 o                         
   2  -1   4        748.88        730.77        15.90 o                         
   3  -1   4       1601.84       1559.25        32.68 o                         
   4  -1   4        554.54        567.82        13.18 o                         
   5  -1   4         56.26         44.56         3.08 o                         
   6  -1   4        121.55        134.94         5.27 o                         
   7  -1   4        323.03        319.95         9.41 o                         
   8  -1   4        197.66        178.68         7.20 o                         
   9  -1   4        124.71        114.56         6.52 o                         
  10  -1   4         93.35         90.40         6.26 o                         
  11  -1   4         77.64         78.51         6.60 o                         
  -3 -13   5          2.05         -3.67         5.78 o                         
  -2 -13   5          8.11          6.78         2.94 o                         
  -1 -13   5          6.24         11.09         2.62 o                         
  -6 -12   5         22.49         22.40         3.06 o                         
  -5 -12   5          4.33          0.87         5.55 o                         
  -4 -12   5          9.63          3.95         5.60 o                         
  -3 -12   5          5.49          7.31         2.79 o                         
  -2 -12   5          8.91         11.67         2.80 o                         
  -1 -12   5          7.20          9.67         2.61 o                         
   0 -12   5          6.74         11.12         2.57 o                         
   1 -12   5         29.76         34.47         3.19 o                         
   2 -12   5         14.21         10.14         2.82 o                         
  -7 -11   5         56.87         55.20         5.15 o                         
  -6 -11   5         19.17         20.83         2.63 o                         
  -5 -11   5          1.01          2.26         3.55 o                         
  -4 -11   5         48.38         57.04         4.55 o                         
  -3 -11   5         79.08         84.32         7.06 o                         
  -2 -11   5         23.03         24.18         2.66 o                         
  -1 -11   5         12.69         14.38         2.39 o                         
   0 -11   5         31.44         33.62         3.29 o                         
   1 -11   5        113.94        106.00         7.58 o                         
   2 -11   5         24.42         29.60         2.97 o                         
   3 -11   5          0.98          2.00         2.47 o                         
   4 -11   5         13.01          8.54         2.89 o                         
  -8 -10   5         46.09         51.79         4.83 o                         
  -7 -10   5         66.76         79.65         6.84 o                         
  -6 -10   5         15.14         12.49         2.48 o                         
  -5 -10   5         26.10         29.94         2.76 o                         
  -4 -10   5         40.83         39.97         3.99 o                         
  -3 -10   5         80.83         83.50         6.44 o                         
  -2 -10   5         40.37         39.25         3.63 o                         
  -1 -10   5         35.12         33.57         2.92 o                         
   0 -10   5         80.73         69.22         5.87 o                         
   1 -10   5        137.77        144.41         7.80 o                         
   2 -10   5         72.32         73.40         6.67 o                         
   3 -10   5          5.14          3.10         2.44 o                         
   4 -10   5         23.69         26.37         2.74 o                         
   5 -10   5         29.58         27.71         3.04 o                         
  -9  -9   5         67.02         71.56         5.37 o                         
  -8  -9   5         59.74         61.26         4.93 o                         
  -7  -9   5         39.65         33.98         3.27 o                         
  -6  -9   5          1.81          1.98         2.07 o                         
  -5  -9   5          1.85          3.22         4.38 o                         
  -4  -9   5        104.68         99.35         6.68 o                         
  -3  -9   5        172.65        166.28         7.69 o                         
  -2  -9   5         84.88         94.37         5.57 o                         
  -1  -9   5         93.67         84.90         5.88 o                         
   0  -9   5        140.94        150.24         7.32 o                         
   1  -9   5         79.53         78.68         5.73 o                         
   2  -9   5          2.53          1.74         3.06 o                         
   3  -9   5         31.16         26.04         2.42 o                         
   4  -9   5         32.54         28.63         2.72 o                         
   5  -9   5         66.78         71.44         6.41 o                         
   6  -9   5         21.94         23.75         2.91 o                         
  -9  -8   5         84.79         86.86         7.65 o                         
  -8  -8   5         43.16         46.68         4.24 o                         
  -7  -8   5         15.32         12.75         2.26 o                         
  -6  -8   5          6.27          6.63         2.16 o                         
  -5  -8   5         75.68         87.48         6.45 o                         
  -4  -8   5        497.93        479.26        13.88 o                         
  -3  -8   5        153.43        165.68         7.09 o                         
  -2  -8   5        100.35        103.89         5.38 o                         
  -1  -8   5        104.39         98.39         5.77 o                         
   0  -8   5        218.11        202.70         7.83 o                         
   1  -8   5        145.06        137.19         6.94 o                         
   2  -8   5         46.45         39.62         3.37 o                         
   3  -8   5         59.89         56.32         5.52 o                         
   4  -8   5        134.93        122.92         7.04 o                         
   5  -8   5        177.66        177.99         8.46 o                         
   6  -8   5         30.84         30.78         2.81 o                         
   7  -8   5         30.85         34.77         3.07 o                         
 -10  -7   5         58.45         54.16         5.11 o                         
  -9  -7   5        140.89        142.58         8.87 o                         
  -8  -7   5         76.23         82.23         6.36 o                         
  -7  -7   5          4.55          7.86         2.01 o                         
  -6  -7   5          3.87          2.94         4.06 o                         
  -5  -7   5        329.62        338.72        11.04 o                         
  -4  -7   5        622.34        620.10        16.19 o                         
  -3  -7   5        165.83        167.81         6.92 o                         
  -2  -7   5         18.62         13.06         1.76 o                         
  -1  -7   5         98.55        107.33         5.59 o                         
   0  -7   5        436.85        457.02        12.64 o                         
   1  -7   5        141.74        126.78         6.05 o                         
   2  -7   5        124.93        119.75         5.75 o                         
   3  -7   5         29.52         27.43         2.31 o                         
   4  -7   5        137.43        133.68         6.82 o                         
   5  -7   5        146.81        140.76         7.44 o                         
   6  -7   5         51.14         43.64         4.04 o                         
   7  -7   5         26.19         25.94         2.58 o                         
   8  -7   5         56.83         62.01         4.70 o                         
 -10  -6   5         75.90         74.58         5.70 o                         
  -9  -6   5        153.79        132.49         8.46 o                         
  -8  -6   5         49.65         53.25         4.01 o                         
  -7  -6   5          7.27         11.01         1.91 o                         
  -6  -6   5         65.20         77.97         5.70 o                         
  -5  -6   5        750.89        718.36        18.16 o                         
  -4  -6   5        938.83        936.91        22.16 o                         
  -3  -6   5        743.82        773.14        18.55 o                         
  -2  -6   5         35.08         32.69         2.62 o                         
  -1  -6   5        359.02        308.85         9.25 o                         
   0  -6   5        584.85        543.14        13.73 o                         
   1  -6   5        257.81        250.45         7.99 o                         
   2  -6   5        109.41        109.33         5.14 o                         
   3  -6   5         35.20         33.26         2.80 o                         
   4  -6   5        132.83        131.90         6.35 o                         
   5  -6   5        172.02        155.71         7.11 o                         
   6  -6   5         36.05         33.56         3.35 o                         
   7  -6   5         43.61         42.25         3.71 o                         
   8  -6   5         12.88         14.00         2.45 o                         
   9  -6   5          9.53          9.61         2.62 o                         
 -10  -5   5         56.18         56.21         4.84 o                         
  -9  -5   5         94.65         81.20         6.80 o                         
  -8  -5   5         51.79         38.26         3.59 o                         
  -7  -5   5          0.57         -3.24         3.76 o                         
  -6  -5   5        606.82        579.31        15.61 o                         
  -5  -5   5        997.81        972.62        22.95 o                         
  -4  -5   5        536.07        530.66        13.73 o                         
  -3  -5   5        419.74        441.16        11.55 o                         
  -2  -5   5         59.09         48.06         3.60 o                         
  -1  -5   5        587.41        636.32        15.24 o                         
   0  -5   5       1225.71       1251.38        27.50 o                         
   1  -5   5        301.85        289.17         8.33 o                         
   2  -5   5        476.10        455.89        11.73 o                         
   3  -5   5        668.40        608.02        15.08 o                         
   4  -5   5        439.45        424.16        11.83 o                         
   5  -5   5        226.99        212.23         7.95 o                         
   6  -5   5         42.18         59.69         4.40 o                         
   7  -5   5         82.15         75.40         5.63 o                         
   8  -5   5         32.34         28.46         2.62 o                         
   9  -5   5         11.21         11.29         2.50 o                         
  10  -5   5         11.32          4.16         5.75 o                         
 -10  -4   5         58.91         56.32         5.01 o                         
  -9  -4   5         67.48         65.76         6.00 o                         
  -8  -4   5         71.90         72.59         5.50 o                         
  -7  -4   5         26.72         25.15         2.45 o                         
  -6  -4   5        600.75        589.67        15.39 o                         
  -5  -4   5        906.20        903.35        21.28 o                         
  -4  -4   5        201.76        223.70         7.18 o                         
  -3  -4   5          0.14          1.54         2.53 o                         
  -2  -4   5         17.10         19.29         1.95 o                         
  -1  -4   5       1080.86       1094.10        23.99 o                         
   0  -4   5       1617.46       1726.51        36.61 o                         
   1  -4   5        261.04        265.03         7.51 o                         
   2  -4   5         52.09         52.70         3.12 o                         
   3  -4   5        561.13        550.61        13.65 o                         
   4  -4   5        800.70        751.09        17.91 o                         
   5  -4   5        183.12        166.13         6.75 o                         
   6  -4   5         76.96         73.74         4.80 o                         
   7  -4   5         49.61         52.61         4.67 o                         
   8  -4   5        149.66        149.70         7.68 o                         
   9  -4   5         62.32         63.73         4.52 o                         
  10  -4   5         31.71         31.27         2.88 o                         
 -10  -3   5        106.90        102.47         7.96 o                         
  -9  -3   5        104.40        103.70         6.85 o                         
  -8  -3   5         65.06         65.68         5.12 o                         
  -7  -3   5        119.24        122.97         6.16 o                         
  -6  -3   5        853.69        808.49        19.72 o                         
  -5  -3   5        670.16        659.98        16.21 o                         
  -4  -3   5        139.22        145.54         5.42 o                         
  -3  -3   5          5.72          6.16         1.16 o                         
  -2  -3   5        201.09        185.00         5.70 o                         
  -1  -3   5       1810.04       1887.90        39.60 o                         
   0  -3   5        835.54        825.47        18.30 o                         
   1  -3   5         19.63         15.88         1.56 o                         
   2  -3   5         99.78         97.64         3.88 o                         
   3  -3   5        345.15        354.37         9.30 o                         
   4  -3   5        391.13        368.43         9.88 o                         
   5  -3   5        401.99        411.18        11.03 o                         
   6  -3   5         98.37         91.40         4.98 o                         
   7  -3   5          5.73          5.63         1.71 o                         
   8  -3   5        103.51        102.90         6.20 o                         
   9  -3   5        135.56        122.79         7.23 o                         
  10  -3   5         25.16         27.77         2.63 o                         
  11  -3   5         32.52         36.75         3.49 o                         
 -10  -2   5         78.69         74.72         7.27 o                         
  -9  -2   5        104.17         99.45         6.53 o                         
  -8  -2   5         61.63         53.19         5.30 o                         
  -7  -2   5        212.64        197.15         7.88 o                         
  -6  -2   5        671.56        616.22        15.88 o                         
  -5  -2   5        977.00        896.63        20.82 o                         
  -4  -2   5         75.38         82.64         3.88 o                         
  -3  -2   5         22.59         29.74         2.54 o                         
  -2  -2   5        497.66        510.20        12.03 o                         
  -1  -2   5       1897.98       2012.03        41.89 o                         
   0  -2   5        966.21        983.35        21.23 o                         
   1  -2   5         37.48         39.29         2.43 o                         
   2  -2   5        319.25        298.08         7.70 o                         
   3  -2   5       1464.98       1442.84        30.81 o                         
   4  -2   5        497.56        476.30        11.75 o                         
   5  -2   5        188.18        206.62         6.66 o                         
   6  -2   5        212.93        214.24         7.26 o                         
   7  -2   5         38.87         40.36         2.86 o                         
   8  -2   5        121.01        107.20         5.91 o                         
   9  -2   5        186.86        188.54         8.30 o                         
  10  -2   5         42.77         39.72         3.84 o                         
  11  -2   5         52.21         54.89         4.55 o                         
 -10  -1   5        100.05        103.67         7.60 o                         
  -9  -1   5         96.77        100.08         6.80 o                         
  -8  -1   5         73.17         70.43         5.26 o                         
  -7  -1   5        177.95        171.45         7.42 o                         
  -6  -1   5        597.05        580.42        15.01 o                         
  -5  -1   5         87.97         99.37         4.76 o                         
  -4  -1   5         25.26         22.13         1.90 o                         
  -3  -1   5         18.94         19.46         1.70 o                         
  -2  -1   5       1717.34       1704.90        35.82 o                         
  -1  -1   5       1025.46       1046.62        22.47 o                         
   0  -1   5       1107.74       1066.71        22.75 o                         
   1  -1   5        812.29        802.46        17.46 o                         
   2  -1   5        752.36        740.10        16.31 o                         
   3  -1   5        763.14        726.48        16.26 o                         
   4  -1   5        467.39        450.91        10.99 o                         
   5  -1   5         33.35         29.17         2.04 o                         
   6  -1   5         26.72         27.78         2.24 o                         
   7  -1   5        279.27        282.67         8.88 o                         
   8  -1   5        341.16        346.62        10.67 o                         
   9  -1   5        212.31        207.51         8.46 o                         
  10  -1   5         26.55         24.12         2.41 o                         
  11  -1   5         61.03         71.85         4.56 o                         
  -5 -12   6          1.10          2.00         5.39 o                         
  -4 -12   6         22.51         23.24         3.04 o                         
  -3 -12   6         30.91         29.85         3.36 o                         
  -2 -12   6         48.56         61.75         4.94 o                         
  -1 -12   6         18.70         23.46         3.04 o                         
   0 -12   6         13.76         12.43         2.86 o                         
   1 -12   6         13.10          4.44         5.78 o                         
  -6 -11   6          1.97          0.68         5.13 o                         
  -5 -11   6         12.76         17.90         2.67 o                         
  -4 -11   6         74.21         67.99         6.50 o                         
  -3 -11   6         34.39         33.32         3.07 o                         
  -2 -11   6         36.77         36.01         3.53 o                         
  -1 -11   6         35.31         46.14         4.14 o                         
   0 -11   6         36.07         42.62         4.05 o                         
   1 -11   6         21.46         23.49         2.87 o                         
   2 -11   6          9.83         10.58         2.71 o                         
   3 -11   6         49.73         55.42         4.79 o                         
  -7 -10   6         23.55         25.60         3.11 o                         
  -6 -10   6          1.31          0.85         4.86 o                         
  -5 -10   6         22.46         21.53         2.68 o                         
  -4 -10   6         78.13         81.55         6.64 o                         
  -3 -10   6         39.45         34.53         2.92 o                         
  -2 -10   6         28.66         29.20         2.75 o                         
  -1 -10   6         23.89         28.61         2.47 o                         
   0 -10   6         46.82         42.21         3.95 o                         
   1 -10   6         58.92         57.29         4.28 o                         
   2 -10   6         26.11         29.24         2.81 o                         
   3 -10   6         16.41         18.52         2.62 o                         
   4 -10   6         47.25         52.46         4.54 o                         
   5 -10   6         17.26         15.96         2.96 o                         
  -8  -9   6         47.28         51.58         5.06 o                         
  -7  -9   6         10.32          9.79         2.70 o                         
  -6  -9   6          7.44          2.30         3.39 o                         
  -5  -9   6         84.35         75.47         6.13 o                         
  -4  -9   6        142.25        140.51         7.83 o                         
  -3  -9   6        111.42        124.71         7.22 o                         
  -2  -9   6         51.70         51.12         3.88 o                         
  -1  -9   6         55.18         69.35         5.24 o                         
   0  -9   6         65.65         61.06         5.41 o                         
   1  -9   6         39.09         34.08         2.93 o                         
   2  -9   6         74.59         67.56         5.92 o                         
   3  -9   6         20.72         17.04         2.48 o                         
   4  -9   6         36.32         36.47         3.24 o                         
   5  -9   6         30.86         35.47         3.48 o                         
   6  -9   6         27.63         26.99         3.16 o                         
  -9  -8   6         37.82         41.16         3.96 o                         
  -8  -8   6         76.95         86.33         7.34 o                         
  -7  -8   6         26.11         24.32         2.67 o                         
  -6  -8   6         35.42         40.48         3.77 o                         
  -5  -8   6        230.12        234.15         9.46 o                         
  -4  -8   6        249.87        258.40         9.84 o                         
  -3  -8   6        165.38        161.27         7.58 o                         
  -2  -8   6         23.25         21.05         2.17 o                         
  -1  -8   6         71.93         68.37         5.24 o                         
   0  -8   6        100.42        100.32         6.03 o                         
   1  -8   6        142.62        137.52         6.73 o                         
   2  -8   6         76.59         81.79         5.73 o                         
   3  -8   6         97.13         99.32         6.34 o                         
   4  -8   6         62.22         61.85         5.59 o                         
   5  -8   6         44.88         60.59         5.67 o                         
   6  -8   6         36.23         32.11         2.95 o                         
   7  -8   6         55.34         52.39         4.85 o                         
  -9  -7   6        109.75        107.81         9.00 o                         
  -8  -7   6        154.28        152.53         8.95 o                         
  -7  -7   6         46.99         52.74         3.93 o                         
  -6  -7   6         93.37         84.98         6.02 o                         
  -5  -7   6        134.12        136.60         7.04 o
[truncated: 92,098 more chars]
